# Supplementary material for: Molecular Subtype Classification and Mechanistic Investigation Based on Ferroptosis‐Related lncRNAs in Ovarian Cancer
Source: Genet Res (Camb). 2026 Mar 20;2026:4503115. doi: 10.1155/genr/4503115 (PMC13140908; doi:10.1155/genr/4503115)
Supplement: Supplementary file 1 — Supporting Information Additional supporting information can be found online in the Supporting Information section. [file GENR-2026-4503115-s001.zip]

Archive with 4 entries (4 files):
- Description for Supplementary Figures1-3.docx
- Supplement figures.pptx
- Supplement table s4 olige.docx
- supplement tableS1-3,S5-8.xlsm
