# Supplementary material for: Molecular Subtype Classification and Mechanistic Investigation Based on Ferroptosis‐Related lncRNAs in Ovarian Cancer
Source: Genet Res (Camb). 2026 Mar 20;2026:4503115. doi: 10.1155/genr/4503115 (PMC13140908; doi:10.1155/genr/4503115)
Supplement: Supplementary file 1 — Supporting Information Additional supporting information can be found online in the Supporting Information section. [file GENR-2026-4503115-s001.zip › supplement tableS1-3,S5-8.xlsm]

## Sheet: Supplementary Table S1
Supplementary Table S1. Ferroptosis Markers
Symbol	Name	HGNC_ID	Evidence	Test method	Test in	Test setting	Confidence	Caution	Protein encoded	UniProtKB	PMID	Remark
PTGS2	Prostaglandin-endoperoxide synthase 2	HGNC:9605	Simply a downstream marker of ferroptosis. The most upregulated gene in BJeLR cells upon treatment with either erastin or (1S, 3R)-RSL3, but ferroptotic cell death was not affected by inhibition of the enzyme.	RT-qPCR, cell viability	Human	BJeLR cells	Validated	_NA_	Prostaglandin G/H synthase 2	P35354 (PGH2_HUMAN)	24439385	May promote ferroptosis.
DUSP1	Dual specificity phosphatase 1	HGNC:3064	Expression was upregulated during ferroptosis induced by erastin or RSL3.	RT-qPCR, cell viability	Human	BJeLR cells	Deduced	Inferred as ferroptotic marker because of change (|delta ct| > 2) in gene expression.	Dual specificity protein phosphatase 1	P28562 (DUS1_HUMAN)	24439385	May promote ferroptosis.
NOS2	Nitric oxide synthase 2	HGNC:7873	Expression was upregulated during ferroptosis induced by erastin or RSL3.	RT-qPCR, cell viability	Human	BJeLR cells	Deduced	Inferred as ferroptotic marker because of change (|delta ct| > 2) in gene expression.	Nitric oxide synthase	P35228 (NOS2_HUMAN)	24439385	May promote ferroptosis.
NCF2	Neutrophil cytosolic factor 2	HGNC:7661	Expression was upregulated during ferroptosis induced by erastin or RSL3.	RT-qPCR, cell viability	Human	BJeLR cells	Deduced	Inferred as ferroptotic marker because of change (|delta ct| > 2) in gene expression.	Neutrophil cytosol factor 2	P19878 (NCF2_HUMAN)	24439385	May promote ferroptosis.
MT3	Metallothionein 3	HGNC:7408	Expression was upregulated during ferroptosis induced by erastin or RSL3.	RT-qPCR, cell viability	Human	BJeLR cells	Deduced	Inferred as ferroptotic marker because of change (|delta ct| > 2) in gene expression.	Metallothionein-3	P25713 (MT3_HUMAN)	24439385	May promote ferroptosis.
UBC	Ubiquitin C	HGNC:12468	Expression was upregulated during ferroptosis induced by erastin or RSL3.	RT-qPCR, cell viability	Human	BJeLR cells	Deduced	Inferred as ferroptotic marker because of change (|delta ct| > 2) in gene expression.	Polyubiquitin-C	P0CG48 (UBC_HUMAN)	24439385	May promote ferroptosis.
ALB	Albumin	HGNC:399	Expression was upregulated during ferroptosis induced by erastin or RSL3.	RT-qPCR, cell viability	Human	BJeLR cells	Deduced	Inferred as ferroptotic marker because of change (|delta ct| > 2) in gene expression.	Serum albumin	P02768 (ALBU_HUMAN)	24439385	May promote ferroptosis.
TXNRD1	Thioredoxin reductase 1	HGNC:12437	Expression was upregulated during ferroptosis induced by erastin or RSL3.	RT-qPCR, cell viability	Human	BJeLR cells	Deduced	Inferred as ferroptotic marker because of change (|delta ct| > 2) in gene expression.	Thioredoxin reductase 1	Q16881 (TRXR1_HUMAN)	24439385	May promote ferroptosis.
SRXN1	Sulfiredoxin 1	HGNC:16132	Expression was upregulated during ferroptosis induced by erastin or RSL3.	RT-qPCR, cell viability	Human	BJeLR cells	Deduced	Inferred as ferroptotic marker because of change (|delta ct| > 2) in gene expression.	Sulfiredoxin-1	Q9BYN0 (SRXN1_HUMAN)	24439385	May promote ferroptosis.
GPX2	Glutathione peroxidase 2	HGNC:4554	Expression was upregulated during ferroptosis induced by erastin or RSL3.	RT-qPCR, cell viability	Human	BJeLR cells	Deduced	Inferred as ferroptotic marker because of change (|delta ct| > 2) in gene expression.	Glutathione peroxidase 2	P18283 (GPX2_HUMAN)	24439385	May promote ferroptosis.
BNIP3	BCL2 interacting protein 3	HGNC:1084	Expression was upregulated during ferroptosis induced by erastin or RSL3.	RT-qPCR, cell viability	Human	BJeLR cells	Deduced	Inferred as ferroptotic marker because of change (|delta ct| > 2) in gene expression.	BCL2/adenovirus E1B 19 kDa protein-interacting protein 3	Q12983 (BNIP3_HUMAN)	24439385	May promote ferroptosis.
OXSR1	Oxidative stress responsive kinase 1	HGNC:8508	Expression was upregulated during ferroptosis induced by erastin or RSL3.	RT-qPCR, cell viability	Human	BJeLR cells	Deduced	Inferred as ferroptotic marker because of change (|delta ct| > 2) in gene expression.	Serine/threonine-protein kinase OSR1	O95747 (OXSR1_HUMAN)	24439385	May promote ferroptosis.
SELENOS	Selenoprotein S	HGNC:30396	Expression was upregulated during ferroptosis induced by erastin or RSL3.	RT-qPCR, cell viability	Human	BJeLR cells	Deduced	Inferred as ferroptotic marker because of change (|delta ct| > 2) in gene expression.	Selenoprotein S	Q9BQE4 (SELS_HUMAN)	24439385	SELS in article. May promote ferroptosis.
ANGPTL7	Angiopoietin like 7	HGNC:24078	Expression was downregulated during ferroptosis induced by erastin or RSL3.	RT-qPCR, cell viability	Human	BJeLR cells	Deduced	Inferred as ferroptotic marker because of change (|delta ct| > 2) in gene expression.	Angiopoietin-related protein 7	O43827 (ANGL7_HUMAN)	24439385	May promote ferroptosis.
CHAC1	ChaC glutathione specific gamma-glutamylcyclotransferase 1	HGNC:28680	Up-regulated in erastin-treated samples. A useful pharmacodynamic marker of system Xc- inhibition.	RNA-seq, RT-qPCR	Human	HT-1080 and Calu-1 cells	Validated	Further study needed to confirm connection to ferroptosis.	Glutathione-specific gamma-glutamylcyclotransferase 1	Q9BUX1 (CHAC1_HUMAN)	24844246	_NA_
SLC7A11	Solute carrier family 7 member 11	HGNC:11059	Similar to erastin treatment, silencing of this gene inhibits glutamate release. Erastin specifically inhibits SLC7A11-dependent system Xc- function.	RNA silencing, RT-qPCR	Human	HT-1080 cells	Deduced	Further study needed to confirm connection to ferroptosis.	Cystine/glutamate transporter	Q9UPY5 (XCT_HUMAN)	24844246	May inhibit ferroptosis.
DDIT4	DNA damage inducible transcript 4	HGNC:24944	Up-regulated (>= 2 fold) in erastin-treated samples.	RNA-seq	Human	HT-1080 cells	Screened	Further study needed to confirm connection to ferroptosis.	DNA damage-inducible transcript 4 protein	Q9NX09 (DDIT4_HUMAN)	24844246	May promote ferroptosis.
LOC284561	_NA_	_NA_	Up-regulated (>= 2 fold) in erastin-treated samples.	RNA-seq	Human	HT-1080 cells	Screened	Further study needed to confirm connection to ferroptosis.	_NA_	_NA_	24844246	Not found in HGNC. May promote ferroptosis.
ASNS	Asparagine synthetase (glutamine-hydrolyzing)	HGNC:753	Up-regulated (>= 2 fold) in erastin-treated samples.	RNA-seq	Human	HT-1080 cells	Screened	Further study needed to confirm connection to ferroptosis.	Asparagine synthetase [glutamine-hydrolyzing]	P08243 (ASNS_HUMAN)	24844246	May promote ferroptosis.
TSC22D3	TSC22 domain family member 3	HGNC:3051	Up-regulated (>= 2 fold) in erastin-treated samples.	RNA-seq	Human	HT-1080 cells	Screened	Further study needed to confirm connection to ferroptosis.	TSC22 domain family protein 3	Q99576 (T22D3_HUMAN)	24844246	May promote ferroptosis.
DDIT3	DNA damage inducible transcript 3	HGNC:2726	Up-regulated (>= 2 fold) in erastin-treated samples.	RNA-seq	Human	HT-1080 cells	Screened	Further study needed to confirm connection to ferroptosis.	DDIT3 upstream open reading frame protein	P0DPQ6 (DT3UO_HUMAN)	24844246	May promote ferroptosis.
JDP2	Jun dimerization protein 2	HGNC:17546	Up-regulated (>= 2 fold) in erastin-treated samples.	RNA-seq	Human	HT-1080 cells	Screened	Further study needed to confirm connection to ferroptosis.	Jun dimerization protein 2	Q8WYK2 (JDP2_HUMAN)	24844246	May promote ferroptosis.
SESN2	Sestrin 2	HGNC:20746	Up-regulated (>= 2 fold) in erastin-treated samples.	RNA-seq	Human	HT-1080 cells	Screened	Further study needed to confirm connection to ferroptosis.	Sestrin-2	P58004 (SESN2_HUMAN)	24844246	May promote ferroptosis.
SLC1A4	Solute carrier family 1 member 4	HGNC:10942	Up-regulated (>= 2 fold) in erastin-treated samples.	RNA-seq	Human	HT-1080 cells	Screened	Further study needed to confirm connection to ferroptosis.	Neutral amino acid transporter A	P43007 (SATT_HUMAN)	24844246	May promote ferroptosis.
PCK2	Phosphoenolpyruvate carboxykinase 2, mitochondrial	HGNC:8725	Up-regulated (>= 2 fold) in erastin-treated samples.	RNA-seq	Human	HT-1080 cells	Screened	Further study needed to confirm connection to ferroptosis.	Phosphoenolpyruvate carboxykinase [GTP]	Q16822 (PCKGM_HUMAN)	24844246	May promote ferroptosis.
TXNIP	Thioredoxin interacting protein	HGNC:16952	Up-regulated (>= 2 fold) in erastin-treated samples.	RNA-seq	Human	HT-1080 cells	Screened	Further study needed to confirm connection to ferroptosis.	Thioredoxin-interacting protein	Q9H3M7 (TXNIP_HUMAN)	24844246	May promote ferroptosis.
VLDLR	Very low density lipoprotein receptor	HGNC:12698	Up-regulated (>= 2 fold) in erastin-treated samples.	RNA-seq	Human	HT-1080 cells	Screened	Further study needed to confirm connection to ferroptosis.	Very low-density lipoprotein receptor	P98155 (VLDLR_HUMAN)	24844246	May promote ferroptosis.
GPT2	Glutamic--pyruvic transaminase 2	HGNC:18062	Up-regulated (>= 2 fold) in erastin-treated samples.	RNA-seq	Human	HT-1080 cells	Screened	Further study needed to confirm connection to ferroptosis.	Alanine aminotransferase 2	Q8TD30 (ALAT2_HUMAN)	24844246	May promote ferroptosis.
PSAT1	Phosphoserine aminotransferase 1	HGNC:19129	Up-regulated (>= 2 fold) in erastin-treated samples.	RNA-seq	Human	HT-1080 cells	Screened	Further study needed to confirm connection to ferroptosis.	Phosphoserine aminotransferase	Q9Y617 (SERC_HUMAN)	24844246	May promote ferroptosis.
LURAP1L	Leucine rich adaptor protein 1 like	HGNC:31452	Up-regulated (>= 2 fold) in erastin-treated samples.	RNA-seq	Human	HT-1080 cells	Screened	Further study needed to confirm connection to ferroptosis.	Leucine rich adaptor protein 1-like	Q8IV03 (LUR1L_HUMAN)	24844246	C9ORF150 in article. May promote ferroptosis.
SLC7A5	Solute carrier family 7 member 5	HGNC:11063	Up-regulated (>= 2 fold) in erastin-treated samples.	RNA-seq	Human	HT-1080 cells	Screened	Further study needed to confirm connection to ferroptosis.	Large neutral amino acids transporter small subunit 1	Q01650 (LAT1_HUMAN)	24844246	May promote ferroptosis.
HERPUD1	Homocysteine inducible ER protein with ubiquitin like domain 1	HGNC:13744	Up-regulated (>= 2 fold) in erastin-treated samples.	RNA-seq	Human	HT-1080 cells	Screened	Further study needed to confirm connection to ferroptosis.	Homocysteine-responsive endoplasmic reticulum-resident ubiquitin-like domain member 1 protein	Q15011 (HERP1_HUMAN)	24844246	May promote ferroptosis.
XBP1	X-box binding protein 1	HGNC:12801	Up-regulated (>= 2 fold) in erastin-treated samples.	RNA-seq	Human	HT-1080 cells	Screened	Further study needed to confirm connection to ferroptosis.	X-box-binding protein 1	P17861 (XBP1_HUMAN)	24844246	May promote ferroptosis.
ATF3	Activating transcription factor 3	HGNC:785	Up-regulated (>= 2 fold) in erastin-treated samples.	RNA-seq	Human	HT-1080 cells	Screened	Further study needed to confirm connection to ferroptosis.	Cyclic AMP-dependent transcription factor ATF-3	P18847 (ATF3_HUMAN)	24844246	May promote ferroptosis.
SLC3A2	Solute carrier family 3 member 2	HGNC:11026	Up-regulated (>= 2 fold) in erastin-treated samples.	RNA-seq	Human	HT-1080 cells	Screened	Further study needed to confirm connection to ferroptosis.	4F2 cell-surface antigen heavy chain	P08195 (4F2_HUMAN)	24844246	May promote ferroptosis.
CBS	Cystathionine beta-synthase	HGNC:1550	Up-regulated (>= 2 fold) in erastin-treated samples.	RNA-seq	Human	HT-1080 cells	Screened	Further study needed to confirm connection to ferroptosis.	Cystathionine beta-synthase	P35520 (CBS_HUMAN)	24844246	May promote ferroptosis.
ATF4	Activating transcription factor 4	HGNC:786	Up-regulated (>= 2 fold) in erastin-treated samples.	RNA-seq	Human	HT-1080 cells	Screened	Further study needed to confirm connection to ferroptosis.	Cyclic AMP-dependent transcription factor ATF-4	P18848 (ATF4_HUMAN)	24844246	May promote ferroptosis.
ZNF419	Zinc finger protein 419	HGNC:20648	Up-regulated (>= 2 fold) in erastin-treated samples.	RNA-seq	Human	HT-1080 cells	Screened	Further study needed to confirm connection to ferroptosis.	Zinc finger protein 419	Q96HQ0 (ZN419_HUMAN)	24844246	May promote ferroptosis.
KLHL24	Kelch like family member 24	HGNC:25947	Up-regulated (>= 2 fold) in erastin-treated samples.	RNA-seq	Human	HT-1080 cells	Screened	Further study needed to confirm connection to ferroptosis.	Kelch-like protein 24	Q6TFL4 (KLH24_HUMAN)	24844246	May promote ferroptosis.
TRIB3	Tribbles pseudokinase 3	HGNC:16228	Up-regulated (>= 2 fold) in erastin-treated samples.	RNA-seq	Human	HT-1080 cells	Screened	Further study needed to confirm connection to ferroptosis.	Tribbles homolog 3	Q96RU7 (TRIB3_HUMAN)	24844246	May promote ferroptosis.
ZFP69B	ZFP69 zinc finger protein B	HGNC:28053	Up-regulated (>= 2 fold) in erastin-treated samples.	RNA-seq	Human	HT-1080 cells	Screened	Further study needed to confirm connection to ferroptosis.	Zinc finger protein 69 homolog B	Q9UJL9 (ZF69B_HUMAN)	24844246	ZNF643 in article. May promote ferroptosis.
ATP6V1G2	ATPase H+ transporting V1 subunit G2	HGNC:862	Up-regulated (>= 2 fold) in erastin-treated samples.	RNA-seq	Human	HT-1080 cells	Screened	Further study needed to confirm connection to ferroptosis.	V-type proton ATPase subunit G 2	O95670 (VATG2_HUMAN)	24844246	May promote ferroptosis.
VEGFA	Vascular endothelial growth factor A	HGNC:12680	Up-regulated (>= 2 fold) in erastin-treated samples.	RNA-seq	Human	HT-1080 cells	Screened	Further study needed to confirm connection to ferroptosis.	Vascular endothelial growth factor A	P15692 (VEGFA_HUMAN)	24844246	May promote ferroptosis.
GDF15	Growth differentiation factor 15	HGNC:30142	Up-regulated (>= 2 fold) in erastin-treated samples.	RNA-seq	Human	HT-1080 cells	Screened	Further study needed to confirm connection to ferroptosis.	Growth/differentiation factor 15	Q99988 (GDF15_HUMAN)	24844246	May promote ferroptosis.
TUBE1	Tubulin epsilon 1	HGNC:20775	Up-regulated (>= 2 fold) in erastin-treated samples.	RNA-seq	Human	HT-1080 cells	Screened	Further study needed to confirm connection to ferroptosis.	Tubulin epsilon chain	Q9UJT0 (TBE_HUMAN)	24844246	May promote ferroptosis.
ARRDC3	Arrestin domain containing 3	HGNC:29263	Up-regulated (>= 2 fold) in erastin-treated samples.	RNA-seq	Human	HT-1080 cells	Screened	Further study needed to confirm connection to ferroptosis.	Arrestin domain-containing protein 3	Q96B67 (ARRD3_HUMAN)	24844246	May promote ferroptosis.
CEBPG	CCAAT enhancer binding protein gamma	HGNC:1837	Up-regulated (>= 2 fold) in erastin-treated samples.	RNA-seq	Human	HT-1080 cells	Screened	Further study needed to confirm connection to ferroptosis.	CCAAT/enhancer-binding protein gamma	P53567 (CEBPG_HUMAN)	24844246	May promote ferroptosis.
SNORA16A	Small nucleolar RNA, H/ACA box 16A	HGNC:32605	Down-regulated (>= 2 fold) in erastin-treated samples.	RNA-seq	Human	HT-1080 cells	Screened	Further study needed to confirm connection to ferroptosis.	_NA_	_NA_	24844246	May inhibit ferroptosis.
RGS4	Regulator of G protein signaling 4	HGNC:10000	Down-regulated (>= 2 fold) in erastin-treated samples.	RNA-seq	Human	HT-1080 cells	Screened	Further study needed to confirm connection to ferroptosis.	Regulator of G-protein signaling 4	P49798 (RGS4_HUMAN)	24844246	May inhibit ferroptosis.
BLOC1S5-TXNDC5	BLOC1S5-TXNDC5 readthrough (NMD candidate)	HGNC:42001	Down-regulated (>= 2 fold) in erastin-treated samples.	RNA-seq	Human	HT-1080 cells	Screened	Further study needed to confirm connection to ferroptosis.	_NA_	_NA_	24844246	MUTED-TXNDC5 in article. May inhibit ferroptosis.
LOC390705	_NA_	_NA_	Down-regulated (>= 2 fold) in erastin-treated samples.	RNA-seq	Human	HT-1080 cells	Screened	Further study needed to confirm connection to ferroptosis.	_NA_	_NA_	24844246	Not found in HGNC. May inhibit ferroptosis.
EIF2S1	Eukaryotic translation initiation factor 2 subunit 1	HGNC:3265	Phosphorylated in erastin-treated sample.	Western blot	Human	HT-1080 cells	Deduced	_NA_	Eukaryotic translation initiation factor 2 subunit 1	P05198 (IF2A_HUMAN)	24844246	eIF2alpha in article. May promote ferroptosis.
KIM-1	Kidney injury molecule-1	_NA_	Down-regulated upon Fer-1 appearance	Real-time quantitative RT-PCR	Mice	Fer-1–treated CaOx model	Deduced	_NA_	_NA_	_NA_	25385600	Not found in HGNC. May promote ferroptosis.
IL6	Interleukin 6	HGNC:6018	Down-regulated upon Fer-1 appearance	Real-time quantitative RT-PCR	Mice	Fer-1–treated CaOx model	Deduced	_NA_	Interleukin-6	P05231 (IL6_HUMAN)	25385600	IL-6 in article. May promote ferroptosis.
CXCL2	C-X-C motif chemokine ligand 2	HGNC:4603	Down-regulated upon Fer-1 appearance	Real-time quantitative RT-PCR	Mice	Fer-1–treated CaOx model	Deduced	_NA_	C-X-C motif chemokine 2	P19875 (CXCL2_HUMAN)	25385600	May promote ferroptosis.
RELA	RELA proto-oncogene, NF-kB subunit	HGNC:9955	Down-regulated upon Fer-1 appearance	Real-time quantitative RT-PCR	Mice	Fer-1–treated CaOx model	Deduced	_NA_	Transcription factor p65	Q04206 (TF65_HUMAN)	25385600	p65 in article. May promote ferroptosis.
HSD17B11	Hydroxysteroid 17-beta dehydrogenase 11	HGNC:22960	Enriched in RSL3-resistant cells.	Gene trap insertion	Human	Chronic myeloid leukemia cell line KBM7	Screened	_NA_	Estradiol 17-beta-dehydrogenase 11	Q8NBQ5 (DHB11_HUMAN)	25965523	May promote ferroptosis.
AGPAT3	1-acylglycerol-3-phosphate O-acyltransferase 3	HGNC:326	Enriched in RSL3-resistant cells.	Gene trap insertion	Human	Chronic myeloid leukemia cell line KBM7	Screened	_NA_	1-acyl-sn-glycerol-3-phosphate acyltransferase gamma	Q9NRZ7 (PLCC_HUMAN)	25965523	May promote ferroptosis.
SETD1B	SET domain containing 1B, histone lysine methyltransferase	HGNC:29187	Enriched in GPX4 inhibitor ML162-resistant cells.	Gene trap insertion	Human	Chronic myeloid leukemia cell line KBM7	Screened	_NA_	Histone-lysine N-methyltransferase SETD1B	Q9UPS6 (SET1B_HUMAN)	25965523	May promote ferroptosis.
HMOX1	Heme oxygenase 1	HGNC:5013	Its expression increased in response to artesunate-induced ferroptosis, indicating activation of ROS-mediated signaling pathways.	Western blotting	Human	Pancreatic adenocarcinoma cell line Panc-1 cells	Deduced	_NA_	Heme oxygenase 1	P09601 (HMOX1_HUMAN)	26097885	HO-1 in article. May promote ferroptosis.
TF	Transferrin	HGNC:11740	Its expression is decreased in patients.	Gene expression analysis	Human	Patient PDAC tissues	Deduced	_NA_	Serotransferrin	P02787 (TRFE_HUMAN)	26097885	May promote ferroptosis.
FTL	Ferritin light chain	HGNC:3999	Its expression is decreased in patients.	Gene expression analysis	Human	Patient PDAC tissues	Deduced	_NA_	Ferritin light chain	P02792 (FRIL_HUMAN)	26097885	May promote ferroptosis.
RPL8	Ribosomal protein L8	HGNC:10368	Significantly reduced in tumor tissues	Gene expression analysis	Human	Patient PDAC tissues	Deduced	_NA_	60S ribosomal protein L8	P62917 (RL8_HUMAN)	26097885	May promote ferroptosis.
ATP5MC3	ATP synthase membrane subunit c locus 3	HGNC:843	Significantly reduced in tumor tissues	Gene expression analysis	Human	Patient PDAC tissues	Deduced	_NA_	ATP synthase F(0) complex subunit C3	P48201 (AT5G3_HUMAN)	26097885	ATP5G3 in article. May promote ferroptosis.
TFRC	Transferrin receptor	HGNC:11763	Expression of this gene is increased in patients.	Gene expression analysis	Human	Patient PDAC tissues	Deduced	_NA_	Transferrin receptor protein 1	P02786 (TFR1_HUMAN)	26097885	May inhibit ferroptosis.
MAFG	MAF bZIP transcription factor G	HGNC:6781	The interaction between NRF2 and MafG was increased in response to erastin and sorafenib.	Western blot	Human, mice	HepG2, Hepa1‐6, Hep3B, and SNU‐182 cells	Deduced	_NA_	Transcription factor MafG	O15525 (MAFG_HUMAN)	26403645	May inhibit ferroptosis.
IL33	Interleukin 33	HGNC:16028	IL-33 upregulation is a feature of ferroptosis. Ferrostatin-1, an inhibitor of ferroptosis, prevented the upregulation of IL-33.	Western blot, quantitative PCR, ELISA	Mice	C57BL/6 mice	Deduced	_NA_	Interleukin-33	O95760 (IL33_HUMAN)	27352622	IL-33 in article. May promote ferroptosis.
FTH1	Ferritin heavy chain 1	HGNC:3976	An increase of endogenous FTH1 level during ferroptosis. Degradation of FTH1 protein upon ferroptosis induction.	Immunoblotting, q-PCR	Human	HT1080 cells	Validated	An error may exist in the original article, where the authors wrote "ferritin light chain 1 (FTH1)". According to HGNC, FTH1 is the official symbol for "ferritin heavy chain 1".	Ferritin heavy chain	P02794 (FRIH_HUMAN)	27514700	_NA_
SLC40A1	Solute carrier family 40 member 1	HGNC:10909	Erastin-induced mRNA expression is upregulated in FANCD2-deficient cells.	Q-PCR	Mice	Bone marrow stromal cells	Validated	Used as a marker in this study but has been proved to be a suppressor (PMID 27441659).	Solute carrier family 40 member 1	Q9NP59 (S40A1_HUMAN)	27773819	May promote ferroptosis.
TF	Transferrin	HGNC:11740	Erastin-induced mRNA expression is upregulated in FANCD2-deficient cells.	Q-PCR	Mice	Bone marrow stromal cells	Validated	Used as a marker in this study but has been proved to be a driver (PMID 27441659).	Serotransferrin	P02787 (TRFE_HUMAN)	27773819	May promote ferroptosis.
TFRC	Transferrin receptor	HGNC:11763	Erastin-induced mRNA expression is upregulated in FANCD2-deficient cells.	Q-PCR	Mice	Bone marrow stromal cells	Validated	Used as a marker in this study but has been proved to be a driver (PMID 27514700).	Transferrin receptor protein 1	P02786 (TFR1_HUMAN)	27773819	May promote ferroptosis.
FTH1	Ferritin heavy chain 1	HGNC:3976	Erastin-induced mRNA expression is downregulated in FANCD2-deficient cells.	Q-PCR, western blot	Mice	Bone marrow stromal cells	Validated	Used as a marker in this study but has been proved to be a suppressor (PMID 26403645).	Ferritin heavy chain	P02794 (FRIH_HUMAN)	27773819	May inhibit ferroptosis.
GPX4	Glutathione peroxidase 4	HGNC:4556	Erastin-induced mRNA expression is downregulated in FANCD2-deficient cells.	Q-PCR, western blot	Mice	Bone marrow stromal cells	Validated	Used as a marker in this study but has been proved to be a suppressor (PMID 25824823).	Phospholipid hydroperoxide glutathione peroxidase	P36969 (GPX4_HUMAN)	27773819	May inhibit ferroptosis.
HAMP	Hepcidin antimicrobial peptide	HGNC:15598	Erastin-induced mRNA expression is downregulated in FANCD2-deficient cells.	Q-PCR	Mice	Bone marrow stromal cells	Deduced	_NA_	Hepcidin	P81172 (HEPC_HUMAN)	27773819	May inhibit ferroptosis.
HSPB1	Heat shock protein family B (small) member 1	HGNC:5246	Erastin-induced mRNA expression is downregulated in FANCD2-deficient cells.	Q-PCR	Mice	Bone marrow stromal cells	Validated	Used as a marker in this study but has been proved to be a suppressor (PMID 25728673).	Heat shock protein beta-1	P04792 (HSPB1_HUMAN)	27773819	May inhibit ferroptosis.
NFE2L2	Nuclear factor, erythroid 2 like 2	HGNC:7782	Erastin-induced mRNA expression is downregulated in FANCD2-deficient cells.	Q-PCR	Mice	Bone marrow stromal cells	Validated	Used as a marker in this study but has been proved to be a suppressor (PMID 27015352).	Nuclear factor erythroid 2-related factor 2	Q16236 (NF2L2_HUMAN)	27773819	NRF2 in article. May inhibit ferroptosis.
STEAP3	STEAP3 metalloreductase	HGNC:24592	Erastin-induced mRNA expression is downregulated in FANCD2-deficient cells.	Q-PCR	Mice	Bone marrow stromal cells	Deduced	_NA_	Metalloreductase STEAP3	Q658P3 (STEA3_HUMAN)	27773819	May inhibit ferroptosis.
DRD5	Dopamine receptor D5	HGNC:3026	Ferroptotic erastin induces DRD5 gene expression in ferroptosis.	Western blot, Q-PCR	Human	PANC1 cells	Deduced	_NA_	D(1B) dopamine receptor	P21918 (DRD5_HUMAN)	27793671	May promote ferroptosis.
GPX4	Glutathione peroxidase 4	HGNC:4556	Erastin promoted GPX4 degradation. Antiferroptotic dopamine increased the protein stability of glutathione peroxidase 4.	Western blot, Q-PCR	Human	PANC1 cells	Deduced	Has been proved to be a suppressor (PMID 25824823).	Phospholipid hydroperoxide glutathione peroxidase	P36969 (GPX4_HUMAN)	27793671	May inhibit ferroptosis.
DRD4	Dopamine receptor D4	HGNC:3025	Antiferroptotic dopamine suppressed dopamine receptor D4 protein degradation. Ferroptotic erastin promotes DRD4 protein degradation.	Western blot, Q-PCR	Human	PANC1 cells	Deduced	_NA_	D(4) dopamine receptor	P21917 (DRD4_HUMAN)	27793671	May inhibit ferroptosis.
MAP3K5	Mitogen-activated protein kinase kinase kinase 5	HGNC:6857	Cold stress evokes ferroptosis, and the ASK1‐p38 pathway is activated downstream of lipid peroxide, leading to the cell death. ASK1‐p38 axis is also activated in the erastin‐induced ferroptosis model.	LDH assay, immunoblot, RNAi, CCK-8	Human	A549 cells	Deduced	_NA_	Mitogen-activated protein kinase kinase kinase 5	Q99683 (M3K5_HUMAN)	28887319	ASK1 in article. May promote ferroptosis.
MAPK14	Mitogen-activated protein kinase 14	HGNC:6876	Cold stress evokes ferroptosis, and the ASK1‐p38 pathway is activated downstream of lipid peroxide, leading to the cell death. ASK1‐p38 axis is also activated in the erastin‐induced ferroptosis model.	LDH assay, immunoblot, RNAi, CCK-8	Human	A549 cells	Deduced	_NA_	Mitogen-activated protein kinase 14	Q16539 (MK14_HUMAN)	28887319	p38 in article. May promote ferroptosis.
SLC2A1	Solute carrier family 2 member 1	HGNC:11005	Increased at LSH overexpression. Decreased at LSH knockdown. LSH can inhibit ferroptosis.	ChIP analysis, RT-qPCR	Human	H358, A549 cells	Deduced	_NA_	Solute carrier family 2	P11166 (GTR1_HUMAN)	28900510	GLUT1 in article. May inhibit ferroptosis.
SLC2A3	Solute carrier family 2 member 3	HGNC:11007	Decreased at LSH knockdown. LSH can inhibit ferroptosis.	RT-qPCR	Human	H358, A549 cells	Deduced	_NA_	Solute carrier family 2	P11169 (GTR3_HUMAN)	28900510	GLUT3 in article. May inhibit ferroptosis.
SLC2A6	Solute carrier family 2 member 6	HGNC:11011	Increased at LSH overexpression. Decreased at LSH knockdown. LSH can inhibit ferroptosis.	RT-qPCR	Human	H358, A549 cells	Deduced	_NA_	Solute carrier family 2	Q9UGQ3 (GTR6_HUMAN)	28900511	GLUT6 in article. May inhibit ferroptosis.
SLC2A8	Solute carrier family 2 member 8	HGNC:13812	Decreased at LSH knockdown. LSH can inhibit ferroptosis.	RT-qPCR	Human	H358, A549 cells	Deduced	_NA_	Solute carrier family 2	Q9NY64 (GTR8_HUMAN)	28900512	GLUT8 in article. May inhibit ferroptosis.
SLC2A12	Solute carrier family 2 member 12	HGNC:18067	Increased at LSH overexpression. Decreased at LSH knockdown. LSH can inhibit ferroptosis.	RT-qPCR	Human	H358, A549 cells	Deduced	_NA_	Solute carrier family 2	Q8TD20 (GTR12_HUMAN)	28900513	GLUT12 in article. May inhibit ferroptosis.
GLUT13	_NA_	_NA_	Increased at LSH overexpression. Decreased at LSH knockdown. LSH can inhibit ferroptosis.	RT-qPCR	Human	H358, A549 cells	Deduced	_NA_	_NA_	_NA_	28900514	Not found in HGNC. May inhibit ferroptosis.
SLC2A14	Solute carrier family 2 member 14	HGNC:18301	Decreased at LSH knockdown. LSH can inhibit ferroptosis.	RT-qPCR	Human	H358, A549 cells	Deduced	_NA_	Solute carrier family 2	Q8TDB8 (GTR14_HUMAN)	28900515	GLUT14 in article. May inhibit ferroptosis.
EIF2AK4	Eukaryotic translation initiation factor 2 alpha kinase 4	HGNC:19687	CHAC1 degradation of GSH enhances cystine-starvation-induced ferroptosis through the activated GCN2-eIF2 alpha-ATF4 pathway.	Western blot, real-time PCR, cell viability assay, siRNA, GSH assay kit	Human	MDA-MB-231, Hs 578T, and HCC 1937 cells	Deduced	_NA_	eIF-2-alpha kinase GCN2	Q9P2K8 (E2AK4_HUMAN)	29383104	GCN2 in article. May promote ferroptosis.
EIF2S1	Eukaryotic translation initiation factor 2 subunit alpha	HGNC:3265	CHAC1 degradation of GSH enhances cystine-starvation-induced ferroptosis through the activated GCN2-eIF2 alpha-ATF4 pathway.	Western blot, real-time PCR, cell viability assay, siRNA, GSH assay kit	Human	MDA-MB-231, Hs 578T, and HCC 1937 cells	Deduced	_NA_	Eukaryotic translation initiation factor 2 subunit 1	P05198 (IF2A_HUMAN)	29383104	eIF2alpha in article. May promote ferroptosis.
ATF4	Activating transcription factor 4	HGNC:786	CHAC1 degradation of GSH enhances cystine-starvation-induced ferroptosis through the activated GCN2-eIF2 alpha-ATF4 pathway.	Western blot, real-time PCR, cell viability assay, siRNA, GSH assay kit	Human	MDA-MB-231, Hs 578T, and HCC 1937 cells	Deduced	_NA_	Cyclic AMP-dependent transcription factor ATF-4	P18848 (ATF4_HUMAN)	29383104	May promote ferroptosis.
ALOX5	Arachidonate 5-lipoxygenase	HGNC:435	Overexpression sensitizes cells to ferroptosis.	Western blot, mass spectrometry, cell viability assay, gene overexpression	Human	HEK293 cells	Deduced	Not essential but may play a role in ferroptotis initiation.	Arachidonate 5-lipoxygenase	P09917 (LOX5_HUMAN)	29632885	5-LOX in article
ALOX12	Arachidonate 12-lipoxygenase, 12S type	HGNC:429	Overexpression sensitizes cells to ferroptosis.	Western blot, mass spectrometry, cell viability assay, gene overexpression	Human	HEK293 cells	Deduced	Not essential but may play a role in ferroptotis initiation.	Arachidonate 12-lipoxygenase	P18054 (LOX12_HUMAN)	29632885	p12-LOX in article
ALOX15	Arachidonate 15-lipoxygenase	HGNC:433	Overexpression sensitizes cells to ferroptosis.	Western blot, mass spectrometry, cell viability assay, gene overexpression	Human	HEK293 cells	Deduced	Not essential but may play a role in ferroptotis initiation.	Arachidonate 15-lipoxygenase	P16050 (LOX15_HUMAN)	29632885	15-LOX-1 in article
ALOX5	Arachidonate 5-lipoxygenase	HGNC:435	Necessary for hemin‐induced ferroptosis in vitro.	qRT-PCR, immunoblotting, MTT assay	Mice	C57BL/6 and pregnant CD1 mice, primary cortical neurons	Deduced	_NA_	Arachidonate 5-lipoxygenase	P09917 (LOX5_HUMAN)	30294906	May promote ferroptosis.
ACSF2	Acyl-CoA synthetase family member 2	HGNC:26101	Increased in ferroptotic events. Decreased in DFO-induced resistance to ferroptosis.	Western blot, glutathione detection, RT-qPCR, immunofluorescence staining	Rat	Wistar rats	Deduced	_NA_	Medium-chain acyl-CoA ligase ACSF2	Q96CM8 (ACSF2_HUMAN)	30539824	There is a corrigendum for this article. May promote ferroptosis.
IREB2	Iron responsive element binding protein 2	HGNC:6115	Increased in ferroptotic events. Decreased in DFO-induced resistance to ferroptosis.	Western blot, glutathione detection, RT-qPCR, immunofluorescence staining	Rat	Wistar rats	Deduced	_NA_	Iron-responsive element-binding protein 2	P48200 (IREB2_HUMAN)	30539824	There is a corrigendum for this article. May promote ferroptosis.
GPX4	Glutathione peroxidase 4	HGNC:4556	Upregulated in DFO-induced resistance to ferroptosis.	Western blot, glutathione detection, RT-qPCR, immunofluorescence staining	Rat	Wistar rats	Validated	Inhibits ferroptosis but used as a marker in this study.	Phospholipid hydroperoxide glutathione peroxidase	P36969 (GPX4_HUMAN)	30539824	There is a corrigendum for this article.
HMGB1	High mobility group box 1	HGNC:4983	Associated with ferroptotic cell death. Ferroptosis activators induce HMGB1 release.	ELISA, western blot, RNAi	Human, mice	HT1080 and PANC1 cells, mouse embryonic fibroblasts	Deduced	_NA_	High mobility group protein B1	P09429 (HMGB1_HUMAN)	30686534	May promote ferroptosis.
HMOX1	Heme oxygenase 1	HGNC:5013	Required for DOX-induced ferroptosis.	RNA-seq, qRT-PCR, HIS	Mice	Mice	Deduced	_NA_	Heme oxygenase 1	P09601 (HMOX1_HUMAN)	30692261	May promote ferroptosis.
NFE2L2	Nuclear factor, erythroid 2 like 2	HGNC:7782	DOX treatment induced ferroptosis. Protein and mRNA levels of Nrf2 were increased after DOX treatment.	RNA-seq, QuantiChrom Heme Assay Kit, iron staining, qRT-PCR, survival curve, HIS	Mice	Mice	Deduced	_NA_	Nuclear factor erythroid 2-related factor 2	Q16236 (NF2L2_HUMAN)	30692261	NRF2 in article.
ELAVL1	ELAV like RNA binding protein 1	HGNC:3312	Binds to and increases the expression of the negative ferroptosis regulator LINC00336.	RNA pulldown, mass spectrometry, qRT-PCR, gene overexpression, gene knockdown, western blot	Human	H358, PC9, SPC-A-1, and A549 cells	Deduced	_NA_	ELAV-like protein 1	Q15717 (ELAV1_HUMAN)	30787392	May inhibit ferroptosis.
SLC3A2	Solute carrier family 3 member 2	HGNC:11026	Strongly correlated with resistance to ferroptosis inducers.	Western blot, cell viability assay, cell viability assay, MDA assay, glutamate assay	Human	HT-1080 cells	Deduced	_NA_	4F2 cell-surface antigen heavy chain	P08195 (4F2_HUMAN)	31043744	May inhibit ferroptosis.
SLC7A11	Solute carrier family 7 member 11	HGNC:11059	Strongly correlated with resistance to ferroptosis inducers.	Western blot, cell viability assay, cell viability assay, MDA assay, glutamate assay	Human	HT-1080 cells	Deduced	_NA_	Cystine/glutamate transporter	Q9UPY5 (XCT_HUMAN)	31043744	May inhibit ferroptosis.
TFAP2C	Transcription factor AP-2 gamma	HGNC:11744	Activated by ferroptosis inhibitor selenium.	Behavioral analysis, infarct volume analysis, immunocytochemistry, TUNEL staining, fluoro-jade Staining, qRT-PCR, cell death assay, ChIP assay, siRNA, western blot, immunoblotting, RNA-seq, mass spectrometry	Mice	C57BL/6 mice, primary cortical neurons, HT22 murine hippocampal cells	Deduced	_NA_	Transcription factor AP-2 gamma	Q92754 (AP2C_HUMAN)	31056284	May inhibit ferroptosis.
SP1	Sp1 transcription factor	HGNC:11205	Activated by ferroptosis inhibitor selenium.	Behavioral analysis, infarct volume analysis, immunocytochemistry, TUNEL staining, fluoro-jade Staining, qRT-PCR, cell death assay, ChIP assay, siRNA, western blot, immunoblotting, RNA-seq, mass spectrometry	Mice	C57BL/6 mice, primary cortical neurons, HT22 murine hippocampal cells	Deduced	_NA_	Transcription factor Sp1	P08047 (SP1_HUMAN)	31056284	May inhibit ferroptosis.
HBA1	Hemoglobin subunit alpha 1	HGNC:4823	Upregulated in cells treated with ferroptosis inducer erastin. Stimulates ferroptosis possibly in a GSH-dependent manner.	Tandem mass tags, RNA-seq, DNase-seq, qPCR, Western blot, IHC	Human	HepG2, Bel-7402 cells	Deduced	_NA_	Hemoglobin subunit alpha	P69905 (HBA_HUMAN)	31108460	May promote ferroptosis.
NNMT	Nicotinamide N-methyltransferase	HGNC:7861	Upregulated in cells treated with ferroptosis inducer erastin. Stimulates ferroptosis possibly in a GSH-dependent manner.	Tandem mass tags, RNA-seq, DNase-seq, qPCR, Western blot, IHC	Human	HepG2, Bel-7402 cells	Deduced	_NA_	Nicotinamide N-methyltransferase	P40261 (NNMT_HUMAN)	31108460	May promote ferroptosis.
PLIN4	Perilipin 4	HGNC:29393	Upregulated in cells treated with ferroptosis inducer erastin. Stimulates ferroptosis possibly in a GSH-dependent manner.	Tandem mass tags, RNA-seq, DNase-seq, qPCR, Western blot, IHC	Human	HepG2, Bel-7402 cells	Deduced	_NA_	Perilipin-4	Q96Q06 (PLIN4_HUMAN)	31108460	May promote ferroptosis.
HIC1	HIC ZBTB transcriptional repressor 1	HGNC:4909	Essential for stimulation of pro-ferroptotic gene transcription upon ferroptosis induction.	Immunohistochemistry, immunofluorescence, western blot, qPCR, metabolites examination, ChIP	Human	HepG2, Bel-7402 cells	Deduced	_NA_	Hypermethylated in cancer 1 protein	Q14526 (HIC1_HUMAN)	31108460	May promote ferroptosis.
STMN1	Stathmin 1	HGNC:6510	Downregulated in cells treated with ferroptosis inducer erastin. Suppresses ferroptosis possibly in a GSH-dependent manner.	Tandem mass tags, RNA-seq, DNase-seq, qPCR, Western blot, IHC	Human	HepG2, Bel-7402 cells	Deduced	_NA_	Stathmin	P16949 (STMN1_HUMAN)	31108460	May inhibit ferroptosis.
RRM2	Ribonucleotide reductase regulatory subunit M2	HGNC:10452	Downregulated in cells treated with ferroptosis inducer erastin. Suppresses ferroptosis possibly in a GSH-dependent manner.	Tandem mass tags, RNA-seq, DNase-seq, qPCR, Western blot, IHC	Human	HepG2, Bel-7402 cells	Deduced	_NA_	Ribonucleoside-diphosphate reductase subunit M2	P31350 (RIR2_HUMAN)	31108460	May inhibit ferroptosis.
CAPG	Capping actin protein, gelsolin like	HGNC:1474	Downregulated in cells treated with ferroptosis inducer erastin. Suppresses ferroptosis possibly in a GSH-dependent manner.	Tandem mass tags, RNA-seq, DNase-seq, qPCR, Western blot, IHC	Human	HepG2, Bel-7402 cells	Deduced	_NA_	Macrophage-capping protein	P40121 (CAPG_HUMAN)	31108460	May inhibit ferroptosis.
HNF4A	Hepatocyte nuclear factor 4 alpha	HGNC:5024	Essential for stimulation of anti-ferroptotic gene transcription.	Immunohistochemistry, immunofluorescence, western blot, qPCR, metabolites examination, ChIP	Human	HepG2, Bel-7402 cells	Deduced	_NA_	Hepatocyte nuclear factor 4-alpha	P41235 (HNF4A_HUMAN)	31108460	May inhibit ferroptosis.
NGB	Neuroglobin	HGNC:14077	Human neuroglobin (hNgb)-EGFP-expressing SH-SY5Y cells to be significantly more resistant to ferroptosis induction.	Cell death, cell viability, lipid peroxidation assay, RT-qPCR	Human	SH-SY5Y cells	Deduced	_NA_	Neuroglobin	Q9NPG2 (NGB_HUMAN)	31405213	May inhibit ferroptosis.
YWHAE	Tyrosine 3-monooxygenase/tryptophan 5-monooxygenase activation protein epsilon	HGNC:12851	Required by RSL3 (a ferroptosis inducer) to inactivate GPX4 (a ferroptosis inhibitor).	Mass spectrometry, siRNA, western blot	Human	HEK293T cells	Deduced	_NA_	14-3-3 protein epsilon	P62258 (1433E_HUMAN)	31581313	14-3-3epsilon in article. May promote ferroptosis.
GABPB1	GA binding protein transcription factor subunit beta 1	HGNC:4074	Downregulated by lncRNA GABPB1-AS1 upon erastin treatment.	RT-qPCR, western blot, siRNA, cell viability, lipid peroxidation assay	Human	HepG2, Huh7, and Hep3B cells	Deduced	_NA_	GA-binding protein subunit beta-1	Q06547 (GABP1_HUMAN)	31700067	May inhibit ferroptosis.
AURKA	Aurora kinase A	HGNC:11393	Inhibition of AURKA or reconstitution of miR-4715-3p inhibited GPX4 and induced cell death, suggesting a link between AURKA and ferroptosis.	qRT-PCR, western blot, lentiviral infection, CellTiter-Glo luminescence assay	Human	OE33, STKM2, MKN45 cells	Predicted	_NA_	Aurora kinase A	O14965 (AURKA_HUMAN)	31740746	May inhibit ferroptosis.
MIR4715	microRNA 4715	HGNC:41666	Inhibition of AURKA or reconstitution of miR-4715-3p inhibited GPX4 and induced cell death, suggesting a link between AURKA and ferroptosis.	qRT-PCR, western blot, lentiviral infection, CellTiter-Glo luminescence assay	Human	OE33, STKM2, MKN45 cells	Predicted	_NA_	_NA_	_NA_	31740746	miR-4715-3p in article. May promote ferroptosis.
RIPK1	Receptor interacting serine/threonine kinase 1	HGNC:10019	Reduced expression results in resistance to ferroptosis.	Cell viability, western blot, RNA-seq, GSH assay, qRT-PCR, immunofluorescence imaging	Human	Patient-derived fibroblasts	Deduced	_NA_	Receptor-interacting serine/threonine-protein kinase 1	Q13546 (RIPK1_HUMAN)	31827280	May promote ferroptosis.
PRDX1	Peroxiredoxin 1	HGNC:9352	Necessary to ferroptosis-related lipid peroxidation.	Western blot, siRNA, flow cytometry, cell viability, RT-PCR	Human	Primary corneal endothelial cells, B4G12 and HT1080 cells	Deduced	_NA_	Peroxiredoxin-1	Q06830 (PRDX1_HUMAN)	31901729	May promote ferroptosis.
MIR30B	microRNA 30b	HGNC:31625	Upregulation of miR-30b-5p in preeclampsia models plays a pivotal role in ferroptosis.	GSH assay, MDA measurement, western blot, immunohistochemistry, microarray, RT-qPCR, labile iron assay, cell viability, LDH assay	Human, rat	Trophoblasts, preeclampsia model, HTR-8/SVneo and TEV-1 cells	Deduced	_NA_	_NA_	_NA_	31926626	miR-30b-5p in article. May promote ferroptosis.

## Sheet: Supplementary Table S2 
Supplementary Table S2. Ferroptosis-related lncRNAs
HubGene	lncRNA	cor	pvalue	Regulation
ELAVL1	LINC01224	0.313088	5.38194e-10	postive
STMN1	LINC01224	0.427355	3.99435e-18	postive
AURKA	LINC01224	0.468038	7.25131e-22	postive
SESN2	AC087741.2	-0.33443	2.81653e-11	negative
GPX2	COLCA1	0.309952	8.14433e-10	postive
TF	AC005046.2	0.315877	3.70865e-10	postive
PLIN4	AC005046.2	0.343347	7.66044e-12	postive
HIC1	AC005046.2	0.385287	9.39133e-15	postive
MIR4715	AC005046.2	0.301397	2.45994e-09	postive
DDIT3	LINC00592	0.307748	1.08641e-09	postive
MAFG	LINC00592	-0.306351	1.30268e-09	negative
SETD1B	AL512306.3	0.385452	9.12799e-15	postive
SP1	AL512306.3	0.342459	8.73663e-12	postive
HIC1	LINC02453	-0.312762	5.62006e-10	negative
ZFP69B	AL117327.1	0.314055	4.73183e-10	postive
KLHL24	AC009237.15	0.328438	6.60097e-11	postive
HMOX1	AC009237.15	-0.321041	1.84172e-10	negative
ZNF419	ZNF460-AS1	0.409297	1.27979e-16	postive
RRM2	AC008760.1	-0.301656	2.38006e-09	negative
ZFP69B	AL133338.1	0.333391	3.26918e-11	postive
TUBE1	AL133338.1	0.42943	2.64603e-18	postive
DRD5	AL133338.1	0.344682	6.28044e-12	postive
SLC2A12	AL133338.1	0.422976	9.43962e-18	postive
STMN1	AL133338.1	0.334897	2.63367e-11	postive
GABPB1	AL133338.1	0.32684	8.25875e-11	postive
TUBE1	AC002128.1	0.3237	1.27762e-10	postive
SETD1B	AC002128.1	0.426208	5.00983e-18	postive
RPL8	AC002128.1	-0.385163	9.59316e-15	negative
ATP5MC3	AC002128.1	-0.342288	8.9612e-12	negative
FTH1	AC002128.1	-0.302314	2.18891e-09	negative
DRD4	AC002128.1	0.379269	2.61197e-14	postive
ALOX12	AC002128.1	0.312603	5.74001e-10	postive
SP1	AC002128.1	0.34095	1.09156e-11	postive
SETD1B	AC104825.1	0.343283	7.73341e-12	postive
FTL	AC104825.1	-0.3644	2.99161e-13	negative
ATP6V1G2	AC093249.6	0.366152	2.25911e-13	postive
HMOX1	AC093249.6	-0.303797	1.8106e-09	negative
GABPB1	AC093249.6	0.322139	1.58435e-10	postive
BLOC1S5-TXNDC5	AC139768.1	0.30405	1.7526e-09	postive
RELA	AC139768.1	-0.313756	4.92429e-10	negative
FTH1	AC139768.1	-0.316203	3.54962e-10	negative
ELAVL1	AC139768.1	0.302869	2.03894e-09	postive
STMN1	AC139768.1	0.311648	6.51333e-10	postive
GABPB1	AC139768.1	0.300887	2.62445e-09	postive
SLC1A4	FOXD2-AS1	0.326404	8.77756e-11	postive
GABPB1	AC068620.1	0.31017	7.91415e-10	postive
RRM2	ADIRF-AS1	-0.379299	2.59878e-14	negative
AURKA	ADIRF-AS1	-0.342176	9.11015e-12	negative
SETD1B	AC006001.2	0.305181	1.51534e-09	postive
TFRC	TOLLIP-AS1	-0.35556	1.20231e-12	negative
GABPB1	TOLLIP-AS1	0.308695	9.60167e-10	postive
TUBE1	AC009065.9	0.301982	2.28344e-09	postive
OXSR1	AC005261.1	0.32564	9.7633e-11	postive
ZNF419	AC005261.1	0.748288	1.19648e-68	postive
SETD1B	AC005261.1	0.34325	7.77096e-12	postive
GPX4	AC005261.1	-0.340038	1.24794e-11	negative
HSPB1	AC005261.1	-0.308029	1.04738e-09	negative
RGS4	AC099791.2	-0.315572	3.86352e-10	negative
DUSP1	AL021578.1	0.391863	2.99713e-15	postive
ATF3	AL021578.1	0.522798	9.23083e-28	postive
CXCL2	AL021578.1	0.421395	1.28374e-17	postive
STEAP3	PRKAG2-AS1	0.332831	3.54183e-11	postive
SELENOS	AC015712.1	0.345975	5.17725e-12	postive
TUBE1	AC006042.1	0.307024	1.19369e-09	postive
SETD1B	AC006042.1	0.342955	8.11882e-12	postive
RPL8	AC006042.1	-0.322159	1.57988e-10	negative
EIF2S1	AC093297.2	-0.306342	1.3042e-09	negative
HMOX1	AC093297.2	-0.315882	3.70581e-10	negative
FTL	AC093297.2	-0.314372	4.53611e-10	negative
SP1	AC093297.2	0.302473	2.14489e-09	postive
PRDX1	AC093297.2	-0.339433	1.36356e-11	negative
ATP6V1G2	MYLK-AS1	0.32821	6.81573e-11	postive
MAP3K5	MYLK-AS1	-0.381546	1.77796e-14	negative
TFAP2C	MYLK-AS1	-0.308919	9.3249e-10	negative
NNMT	MYLK-AS1	-0.316194	3.55359e-10	negative
STMN1	MYLK-AS1	0.381105	1.916e-14	postive
MAP3K5	URB1-AS1	-0.320328	2.03011e-10	negative
SP1	URB1-AS1	-0.31663	3.3515e-10	negative
ZNF419	A1BG-AS1	0.311423	6.71003e-10	postive
SLC7A5	AC008771.1	-0.310644	7.43622e-10	negative
ALOX5	AC008771.1	-0.313343	5.20246e-10	negative
SRXN1	SNHG6	-0.317855	2.84065e-10	negative
SESN2	SNHG6	-0.33698	1.94933e-11	negative
AGPAT3	SNHG6	-0.333287	3.31826e-11	negative
HMOX1	SNHG6	-0.34647	4.80683e-12	negative
RPL8	SNHG6	0.321195	1.80337e-10	postive
MAPK14	SNHG6	-0.362077	4.32974e-13	negative
HIC1	SNHG6	-0.313207	5.29747e-10	negative
MAFG	LINC02595	0.328847	6.23206e-11	postive
MIR4715	LINC02595	0.320006	2.1212e-10	postive
ATP6V1G2	AL358472.2	0.312757	5.62402e-10	postive
ZNF419	AC073957.3	0.306084	1.3484e-09	postive
VEGFA	AC073957.3	0.314206	4.63772e-10	postive
AGPAT3	AC073957.3	0.310444	7.63402e-10	postive
SETD1B	AC073957.3	0.570978	6.51161e-34	postive
FTL	AC073957.3	-0.316274	3.51568e-10	negative
ATP5MC3	AC073957.3	-0.336836	1.9904e-11	negative
GPX4	AC073957.3	-0.382721	1.45628e-14	negative
DRD4	AC073957.3	0.303171	1.96164e-09	postive
SP1	AC073957.3	0.420611	1.49428e-17	postive
YWHAE	AC073957.3	-0.312593	5.74787e-10	negative
PRDX1	AC073957.3	-0.359905	6.10135e-13	negative
FTH1	AC022509.1	0.387159	6.80266e-15	postive
TUBE1	OSGEPL1-AS1	0.32066	1.94004e-10	postive
NNMT	OSGEPL1-AS1	-0.3111	7.0024e-10	negative
OXSR1	PINK1-AS	0.342941	8.13529e-12	postive
SETD1B	PINK1-AS	0.379444	2.53604e-14	postive
GPX4	PINK1-AS	-0.336383	2.12531e-11	negative
HSPB1	PINK1-AS	-0.357773	8.5214e-13	negative
FTH1	BOLA3-AS1	-0.340034	1.24865e-11	negative
ALOX5	BOLA3-AS1	-0.392602	2.63234e-15	negative
NNMT	BOLA3-AS1	-0.320561	1.96654e-10	negative
NCF2	AC138904.1	-0.30821	1.02295e-09	negative
ZFP69B	AC138904.1	0.321668	1.69005e-10	postive
ATP6V1G2	AC138904.1	0.323488	1.31557e-10	postive
HMOX1	AC138904.1	-0.339525	1.34526e-11	negative
FTH1	AC138904.1	-0.375948	4.55216e-14	negative
ALOX5	AC138904.1	-0.350992	2.42599e-12	negative
NNMT	AC138904.1	-0.415412	4.04929e-17	negative
STMN1	AC138904.1	0.423737	8.13654e-18	postive
GABPB1	AC138904.1	0.308481	9.87461e-10	postive
MAPK14	NDST1-AS1	-0.365802	2.38961e-13	negative
ZNF419	AC006213.3	0.398822	8.70258e-16	postive
ALOX5	AC006213.3	-0.30462	1.62881e-09	negative
OXSR1	AC090948.2	0.472097	2.87698e-22	postive
SETD1B	AC090948.2	0.445514	9.85247e-20	postive
GPX4	AC090948.2	-0.370789	1.06547e-13	negative
SP1	AC090948.2	0.418689	2.16449e-17	postive
ATP5MC3	AC024267.4	-0.325004	1.06652e-10	negative
ALOX12	AC024267.4	0.339899	1.2737e-11	postive
SP1	AC024267.4	0.32686	8.23524e-11	postive
OXSR1	AL031670.1	0.339009	1.45087e-11	postive
ZNF419	AL031670.1	0.3287	6.36246e-11	postive
TUBE1	AL031670.1	0.303028	1.9981e-09	postive
SETD1B	AL031670.1	0.474956	1.48934e-22	postive
RPL8	AL031670.1	-0.371183	9.98939e-14	negative
ATP5MC3	AL031670.1	-0.338709	1.51578e-11	negative
MAFG	AL031670.1	0.318212	2.70688e-10	postive
GPX4	AL031670.1	-0.352527	1.91856e-12	negative
MAP3K5	AL031670.1	0.338023	1.67511e-11	postive
IREB2	AL031670.1	0.324511	1.14198e-10	postive
SP1	AL031670.1	0.394324	1.9421e-15	postive
FTH1	AC135048.3	-0.343299	7.71447e-12	negative
SETD1B	ADAMTSL4-AS2	0.308251	1.01744e-09	postive
ATP5MC3	ADAMTSL4-AS2	-0.319724	2.20454e-10	negative
SP1	ADAMTSL4-AS2	0.303208	1.95248e-09	postive
PLIN4	ADAMTSL4-AS2	0.352727	1.86066e-12	postive
HMOX1	AP000766.1	-0.338162	1.64147e-11	negative
FTL	AP000766.1	-0.392863	2.51372e-15	negative
GPX4	AP000766.1	-0.310803	7.28218e-10	negative
EIF2AK4	AP000766.1	0.311455	6.68171e-10	postive
PRDX1	AP000766.1	-0.392615	2.62604e-15	negative
OXSR1	AC138956.1	0.373717	6.58714e-14	postive
VEGFA	AC138956.1	0.368674	1.50345e-13	postive
TUBE1	AC138956.1	0.307046	1.19027e-09	postive
ARRDC3	AC138956.1	0.355603	1.19417e-12	postive
AGPAT3	AC138956.1	0.305126	1.526e-09	postive
SETD1B	AC138956.1	0.463805	1.87715e-21	postive
FTL	AC138956.1	-0.337024	1.93685e-11	negative
ATP5MC3	AC138956.1	-0.314352	4.54839e-10	negative
GPX4	AC138956.1	-0.370539	1.1099e-13	negative
MAP3K5	AC138956.1	0.309266	8.91119e-10	postive
SP1	AC138956.1	0.477099	9.05364e-23	postive
PLIN4	AC138956.1	0.336829	1.99244e-11	postive
GPT2	AC012306.2	0.302546	2.12481e-09	postive
ALOX5	AC012306.2	-0.304523	1.64939e-09	negative
NNMT	AC012306.2	-0.328234	6.79341e-11	negative
STMN1	AC012306.2	0.33182	4.09112e-11	postive
SETD1B	AC015912.3	-0.37239	8.19669e-14	negative
ATP5MC3	AC015912.3	0.330031	5.27297e-11	postive
MAP3K5	AC015912.3	-0.355234	1.2645e-12	negative
HIC1	AC015912.3	-0.308819	9.44788e-10	negative
NFE2L2	AC019080.5	0.338633	1.53269e-11	postive
HMOX1	DGUOK-AS1	-0.310787	7.29691e-10	negative
MT3	AP005205.2	0.328917	6.17031e-11	postive
AGPAT3	AP005205.2	-0.34259	8.56982e-12	negative
SETD1B	AP005205.2	-0.419905	1.71247e-17	negative
GPX4	AP005205.2	0.317326	3.05112e-10	postive
STEAP3	AP005205.2	-0.316338	3.48564e-10	negative
EIF2AK4	AP005205.2	-0.341563	9.97283e-12	negative
SP1	AP005205.2	-0.445287	1.03322e-19	negative
STMN1	AP005205.2	0.332694	3.61163e-11	postive
OXSR1	AC074117.1	0.320206	2.06433e-10	postive
ZFP69B	AC074117.1	0.424407	7.1361e-18	postive
SETD1B	AC074117.1	0.361743	4.56451e-13	postive
FTL	AC074117.1	-0.33123	4.44864e-11	negative
RPL8	AC074117.1	-0.323702	1.27726e-10	negative
MAFG	AC074117.1	0.308067	1.0422e-09	postive
FTH1	AC074117.1	-0.364093	3.14178e-13	negative
GPX4	AC074117.1	-0.309491	8.65225e-10	negative
HSPB1	AC074117.1	-0.35177	2.15436e-12	negative
EIF2AK4	AC074117.1	0.341995	9.35742e-12	postive
IREB2	AC074117.1	0.354602	1.39416e-12	postive
NNMT	AC074117.1	-0.364794	2.80861e-13	negative
GABPB1	AC074117.1	0.357394	9.04011e-13	postive
NCF2	ERICH6-AS1	-0.333354	3.28667e-11	negative
MT3	ERICH6-AS1	0.302198	2.2214e-09	postive
MAP3K5	ERICH6-AS1	-0.325514	9.93571e-11	negative
NNMT	ERICH6-AS1	-0.307547	1.11529e-09	negative
STMN1	ERICH6-AS1	0.315813	3.74061e-10	postive
NNMT	AC142472.1	-0.308658	9.64867e-10	negative
GABPB1	AC142472.1	0.339211	1.40866e-11	postive
SETD1B	MINCR	-0.308753	9.52884e-10	negative
RPL8	MINCR	0.596812	1.19028e-37	postive
NOS2	DNM3OS	0.335089	2.56167e-11	postive
RGS4	DNM3OS	0.527587	2.49611e-28	postive
HIC1	DNM3OS	0.666146	1.43117e-49	postive
TUBE1	Z84485.1	0.31265	5.70429e-10	postive
FTL	Z84485.1	-0.316374	3.46867e-10	negative
ZFP69B	AC098484.2	0.388159	5.72087e-15	postive
RELA	AL135905.1	-0.311826	6.36204e-10	negative
DUSP1	AP001363.1	0.352338	1.97484e-12	postive
ATF3	AP001363.1	0.346778	4.58969e-12	postive
SETD1B	AP001363.1	0.324896	1.08264e-10	postive
PLIN4	AP001363.1	0.404257	3.24599e-16	postive
MIR4715	AP001363.1	0.409155	1.31405e-16	postive
NNMT	AC009506.2	-0.329315	5.83376e-11	negative
FTH1	AC005393.1	-0.305415	1.47018e-09	negative
NNMT	AC005393.1	-0.317217	3.09636e-10	negative
RPL8	CIRBP-AS1	-0.310014	8.07776e-10	negative
MAFG	CIRBP-AS1	0.318702	2.53286e-10	postive
OXSR1	AC244090.1	-0.32348	1.31705e-10	negative
ZFP69B	AC244090.1	-0.443637	1.45959e-19	negative
SETD1B	AC244090.1	-0.337145	1.90322e-11	negative
GPX4	AC244090.1	0.330901	4.66166e-11	postive
HSPB1	AC244090.1	0.339914	1.27082e-11	postive
EIF2AK4	AC244090.1	-0.398739	8.83386e-16	negative
SP1	AC244090.1	-0.338578	1.54503e-11	negative
RGS4	AC007389.5	-0.302128	2.24121e-09	negative
HIC1	AC007389.5	-0.327736	7.28499e-11	negative
DUSP1	AC008764.6	-0.344053	6.89798e-12	negative
TUBE1	AC008764.6	0.337584	1.78555e-11	postive
IL6	AC008764.6	-0.316563	3.38156e-10	negative
NNMT	AC008764.6	-0.327255	7.79282e-11	negative
AGPAT3	AC109347.2	-0.317784	2.86831e-10	negative
KLHL24	WAC-AS1	0.314342	4.55458e-10	postive
SP1	WAC-AS1	0.35721	9.30285e-13	postive
HMOX1	AL161729.3	-0.30334	1.91964e-09	negative
AGPAT3	TRPM2-AS	0.370589	1.1009e-13	postive
NCF2	AC068580.1	0.422075	1.1249e-17	postive
SESN2	AC068580.1	0.341502	1.00632e-11	postive
AGPAT3	AC068580.1	0.398996	8.4346e-16	postive
SETD1B	AC068580.1	0.433023	1.28791e-18	postive
HMOX1	AC068580.1	0.413857	5.43791e-17	postive
STEAP3	AC068580.1	0.344812	6.16041e-12	postive
SLC2A3	AC068580.1	0.302338	2.18201e-09	postive
ALOX5	AC068580.1	0.372358	8.23934e-14	postive
SP1	AC068580.1	0.337489	1.81031e-11	postive
PLIN4	AC068580.1	0.319646	2.22797e-10	postive
OXSR1	AC005586.1	0.360292	5.74051e-13	postive
SETD1B	AC005586.1	0.413009	6.38303e-17	postive
MAFG	AC005586.1	0.351154	2.36679e-12	postive
GPX4	AC005586.1	-0.312961	5.4735e-10	negative
HSPB1	AC005586.1	-0.305838	1.39206e-09	negative
MAPK14	AC005586.1	0.304839	1.5835e-09	postive
IREB2	AC005586.1	0.410802	9.66202e-17	postive
HMOX1	AC018645.3	-0.304668	1.61884e-09	negative
SETD1B	AC007114.1	-0.347903	3.87511e-12	negative
MAPK14	AC007114.1	-0.314763	4.3055e-10	negative
PSAT1	CASC9	0.315571	3.8637e-10	postive
ALOX5	CASC9	-0.33559	2.38339e-11	negative
NNMT	CASC9	-0.387011	6.97851e-15	negative
HIC1	AC046143.1	0.319537	2.26133e-10	postive
HERPUD1	LINC01963	-0.305968	1.36883e-09	negative
HMOX1	LINC01963	-0.307037	1.19177e-09	negative
PRDX1	LINC01963	-0.334113	2.94767e-11	negative
PRDX1	AL358075.2	0.302793	2.05896e-09	postive
ZFP69B	LINC00649	0.319576	2.2494e-10	postive
EIF2AK4	AC022613.2	0.323414	1.32923e-10	postive
STMN1	TNFRSF10A-AS1	-0.315083	4.12464e-10	negative
TUBE1	AC010809.2	0.332917	3.49847e-11	postive
NNMT	TAF1A-AS1	-0.321475	1.73533e-10	negative
ZFP69B	PCBP1-AS1	0.301971	2.28663e-09	postive
TUBE1	PCBP1-AS1	0.371171	1.00092e-13	postive
FTL	PCBP1-AS1	-0.332296	3.82253e-11	negative
FTH1	PCBP1-AS1	-0.308421	9.95241e-10	negative
HSPB1	PCBP1-AS1	-0.319672	2.22018e-10	negative
EIF2AK4	PCBP1-AS1	0.311232	6.88169e-10	postive
NNMT	PCBP1-AS1	-0.308355	1.00374e-09	negative
GABPB1	PCBP1-AS1	0.305278	1.49647e-09	postive
VEGFA	AC027796.4	0.387342	6.59062e-15	postive
SETD1B	AC027796.4	0.416623	3.2154e-17	postive
DRD4	AC027796.4	0.355762	1.16513e-12	postive
ALOX12	AC027796.4	0.412341	7.23862e-17	postive
SP1	AC027796.4	0.34655	4.74995e-12	postive
PLIN4	AC027796.4	0.332077	3.94412e-11	postive
SRXN1	AC067852.2	0.381314	1.84927e-14	postive
OXSR1	AC005790.1	-0.309528	8.61055e-10	negative
SETD1B	AC005790.1	-0.353563	1.63641e-12	negative
TUBE1	AL109811.2	0.326098	9.16019e-11	postive
DRD4	AL109811.2	0.343074	7.97646e-12	postive
FTL	AL137003.1	-0.368552	1.53329e-13	negative
PRDX1	AL137003.1	-0.323291	1.35187e-10	negative
HMGB1	EPB41L4A-DT	-0.305048	1.54156e-09	negative
FTH1	DYRK3-AS1	-0.307368	1.14149e-09	negative
ALOX5	DYRK3-AS1	-0.339108	1.43002e-11	negative
NNMT	DYRK3-AS1	-0.373596	6.71981e-14	negative
BLOC1S5-TXNDC5	RASAL2-AS1	0.338841	1.48683e-11	postive
FTH1	RASAL2-AS1	-0.320691	1.93203e-10	negative
HMOX1	AC234582.1	-0.337079	1.92148e-11	negative
FTL	AC234582.1	-0.390559	3.7669e-15	negative
FTH1	AC234582.1	-0.334763	2.68497e-11	negative
AGPAT3	LINC00265	0.306624	1.25738e-09	postive
SETD1B	LINC00265	0.590895	9.15592e-37	postive
RPL8	LINC00265	-0.389075	4.87954e-15	negative
ATP5MC3	LINC00265	-0.404229	3.26308e-16	negative
FTH1	LINC00265	-0.333943	3.02035e-11	negative
GPX4	LINC00265	-0.390097	4.08355e-15	negative
HSPB1	LINC00265	-0.325747	9.61866e-11	negative
DRD4	LINC00265	0.397468	1.10958e-15	postive
EIF2AK4	LINC00265	0.30974	8.37435e-10	postive
SP1	LINC00265	0.397219	1.16023e-15	postive
PRDX1	LINC00265	-0.317658	2.91754e-10	negative
ELAVL1	ASB16-AS1	0.300123	2.89131e-09	postive
HSPB1	AC023043.1	0.347953	3.84594e-12	postive
MT3	AC026689.1	0.314817	4.27448e-10	postive
SETD1B	AC026689.1	-0.339359	1.37836e-11	negative
HMOX1	AC097468.3	-0.331913	4.03737e-11	negative
HMGB1	AL354696.1	0.345461	5.59168e-12	postive
SETD1B	TMEM9B-AS1	0.302509	2.13507e-09	postive
FTL	TMEM9B-AS1	-0.35624	1.08184e-12	negative
ELAVL1	AC114271.1	0.36449	2.94873e-13	postive
OXSR1	MEIS1-AS3	0.310261	7.8198e-10	postive
GPT2	MEIS1-AS3	0.308272	1.01467e-09	postive
ZFP69B	MEIS1-AS3	0.315032	4.15335e-10	postive
SETD1B	MEIS1-AS3	0.31795	2.80461e-10	postive
FTL	MEIS1-AS3	-0.305467	1.46037e-09	negative
FTH1	MEIS1-AS3	-0.301365	2.46992e-09	negative
GPX4	MEIS1-AS3	-0.315838	3.72789e-10	negative
NNMT	MEIS1-AS3	-0.335246	2.50442e-11	negative
SETD1B	AC007009.1	-0.312888	5.52733e-10	negative
HIC1	AC007009.1	-0.343924	7.03149e-12	negative
PCK2	AL096870.2	0.309386	8.77186e-10	postive
MAFG	MAFG-DT	0.30515	1.52133e-09	postive
DRD5	MAFG-DT	0.323056	1.3965e-10	postive
ALOX5	MAFG-DT	-0.325898	9.41814e-11	negative
TXNIP	AL133353.1	-0.33698	1.94909e-11	negative
AGPAT3	AL133353.1	-0.309277	8.8977e-10	negative
STEAP3	AL133353.1	-0.315244	4.03678e-10	negative
STMN1	AL133353.1	0.342528	8.64902e-12	postive
KLHL24	AC097376.3	0.346692	4.64933e-12	postive
GABPB1	AC097376.3	0.309035	9.18419e-10	postive
OXSR1	AL049840.4	0.382414	1.53436e-14	postive
SLC7A5	AL049840.4	0.314468	4.47809e-10	postive
AGPAT3	AL049840.4	0.333349	3.28866e-11	postive
SETD1B	AL049840.4	0.45635	9.70535e-21	postive
ATP5MC3	AL049840.4	-0.346796	4.57789e-12	negative
MAFG	AL049840.4	0.375954	4.54774e-14	postive
MAP3K5	AL049840.4	0.327041	8.02975e-11	postive
IREB2	AL049840.4	0.358098	8.09996e-13	postive
SP1	AL049840.4	0.386022	8.27602e-15	postive
HIC1	AL049840.4	0.335386	2.45445e-11	postive
RIPK1	AL049840.4	0.35138	2.28647e-12	postive
PLIN4	AC005674.2	0.300691	2.69075e-09	postive
NNMT	RN7SL832P	-0.324748	1.10516e-10	negative
GABPB1	RN7SL832P	0.352833	1.83055e-12	postive
SETD1B	AL360181.1	0.334275	2.87997e-11	postive
GPX4	AL360181.1	-0.340109	1.23497e-11	negative
DRD4	AL360181.1	0.357322	9.14302e-13	postive
ZFP69B	AL050341.2	0.506968	6.02615e-26	postive
GABPB1	AL050341.2	0.349904	2.86254e-12	postive
HMOX1	AC073389.3	-0.311499	6.64321e-10	negative
IREB2	ERICD	0.309014	9.20997e-10	postive
ZNF419	AC006942.1	0.350378	2.66362e-12	postive
TFRC	LINC02614	-0.322612	1.48443e-10	negative
ALOX12	LINC02614	0.314585	4.40881e-10	postive
PRDX1	LINC02614	-0.321597	1.70673e-10	negative
STMN1	AL109976.1	-0.36142	4.80391e-13	negative
RRM2	AL109976.1	-0.302192	2.22308e-09	negative
NCF2	AC135050.6	-0.313957	4.79427e-10	negative
SRXN1	AC135050.6	-0.319237	2.35537e-10	negative
SESN2	AC135050.6	-0.312054	6.17274e-10	negative
ATP6V1G2	AC135050.6	0.351243	2.33485e-12	postive
RELA	AC135050.6	-0.383117	1.36133e-14	negative
HMOX1	AC135050.6	-0.339301	1.39025e-11	negative
ATP5MC3	LINC02609	0.338362	1.59451e-11	postive
NCF2	MIR181A2HG	-0.30453	1.64782e-09	negative
BLOC1S5-TXNDC5	MIR181A2HG	0.306757	1.23574e-09	postive
RELA	MIR181A2HG	-0.314605	4.39712e-10	negative
HMOX1	MIR181A2HG	-0.35957	6.43045e-13	negative
FTH1	MIR181A2HG	-0.369383	1.33984e-13	negative
ALOX5	MIR181A2HG	-0.316599	3.36523e-10	negative
TFAP2C	MIR181A2HG	-0.331379	4.35595e-11	negative
NNMT	MIR181A2HG	-0.322076	1.59815e-10	negative
STMN1	MIR181A2HG	0.41835	2.31016e-17	postive
GABPB1	MIR181A2HG	0.351032	2.41118e-12	postive
OXSR1	AC018809.2	0.421316	1.30341e-17	postive
SETD1B	AC018809.2	0.424259	7.34649e-18	postive
FTL	AC018809.2	-0.362566	4.00622e-13	negative
GPX4	AC018809.2	-0.302916	2.0267e-09	negative
SP1	AC018809.2	0.46582	1.19559e-21	postive
ZNF419	AL117209.1	0.320697	1.93037e-10	postive
AGPAT3	AL117209.1	0.303139	1.96978e-09	postive
SETD1B	AL117209.1	0.411396	8.64482e-17	postive
MAFG	AL117209.1	0.301665	2.3775e-09	postive
SP1	AL117209.1	0.414437	4.87281e-17	postive
PLIN4	AL117209.1	0.345526	5.53737e-12	postive
ZNF419	AC018766.1	0.425056	6.28382e-18	postive
ELAVL1	AL035461.3	0.356643	1.01625e-12	postive
STMN1	AL035461.3	0.47868	6.25756e-23	postive
STEAP3	AC068792.1	-0.371722	9.14646e-14	negative
ALOX5	AC068792.1	-0.31212	6.1193e-10	negative
STMN1	AC068792.1	0.398375	9.43155e-16	postive
SELENOS	ST20-AS1	0.357601	8.75325e-13	postive
IREB2	ST20-AS1	0.555412	8.15161e-32	postive
OXSR1	AL513327.1	0.311127	6.97748e-10	postive
AGPAT3	AL513327.1	0.362304	4.17646e-13	postive
SETD1B	AL513327.1	0.445392	1.01075e-19	postive
RPL8	AL513327.1	-0.397961	1.01589e-15	negative
DRD4	AL513327.1	0.355422	1.22822e-12	postive
ALOX12	AL513327.1	0.36304	3.71586e-13	postive
SP1	AL513327.1	0.378881	2.7881e-14	postive
PLIN4	AL513327.1	0.321832	1.6526e-10	postive
SESN2	AC092368.3	0.364952	2.73864e-13	postive
AGPAT3	AC092368.3	0.377401	3.57286e-14	postive
ALOX5	AC092368.3	0.386314	7.86969e-15	postive
TFAP2C	AC092368.3	0.301374	2.46707e-09	postive
PLIN4	AC092368.3	0.32851	6.53486e-11	postive
OXSR1	AC005884.2	-0.430049	2.33871e-18	negative
SESN2	AC005884.2	-0.304511	1.65187e-09	negative
AGPAT3	AC005884.2	-0.375798	4.66708e-14	negative
SETD1B	AC005884.2	-0.364362	3.00959e-13	negative
RPL8	AC005884.2	0.373053	7.34994e-14	postive
MAFG	AC005884.2	-0.351128	2.3763e-12	negative
MAPK14	AC005884.2	-0.438712	4.04769e-19	negative
EIF2AK4	AC005884.2	-0.328974	6.1215e-11	negative
IREB2	AC005884.2	-0.352911	1.80872e-12	negative
SP1	AC005884.2	-0.369851	1.2417e-13	negative
RIPK1	AC005884.2	-0.450668	3.3056e-20	negative
TFRC	AC093620.1	-0.352245	2.00335e-12	negative
TUBE1	Z97989.1	0.581027	2.50739e-35	postive
FTH1	Z97989.1	-0.425125	6.19963e-18	negative
NNMT	Z97989.1	-0.303915	1.78322e-09	negative
OXSR1	YEATS2-AS1	0.426765	4.48813e-18	postive
ZNF419	YEATS2-AS1	0.333358	3.2844e-11	postive
KLHL24	YEATS2-AS1	0.417502	2.71786e-17	postive
VEGFA	YEATS2-AS1	0.440689	2.69284e-19	postive
TUBE1	YEATS2-AS1	0.302954	2.01696e-09	postive
SETD1B	YEATS2-AS1	0.507772	4.89919e-26	postive
RPL8	YEATS2-AS1	-0.42628	4.93889e-18	negative
ATP5MC3	YEATS2-AS1	-0.366936	1.99121e-13	negative
MAFG	YEATS2-AS1	0.351089	2.39019e-12	postive
GPX4	YEATS2-AS1	-0.385979	8.33802e-15	negative
EIF2AK4	YEATS2-AS1	0.324214	1.19003e-10	postive
ALOX12	YEATS2-AS1	0.314938	4.20559e-10	postive
IREB2	YEATS2-AS1	0.349877	2.87449e-12	postive
SP1	YEATS2-AS1	0.476411	1.06252e-22	postive
PLIN4	YEATS2-AS1	0.331783	4.11278e-11	postive
RGS4	MHENCR	-0.31	8.09302e-10	negative
AGPAT3	AL391069.2	-0.301881	2.313e-09	negative
SETD1B	AL391069.2	-0.311055	7.04402e-10	negative
STEAP3	AL391069.2	-0.31715	3.12444e-10	negative
MAP3K5	AL391069.2	-0.307417	1.13431e-09	negative
STMN1	AL391069.2	0.427631	3.78185e-18	postive
YWHAE	AL391069.2	0.304868	1.57766e-09	postive
NCF2	AL445524.1	-0.300744	2.67243e-09	negative
OXSR1	AL445524.1	-0.344975	6.01239e-12	negative
SETD1B	AL445524.1	-0.396818	1.24625e-15	negative
ATP5MC3	AL445524.1	0.37338	6.96353e-14	postive
GPX4	AL445524.1	0.358979	7.05629e-13	postive
HSPB1	AL445524.1	0.330034	5.27106e-11	postive
MAPK14	AL445524.1	-0.332111	3.92483e-11	negative
SLC2A3	AL445524.1	-0.310971	7.12252e-10	negative
EIF2AK4	AL445524.1	-0.347234	4.28599e-12	negative
IREB2	AL445524.1	-0.354016	1.52616e-12	negative
SP1	AL445524.1	-0.31479	4.28979e-10	negative
HIC1	AL445524.1	-0.365615	2.46266e-13	negative
KLHL24	AC106820.3	0.329183	5.94343e-11	postive
FTH1	AC106820.3	-0.318262	2.68852e-10	negative
NNMT	AC106820.3	-0.353658	1.61251e-12	negative
STMN1	AC106820.3	0.357423	8.999e-13	postive
GABPB1	AC106820.3	0.316718	3.31178e-10	postive
GABPB1	ILF3-DT	0.336226	2.17395e-11	postive
PRDX1	AC011472.1	-0.301058	2.56824e-09	negative
MAP3K5	AP001266.2	0.313423	5.14755e-10	postive
SP1	AP001266.2	0.365482	2.51575e-13	postive
KLHL24	AL121906.2	0.339238	1.40299e-11	postive
SETD1B	AL121906.2	0.322716	1.46345e-10	postive
NCF2	AC011468.5	-0.32699	8.08708e-11	negative
SESN2	AC011468.5	-0.327844	7.17491e-11	negative
SLC7A5	AC011468.5	-0.30849	9.86261e-10	negative
HMOX1	AC011468.5	-0.337325	1.85393e-11	negative
FTH1	AC011468.5	-0.328784	6.28731e-11	negative
ALOX5	AC011468.5	-0.354774	1.35768e-12	negative
STMN1	AC011468.5	0.307978	1.05441e-09	postive
NCF2	AC084824.6	-0.349604	2.99596e-12	negative
SRXN1	AC084824.6	-0.32539	1.01079e-10	negative
TUBE1	AC084824.6	0.377449	3.54429e-14	postive
HMOX1	AC084824.6	-0.385688	8.76613e-15	negative
FTH1	AC084824.6	-0.324556	1.13487e-10	negative
STMN1	LINC02550	0.320769	1.91162e-10	postive
HSPB1	HDAC4-AS1	0.30505	1.54112e-09	postive
MAPK14	HDAC4-AS1	-0.323919	1.23953e-10	negative
SP1	HDAC4-AS1	-0.305785	1.40161e-09	negative
GABPB1	Z95115.1	0.355912	1.13836e-12	postive
FTL	LINC01977	-0.319908	2.14995e-10	negative
FTH1	LINC01977	-0.348458	3.56396e-12	negative
OXSR1	AC009413.2	-0.333426	3.25282e-11	negative
AGPAT3	AC006547.1	0.31639	3.46132e-10	postive
MAFG	AC006547.1	0.335658	2.35995e-11	postive
MAP3K5	AC006547.1	0.323533	1.30747e-10	postive
ALOX5	AC006547.1	0.333527	3.20588e-11	postive
PLIN4	AC006547.1	0.40296	4.11456e-16	postive
MIR4715	AC006547.1	0.329238	5.89761e-11	postive
RIPK1	AC006547.1	0.311446	6.68986e-10	postive
KLHL24	MUC20-OT1	0.365096	2.67613e-13	postive
VEGFA	MUC20-OT1	0.328933	6.15694e-11	postive
SETD1B	MUC20-OT1	0.306725	1.2409e-09	postive
SP1	MUC20-OT1	0.391334	3.28882e-15	postive
TUBE1	AL078581.2	0.311387	6.74229e-10	postive
ZFP69B	STX18-AS1	0.335505	2.41265e-11	postive
FTL	STX18-AS1	-0.303342	1.91933e-09	negative
FTH1	STX18-AS1	-0.375361	5.01815e-14	negative
NNMT	STX18-AS1	-0.406451	2.16881e-16	negative
ZNF419	LINC00641	0.312104	6.1321e-10	postive
SETD1B	LINC00641	0.350275	2.70568e-12	postive
MAFG	LINC00641	0.331917	4.03491e-11	postive
GPX4	LINC00641	-0.350858	2.47618e-12	negative
HSPB1	LINC00641	-0.353523	1.64654e-12	negative
CAPG	LINC00641	-0.316594	3.3675e-10	negative
PRDX1	LINC00641	-0.351652	2.19343e-12	negative
SETD1B	AL133355.1	0.398062	9.97597e-16	postive
FTL	AL133355.1	-0.376899	3.88503e-14	negative
ATP5MC3	AL133355.1	-0.310757	7.32642e-10	negative
TFRC	AL133355.1	-0.324163	1.19842e-10	negative
GPX4	AL133355.1	-0.378844	2.80544e-14	negative
EIF2AK4	AL133355.1	0.323026	1.40231e-10	postive
SP1	AL133355.1	0.309557	8.57724e-10	postive
AURKA	AL133355.1	-0.370855	1.05408e-13	negative
PRDX1	AL133355.1	-0.379205	2.6403e-14	negative
IREB2	AC091230.1	0.391516	3.18532e-15	postive
OXSR1	AC073896.3	0.349654	2.97323e-12	postive
VEGFA	AC073896.3	0.321947	1.62669e-10	postive
AGPAT3	AC073896.3	0.318655	2.54915e-10	postive
SETD1B	AC073896.3	0.392681	2.59588e-15	postive
RPL8	AC073896.3	-0.316586	3.37148e-10	negative
SP1	AC073896.3	0.448119	5.68586e-20	postive
CAPG	AC073896.3	-0.336353	2.13462e-11	negative
HMOX1	AC090246.1	-0.303381	1.90982e-09	negative
FTL	AC090246.1	-0.329392	5.77105e-11	negative
FTH1	AC090246.1	-0.305353	1.4821e-09	negative
NNMT	AC090246.1	-0.339553	1.3398e-11	negative
RPL8	LINC00294	-0.300281	2.83389e-09	negative
ATP6V1G2	RPP38-DT	0.3159	3.69721e-10	postive
TUBE1	RPP38-DT	0.351158	2.36532e-12	postive
HMOX1	RPP38-DT	-0.33458	2.75664e-11	negative
FTL	RPP38-DT	-0.332732	3.59217e-11	negative
FTH1	RPP38-DT	-0.38898	4.96078e-15	negative
NNMT	RPP38-DT	-0.471	3.69809e-22	negative
GABPB1	RPP38-DT	0.372157	8.51624e-14	postive
DRD4	AC138230.1	0.33026	5.10485e-11	postive
OXSR1	SH3BP5-AS1	0.388129	5.75047e-15	postive
VEGFA	SH3BP5-AS1	0.312942	5.48751e-10	postive
SETD1B	SH3BP5-AS1	0.436829	5.9518e-19	postive
FTL	SH3BP5-AS1	-0.379416	2.54815e-14	negative
SP1	SH3BP5-AS1	0.487705	7.31699e-24	postive
TXNRD1	AC008115.3	0.334368	2.84168e-11	postive
SRXN1	AC011472.2	-0.31721	3.09929e-10	negative
OXSR1	AC011472.2	-0.304327	1.69131e-09	negative
HSPB1	AC011472.2	0.40229	4.64836e-16	postive
MAPK14	AC011472.2	-0.351981	2.08596e-12	negative
FTH1	AC104041.1	-0.34439	6.56039e-12	negative
ALOX5	AC104041.1	-0.341082	1.07048e-11	negative
NNMT	AC104041.1	-0.346217	4.9928e-12	negative
GABPB1	AC104041.1	0.354366	1.44586e-12	postive
TXNRD1	AC008443.5	-0.304622	1.62845e-09	negative
SETD1B	AC008443.5	-0.465733	1.21921e-21	negative
RPL8	AC008443.5	0.396509	1.31705e-15	postive
ATP5MC3	AC008443.5	0.375285	5.08163e-14	postive
HSPB1	AC008443.5	0.374566	5.72488e-14	postive
MAPK14	AC008443.5	-0.406506	2.14699e-16	negative
EIF2AK4	AC008443.5	-0.327647	7.37627e-11	negative
IREB2	AC008443.5	-0.313522	5.08051e-10	negative
SP1	AC008443.5	-0.375185	5.16671e-14	negative
OXSR1	AC018521.6	0.415637	3.87981e-17	postive
AGPAT3	AC018521.6	0.303335	1.92102e-09	postive
SETD1B	AC018521.6	0.414515	4.80121e-17	postive
RPL8	AC018521.6	-0.355658	1.18408e-12	negative
HSPB1	AC018521.6	-0.336737	2.01909e-11	negative
MAPK14	AC018521.6	0.31529	4.01221e-10	postive
SP1	AC018521.6	0.347762	3.95844e-12	postive
TUBE1	AFDN-DT	0.314916	4.21837e-10	postive
HMOX1	AFDN-DT	-0.312657	5.69922e-10	negative
SLC2A6	AFDN-DT	-0.307142	1.17561e-09	negative
ZNF419	ODF2-AS1	0.319772	2.19013e-10	postive
MAFG	ODF2-AS1	0.318643	2.5531e-10	postive
SLC2A8	ODF2-AS1	0.302477	2.1436e-09	postive
SRXN1	LINC00654	0.388777	5.13933e-15	postive
RPL8	LINC00654	-0.327694	7.32792e-11	negative
HIC1	LINC00654	0.313869	4.8507e-10	postive
ALOX12	AC022144.1	0.323125	1.38329e-10	postive
SRXN1	AL023284.4	-0.320569	1.96432e-10	negative
SRXN1	AL138762.2	-0.313338	5.20604e-10	negative
SESN2	AL138762.2	-0.387443	6.47584e-15	negative
RELA	AL138762.2	-0.333019	3.44769e-11	negative
AGPAT3	AL138762.2	-0.348167	3.72389e-12	negative
HMOX1	AL138762.2	-0.302905	2.02956e-09	negative
TFRC	AL138762.2	-0.326999	8.07673e-11	negative
STEAP3	AL138762.2	-0.362518	4.03718e-13	negative
TUBE1	AC021851.1	0.369147	1.39222e-13	postive
HMOX1	AC021851.1	-0.338303	1.60812e-11	negative
NCF2	AC107308.1	-0.301755	2.35055e-09	negative
RELA	AC107308.1	-0.345112	5.89082e-12	negative
HMOX1	AC107308.1	-0.367597	1.78954e-13	negative
FTH1	AC107308.1	-0.407359	1.83396e-16	negative
STEAP3	AC107308.1	-0.363737	3.32546e-13	negative
ALOX5	AC107308.1	-0.387392	6.53344e-15	negative
TFAP2C	AC107308.1	-0.300526	2.74763e-09	negative
NNMT	AC107308.1	-0.318909	2.46272e-10	negative
STMN1	AC107308.1	0.327155	7.90202e-11	postive
FTL	AL137847.1	-0.320185	2.07026e-10	negative
NNMT	AL137847.1	-0.390658	3.70186e-15	negative
SETD1B	EXOC3-AS1	-0.308287	1.01275e-09	negative
SP1	EXOC3-AS1	-0.304306	1.69586e-09	negative
NNMT	SDCBP2-AS1	-0.348082	3.77208e-12	negative
KLHL24	AC107027.3	0.324886	1.08421e-10	postive
SETD1B	AC107027.3	0.350896	2.46178e-12	postive
FTL	AC107027.3	-0.40735	1.83709e-16	negative
ATP5MC3	AC107027.3	-0.325553	9.88202e-11	negative
SP1	AC107027.3	0.393078	2.42027e-15	postive
PRDX1	AC107027.3	-0.363943	3.21806e-13	negative
STMN1	AL136307.1	0.325617	9.79367e-11	postive
VEGFA	AC008870.3	0.367488	1.82159e-13	postive
TUBE1	AC008870.3	0.338982	1.45646e-11	postive
SETD1B	AC008870.3	0.322693	1.4681e-10	postive
SP1	AC008870.3	0.301357	2.47259e-09	postive
SETD1B	AC007406.3	0.36047	5.58147e-13	postive
DRD4	AC007406.3	0.311651	6.5108e-10	postive
HMOX1	AC026801.2	-0.320009	2.12047e-10	negative
NNMT	AC026801.2	-0.309662	8.45948e-10	negative
TUBE1	AC087500.1	0.347866	3.89661e-12	postive
FTH1	AC087500.1	-0.387008	6.98164e-15	negative
DRD4	AC087500.1	0.33926	1.39855e-11	postive
ALOX12	AC087500.1	0.366593	2.10417e-13	postive
NNMT	AC087500.1	-0.348848	3.35972e-12	negative
HIC1	RPARP-AS1	-0.388082	5.79749e-15	negative
ATP6V1G2	AC004812.2	0.307444	1.13028e-09	postive
GABPB1	AC004812.2	0.39376	2.14571e-15	postive
MT3	AL512598.1	0.301515	2.42319e-09	postive
ALOX5	AL512598.1	-0.305492	1.45558e-09	negative
SP1	AL512598.1	-0.321234	1.79374e-10	negative
STMN1	AL512598.1	0.403792	3.53429e-16	postive
YWHAE	AL512598.1	0.308316	1.00894e-09	postive
OXSR1	AP003392.3	-0.396846	1.24014e-15	negative
ARRDC3	AP003392.3	-0.343412	7.58662e-12	negative
SETD1B	AP003392.3	-0.349352	3.11297e-12	negative
MAPK14	AP003392.3	-0.32066	1.9401e-10	negative
NCF2	AL136531.1	-0.303649	1.84532e-09	negative
HMOX1	AL136531.1	-0.375464	4.93352e-14	negative
FTH1	AL136531.1	-0.339772	1.29766e-11	negative
DRD4	AL136531.1	0.316614	3.35879e-10	postive
NNMT	AL136531.1	-0.380627	2.07743e-14	negative
TUBE1	AL731566.2	0.336999	1.94381e-11	postive
HMOX1	AC124068.2	-0.30534	1.48458e-09	negative
SLC2A3	AC124068.2	-0.303632	1.84925e-09	negative
MT3	LINC01124	0.326296	8.90969e-11	postive
SETD1B	AC102953.2	0.468058	7.21988e-22	postive
RPL8	AC102953.2	-0.325626	9.7817e-11	negative
ATP5MC3	AC102953.2	-0.316656	3.33951e-10	negative
DRD4	AC102953.2	0.379408	2.55162e-14	postive
PLIN4	AC102953.2	0.326372	8.8167e-11	postive
VEGFA	PRR7-AS1	0.300684	2.69302e-09	postive
HMOX1	PRR7-AS1	-0.305172	1.51701e-09	negative
FTL	PRR7-AS1	-0.312629	5.72031e-10	negative
VEGFA	AC004466.3	0.352834	1.8304e-12	postive
SETD1B	AC004466.3	0.40485	2.91183e-16	postive
SP1	AC004466.3	0.444969	1.10452e-19	postive
GPT2	BX470102.1	-0.334125	2.94279e-11	negative
ELAVL1	RAB11B-AS1	0.410793	9.67938e-17	postive
MT3	AC016394.2	0.303888	1.78948e-09	postive
SESN2	AC016394.2	-0.356285	1.07442e-12	negative
RGS4	AC016394.2	-0.31632	3.49431e-10	negative
AGPAT3	AC016394.2	-0.336607	2.0575e-11	negative
SETD1B	AC016394.2	-0.313606	5.02407e-10	negative
ATP5MC3	AC016394.2	0.313704	4.95868e-10	postive
HIC1	AC016394.2	-0.314754	4.31026e-10	negative
SRXN1	SND1-IT1	-0.304719	1.60811e-09	negative
STEAP3	AC091563.1	0.345113	5.88962e-12	postive
KLHL24	MECOM-AS1	0.332165	3.89504e-11	postive
ZNF419	AC020915.2	0.547499	8.62713e-31	postive
VEGFA	AC020915.2	0.302128	2.24133e-09	postive
SETD1B	AC020915.2	0.387054	6.92626e-15	postive
DUSP1	AL133346.1	0.610206	1.00171e-39	postive
ATF3	AL133346.1	0.402913	4.14961e-16	postive
RGS4	AL133346.1	0.489508	4.72917e-24	postive
IL6	AL133346.1	0.422414	1.05313e-17	postive
CXCL2	AL133346.1	0.307754	1.08562e-09	postive
SLC2A3	AL133346.1	0.318653	2.54971e-10	postive
HIC1	AL133346.1	0.503266	1.55208e-25	postive
OXSR1	AC018690.1	0.3164	3.45662e-10	postive
TUBE1	AC018690.1	0.339391	1.37201e-11	postive
IREB2	AC018690.1	0.314802	4.28281e-10	postive
SP1	AC018690.1	0.364192	3.09269e-13	postive
ZFP69B	AC087501.4	0.37341	6.93005e-14	postive
SELENOS	AL139246.5	0.325377	1.01264e-10	postive
VEGFA	AC018653.3	0.357025	9.57564e-13	postive
SETD1B	AC018653.3	0.446066	8.77161e-20	postive
RPL8	AC018653.3	-0.413541	5.77299e-17	negative
ATP5MC3	AC018653.3	-0.363967	3.20555e-13	negative
GPX4	AC018653.3	-0.301321	2.48382e-09	negative
DRD4	AC018653.3	0.365481	2.51606e-13	postive
SP1	AC018653.3	0.335444	2.43394e-11	postive
SETD1B	AC026304.1	-0.376991	3.82589e-14	negative
GPX4	AC026304.1	0.324531	1.13883e-10	postive
EIF2AK4	AC026304.1	-0.31122	6.89179e-10	negative
SRXN1	AL158825.2	-0.341994	9.35878e-12	negative
HMOX1	AL158825.2	-0.317333	3.04827e-10	negative
SETD1B	AL139011.1	0.317261	3.07823e-10	postive
FTL	AL139011.1	-0.32772	7.30106e-11	negative
HSPB1	AL139011.1	-0.323767	1.26584e-10	negative
SP1	PAX8-AS1	0.319798	2.18231e-10	postive
SETD1B	AC100830.2	0.458123	6.59093e-21	postive
ATP5MC3	AC100830.2	-0.341679	9.80399e-12	negative
MAFG	AC100830.2	0.310709	7.37276e-10	postive
GPX4	AC100830.2	-0.313037	5.41886e-10	negative
HSPB1	AC100830.2	-0.300229	2.85284e-09	negative
EIF2AK4	AC100830.2	0.351025	2.41373e-12	postive
IREB2	AC100830.2	0.403828	3.51156e-16	postive
SP1	AC100830.2	0.40888	1.3831e-16	postive
PLIN4	AC100830.2	0.312755	5.62542e-10	postive
KLHL24	AC107294.2	0.370292	1.15544e-13	postive
FTH1	AC107294.2	-0.331871	4.06139e-11	negative
STMN1	AC107294.2	0.358087	8.11318e-13	postive
FTH1	AC005546.1	-0.330699	4.79727e-11	negative
STMN1	AC019171.1	0.428342	3.28524e-18	postive
TXNIP	MKLN1-AS	0.324716	1.11e-10	postive
STEAP3	MKLN1-AS	0.332689	3.61424e-11	postive
OXSR1	AC100814.2	-0.333536	3.20202e-11	negative
SESN2	AC100814.2	-0.404442	3.13799e-16	negative
HMOX1	AC100814.2	-0.348536	3.52212e-12	negative
SETD1B	LINC00853	-0.309528	8.61013e-10	negative
HSPB1	LINC00853	0.356418	1.05237e-12	postive
ALOX5	PCCA-DT	-0.32764	7.3834e-11	negative
STMN1	PCCA-DT	0.315028	4.15559e-10	postive
YWHAE	PCCA-DT	0.331097	4.53372e-11	postive
RGS4	AC010531.6	-0.323214	1.36627e-10	negative
SETD1B	AC010531.6	-0.304855	1.58027e-09	negative
SLC2A3	AC010531.6	-0.310751	7.33171e-10	negative
HIC1	AC010531.6	-0.319282	2.34095e-10	negative
SESN2	ZSCAN16-AS1	-0.364652	2.87321e-13	negative
SLC7A5	ZSCAN16-AS1	-0.394344	1.93514e-15	negative
ATP6V1G2	ZSCAN16-AS1	0.392818	2.53392e-15	postive
AGPAT3	ZSCAN16-AS1	-0.414579	4.74307e-17	negative
SETD1B	ZSCAN16-AS1	-0.343051	8.00394e-12	negative
STEAP3	ZSCAN16-AS1	-0.316714	3.31362e-10	negative
ALOX5	ZSCAN16-AS1	-0.324963	1.07264e-10	negative
TFAP2C	ZSCAN16-AS1	-0.424522	6.97805e-18	negative
SP1	ZSCAN16-AS1	-0.361057	5.08744e-13	negative
STMN1	ZSCAN16-AS1	0.404779	2.95002e-16	postive
FTH1	AC018816.1	0.302277	2.19918e-09	postive
NNMT	AC018816.1	0.324588	1.12986e-10	postive
KLHL24	MCCC1-AS1	0.461196	3.35131e-21	postive
VEGFA	MCCC1-AS1	0.323894	1.2438e-10	postive
TUBE1	MCCC1-AS1	0.33081	4.7222e-11	postive
SETD1B	MCCC1-AS1	0.313698	4.96283e-10	postive
SP1	MCCC1-AS1	0.412691	6.77625e-17	postive
MAP3K5	ZNF426-DT	-0.312429	5.87421e-10	negative
ELAVL1	ZNF426-DT	0.374649	5.64695e-14	postive
TUBE1	AL662797.2	0.324212	1.19032e-10	postive
RPL8	AL662797.2	-0.359335	6.67295e-13	negative
ALOX12	AL662797.2	0.318552	2.58488e-10	postive
SETD1B	UCKL1-AS1	0.439011	3.8062e-19	postive
NCF2	AL137802.2	-0.315341	3.98459e-10	negative
HMOX1	AL137802.2	-0.343555	7.42689e-12	negative
ALOX5	AL137802.2	-0.307408	1.13562e-09	negative
GABPB1	AL137802.2	0.30505	1.54103e-09	postive
NNMT	STK24-AS1	-0.321769	1.66695e-10	negative
ALOX5	LOH12CR2	-0.30087	2.6303e-09	negative
NNMT	LOH12CR2	-0.346361	4.88671e-12	negative
NCF2	AC090517.2	-0.345195	5.8181e-12	negative
SESN2	AC090517.2	-0.364287	3.04581e-13	negative
HMOX1	AC090517.2	-0.367139	1.92703e-13	negative
GABPB1	AC090517.2	0.410435	1.03481e-16	postive
SETD1B	AC008608.2	-0.483076	2.21747e-23	negative
RPL8	AC008608.2	0.326844	8.25339e-11	postive
ATP5MC3	AC008608.2	0.355195	1.2722e-12	postive
GPX4	AC008608.2	0.31227	5.99922e-10	postive
SP1	AC008608.2	-0.401202	5.66387e-16	negative
ZFP69B	KDM2B-DT	0.338103	1.65582e-11	postive
SETD1B	KDM2B-DT	0.341688	9.7903e-12	postive
FTH1	KDM2B-DT	-0.314364	4.54121e-10	negative
NNMT	KDM2B-DT	-0.342337	8.89609e-12	negative
SETD1B	AP006621.4	0.411619	8.29064e-17	postive
SP1	AP006621.4	0.323443	1.32383e-10	postive
PLIN4	AP006621.4	0.338096	1.65741e-11	postive
SETD1B	AC090739.1	0.311068	7.03214e-10	postive
MAFG	AC090739.1	0.30979	8.31896e-10	postive
SP1	AC090739.1	0.303735	1.82497e-09	postive
NCF2	AC010894.2	-0.33746	1.81804e-11	negative
OXSR1	AC010894.2	-0.328971	6.12353e-11	negative
SESN2	AC010894.2	-0.329519	5.66855e-11	negative
ARRDC3	AC010894.2	-0.337516	1.80332e-11	negative
AGPAT3	AC010894.2	-0.41823	2.36376e-17	negative
SETD1B	AC010894.2	-0.447964	5.87667e-20	negative
HMOX1	AC010894.2	-0.314959	4.19417e-10	negative
ATP5MC3	AC010894.2	0.390193	4.01563e-15	postive
MAP3K5	AC010894.2	-0.370568	1.10462e-13	negative
SP1	AC010894.2	-0.428096	3.44936e-18	negative
AGPAT3	AC009961.3	-0.339897	1.27403e-11	negative
SP1	AC009961.3	-0.357512	8.87586e-13	negative
SETD1B	AC021683.2	0.381367	1.83289e-14	postive
SP1	AC021683.2	0.364722	2.84116e-13	postive
NNMT	AC243773.1	-0.306921	1.20977e-09	negative
PLIN4	LINC00685	0.350967	2.43533e-12	postive
GABPB1	AL031963.3	0.402214	4.71305e-16	postive
ZFP69B	AL603839.2	0.548528	6.37121e-31	postive
ALOX5	DUXAP8	-0.341402	1.02124e-11	negative
NCF2	LINC01143	-0.308679	9.62205e-10	negative
UBC	LINC01143	-0.364749	2.82911e-13	negative
HMOX1	LINC01143	-0.357679	8.64769e-13	negative
FTH1	LINC01143	-0.402077	4.83218e-16	negative
ALOX5	LINC01143	-0.400283	6.6886e-16	negative
NNMT	LINC01143	-0.385752	8.66971e-15	negative
STMN1	LINC01143	0.386389	7.76917e-15	postive
GABPB1	LINC01143	0.30582	1.39531e-09	postive
SLC2A8	AL441992.2	0.363879	3.25071e-13	postive
KLHL24	AC090425.2	0.38178	1.70877e-14	postive
TXNRD1	TMPO-AS1	0.307403	1.13631e-09	postive
STMN1	TMPO-AS1	0.499384	4.135e-25	postive
RRM2	TMPO-AS1	0.385074	9.74052e-15	postive
AURKA	TMPO-AS1	0.384362	1.1004e-14	postive
ZNF419	AC011481.1	0.363664	3.36401e-13	postive
AGPAT3	AC055855.2	0.319337	2.32368e-10	postive
SETD1B	AC055855.2	0.351402	2.2789e-12	postive
IREB2	AC055855.2	0.382126	1.61129e-14	postive
SP1	AC055855.2	0.445369	1.01573e-19	postive
HMOX1	AC096637.3	-0.306688	1.24688e-09	negative
FTL	AC096637.3	-0.348204	3.70333e-12	negative
NNMT	AC096637.3	-0.360977	5.15278e-13	negative
HIC1	AC096637.3	-0.317662	2.91581e-10	negative
GABPB1	LINC01144	0.355173	1.27654e-12	postive
TFAP2C	AL136304.1	-0.304127	1.73536e-09	negative
SRXN1	AC108673.3	-0.303933	1.77928e-09	negative
SLC7A5	AC108673.3	-0.324708	1.11128e-10	negative
MAPK14	AC108673.3	-0.320375	2.01725e-10	negative
SETD1B	XIST	0.383667	1.23933e-14	postive
FTL	XIST	-0.326216	9.01018e-11	negative
GPX4	XIST	-0.317885	2.82932e-10	negative
SP1	XIST	0.380414	2.15332e-14	postive
SESN2	AC104113.1	-0.343612	7.36523e-12	negative
ATP6V1G2	AC015802.3	0.328927	6.16222e-11	postive
FTL	AC015802.3	-0.317713	2.89581e-10	negative
MIR4715	AL512306.2	0.302511	2.13449e-09	postive
NCF2	GAS5	-0.324188	1.19423e-10	negative
SESN2	GAS5	-0.42859	3.12739e-18	negative
SLC1A4	GAS5	-0.431451	1.7667e-18	negative
SLC3A2	GAS5	-0.318665	2.54575e-10	negative
AGPAT3	GAS5	-0.405118	2.77218e-16	negative
HMOX1	GAS5	-0.358731	7.33555e-13	negative
RPL8	GAS5	0.473723	1.98008e-22	postive
MAFG	GAS5	-0.351771	2.15393e-12	negative
MAPK14	GAS5	-0.325714	9.66278e-11	negative
SLC2A6	GAS5	-0.315405	3.95072e-10	negative
RRM2	GAS5	-0.343246	7.77541e-12	negative
AURKA	GAS5	-0.336609	2.05673e-11	negative
RIPK1	GAS5	-0.355916	1.13761e-12	negative
NCF2	HCP5	0.469522	5.17962e-22	postive
PCK2	HCP5	0.319758	2.19427e-10	postive
HERPUD1	HCP5	0.454509	1.44753e-20	postive
HMOX1	HCP5	0.399272	8.02675e-16	postive
ALOX5	HCP5	0.375383	5.00005e-14	postive
ZFP69B	AC092295.2	0.375657	4.77724e-14	postive
CEBPG	AC092295.2	0.319067	2.41043e-10	postive
SETD1B	AC092295.2	0.341795	9.63819e-12	postive
RPL8	AC092295.2	-0.30156	2.40945e-09	negative
SLC2A12	AC092295.2	0.306533	1.27231e-09	postive
NNMT	AC092295.2	-0.30593	1.37553e-09	negative
VEGFA	AC020916.2	0.339855	1.28183e-11	postive
SETD1B	AC020916.2	0.539625	8.48802e-30	postive
ATP5MC3	AC020916.2	-0.357975	8.25619e-13	negative
DRD4	AC020916.2	0.361331	4.87197e-13	postive
SP1	AC020916.2	0.38567	8.79297e-15	postive
NCF2	LINC01150	0.566844	2.4079e-33	postive
HERPUD1	LINC01150	0.341304	1.03609e-11	postive
RGS4	LINC01150	0.307398	1.13703e-09	postive
HMOX1	LINC01150	0.636545	4.15481e-44	postive
HAMP	LINC01150	0.486207	1.04945e-23	postive
ALOX5	LINC01150	0.521642	1.2621e-27	postive
NNMT	LINC01150	0.376619	4.07099e-14	postive
HIC1	LINC01150	0.310808	7.27732e-10	postive
FTH1	AC025575.2	-0.316998	3.18914e-10	negative
ALOX5	AC025575.2	-0.314213	4.63335e-10	negative
NNMT	AC025575.2	-0.310518	7.55999e-10	negative
VEGFA	AC015961.2	0.30355	1.86891e-09	postive
NCF2	AC145207.5	-0.300127	2.88967e-09	negative
HERPUD1	AC145207.5	-0.362494	4.05262e-13	negative
HMOX1	AC145207.5	-0.360744	5.34528e-13	negative
MAFG	AC145207.5	0.403958	3.42867e-16	postive
STEAP3	LINC01918	-0.325948	9.35361e-11	negative
MAP3K5	LINC01918	-0.309848	8.25563e-10	negative
STMN1	LINC01918	0.305503	1.45366e-09	postive
FTL	LINC00997	-0.342671	8.46765e-12	negative
ZNF419	AC009120.2	0.312245	6.01881e-10	postive
SETD1B	AC009120.2	0.406502	2.14874e-16	postive
FTL	AC009120.2	-0.346931	4.48541e-12	negative
GPX4	AC009120.2	-0.347423	4.16559e-12	negative
SP1	AC009120.2	0.383692	1.23416e-14	postive
PRDX1	AC009120.2	-0.307365	1.14193e-09	negative
SLC3A2	AP001160.1	0.309647	8.47624e-10	postive
SETD1B	AP002387.2	-0.31965	2.22671e-10	negative
RPL8	AP002387.2	0.358112	8.08215e-13	postive
MAPK14	AP002387.2	-0.30674	1.23848e-09	negative
SP1	AP002387.2	-0.308073	1.0414e-09	negative
SELENOS	AC025154.2	0.30175	2.35191e-09	postive
SETD1B	AL135791.1	0.331254	4.43355e-11	postive
FTL	AL135791.1	-0.308861	9.39534e-10	negative
NCF2	AC138207.5	0.552045	2.2415e-31	postive
HMOX1	AC138207.5	0.61017	1.01517e-39	postive
HAMP	AC138207.5	0.576973	9.458e-35	postive
ALOX5	AC138207.5	0.503153	1.59734e-25	postive
NNMT	AC138207.5	0.394422	1.90848e-15	postive
PLIN4	AC138207.5	0.301615	2.39256e-09	postive
RGS4	DICER1-AS1	-0.311208	6.90271e-10	negative
FTL	DICER1-AS1	-0.301749	2.35223e-09	negative
ZNF419	AL157392.3	0.322939	1.41911e-10	postive
TUBE1	AL157392.3	0.333644	3.15296e-11	postive
SETD1B	AL157392.3	0.424748	6.67473e-18	postive
RPL8	AL157392.3	-0.373508	6.81806e-14	negative
ATP5MC3	AL157392.3	-0.373248	7.11742e-14	negative
FTH1	AL157392.3	-0.342688	8.44574e-12	negative
GPX4	AL157392.3	-0.353935	1.54532e-12	negative
HSPB1	AL157392.3	-0.328916	6.17134e-11	negative
SP1	AL157392.3	0.370958	1.0365e-13	postive
OXSR1	MIR4435-2HG	-0.349177	3.19649e-12	negative
ZFP69B	MIR4435-2HG	-0.343864	7.09448e-12	negative
SETD1B	MIR4435-2HG	-0.473529	2.07062e-22	negative
GPX4	MIR4435-2HG	0.370254	1.16271e-13	postive
HSPB1	MIR4435-2HG	0.355512	1.21115e-12	postive
SP1	MIR4435-2HG	-0.38373	1.22612e-14	negative
NNMT	MIR4435-2HG	0.393272	2.33899e-15	postive
SETD1B	AL035252.4	0.32783	7.18941e-11	postive
SP1	AL035252.4	0.328576	6.47404e-11	postive
CAPG	AL035252.4	-0.301504	2.42679e-09	negative
FTL	ZNF213-AS1	-0.341819	9.60283e-12	negative
FTH1	ZNF213-AS1	-0.340202	1.21838e-11	negative
NNMT	ZNF213-AS1	-0.307404	1.13613e-09	negative
GABPB1	ZNF213-AS1	0.336207	2.18013e-11	postive
TUBE1	KLF3-AS1	0.362502	4.04711e-13	postive
SETD1B	KLF3-AS1	0.354674	1.37888e-12	postive
ALOX12	AL139288.1	0.321414	1.75009e-10	postive
SETD1B	AC024075.3	0.38732	6.61533e-15	postive
FTL	AC024075.3	-0.344215	6.73293e-12	negative
FTH1	AC024075.3	-0.306557	1.26828e-09	negative
GPX4	AC024075.3	-0.300149	2.88165e-09	negative
ELAVL1	AC024075.3	0.304566	1.64019e-09	postive
SP1	AC024075.3	0.319761	2.19322e-10	postive
NNMT	AC024075.3	-0.310359	7.72033e-10	negative
CAPG	AC024075.3	-0.335189	2.52515e-11	negative
EIF2AK4	NCK1-DT	-0.304055	1.75153e-09	negative
OXSR1	AC098484.1	0.364823	2.79571e-13	postive
ZFP69B	AC098484.1	0.520742	1.60825e-27	postive
HSPB1	AC098484.1	-0.335604	2.37832e-11	negative
MAPK14	AC098484.1	0.3488	3.38426e-12	postive
SLC2A1	AC098484.1	0.419866	1.72543e-17	postive
TUBE1	AP002449.1	0.337945	1.69427e-11	postive
IREB2	AP002449.1	0.315115	4.10725e-10	postive
RRM2	RNF144A-AS1	0.359126	6.89519e-13	postive
SESN2	AL021707.3	0.339953	1.26351e-11	postive
VEGFA	AL021707.3	0.31735	3.04121e-10	postive
AGPAT3	AL021707.3	0.345545	5.52135e-12	postive
SETD1B	AL021707.3	0.498569	5.07177e-25	postive
RPL8	AL021707.3	-0.325693	9.69113e-11	negative
ATP5MC3	AL021707.3	-0.356993	9.62309e-13	negative
MAFG	AL021707.3	0.306247	1.32023e-09	postive
SP1	AL021707.3	0.447596	6.35173e-20	postive
PLIN4	AL021707.3	0.35494	1.3233e-12	postive
RIPK1	AL021707.3	0.352921	1.80616e-12	postive
HMOX1	AF131215.6	-0.309338	8.82755e-10	negative
FTH1	AC009955.4	-0.398568	9.10948e-16	negative
NNMT	AC009955.4	-0.321444	1.74278e-10	negative
NCF2	AC010201.1	-0.30797	1.05552e-09	negative
BLOC1S5-TXNDC5	AC010201.1	0.309868	8.23435e-10	postive
HMOX1	AC010201.1	-0.358001	8.22327e-13	negative
FTL	AC010201.1	-0.301032	2.57678e-09	negative
TFRC	AC010201.1	-0.325233	1.03311e-10	negative
FTH1	AC010201.1	-0.337053	1.92867e-11	negative
TFAP2C	AC010201.1	-0.323791	1.26177e-10	negative
NNMT	AC010201.1	-0.351336	2.30177e-12	negative
PRDX1	AC010201.1	-0.326366	8.82361e-11	negative
SESN2	SNHG8	-0.328153	6.87085e-11	negative
SLC1A4	SNHG8	-0.325702	9.67963e-11	negative
AGPAT3	SNHG8	-0.305256	1.50061e-09	negative
HMOX1	SNHG8	-0.313073	5.39311e-10	negative
RPL8	SNHG8	0.362904	3.79667e-13	postive
MAPK14	SNHG8	-0.330518	4.9215e-11	negative
RRM2	SNHG8	-0.328689	6.37175e-11	negative
RIPK1	SNHG8	-0.310713	7.36886e-10	negative
SETD1B	AC139887.1	0.366687	2.07257e-13	postive
NCF2	COA6-AS1	-0.324473	1.14811e-10	negative
SESN2	COA6-AS1	-0.313948	4.79987e-10	negative
ATP6V1G2	COA6-AS1	0.338179	1.6375e-11	postive
RGS4	COA6-AS1	-0.345016	5.97558e-12	negative
AGPAT3	COA6-AS1	-0.333748	3.10609e-11	negative
HMOX1	COA6-AS1	-0.397853	1.0356e-15	negative
MAPK14	COA6-AS1	-0.320218	2.0608e-10	negative
SLC2A3	COA6-AS1	-0.354516	1.41276e-12	negative
HIC1	COA6-AS1	-0.310668	7.41221e-10	negative
SETD1B	IDH1-AS1	-0.390453	3.83738e-15	negative
ATP5MC3	IDH1-AS1	0.32981	5.44021e-11	postive
SP1	IDH1-AS1	-0.395501	1.57604e-15	negative
VEGFA	LINC01772	0.306265	1.31723e-09	postive
TUBE1	LINC01772	0.32595	9.35109e-11	postive
SETD1B	LINC01772	0.371553	9.40297e-14	postive
RPL8	LINC01772	-0.321559	1.71558e-10	negative
MAFG	LINC01772	0.357854	8.41389e-13	postive
DRD4	LINC01772	0.312678	5.68286e-10	postive
ALOX12	LINC01772	0.313082	5.3867e-10	postive
SP1	LINC01772	0.363561	3.42011e-13	postive
SLC2A12	AC009237.14	0.30183	2.32802e-09	postive
NNMT	AC009237.14	-0.338681	1.52183e-11	negative
SLC7A5	LINC01506	-0.301377	2.4662e-09	negative
ELAVL1	AC008763.1	0.315438	3.93355e-10	postive
STEAP3	NRAD1	0.362733	3.9014e-13	postive
TFAP2C	NRAD1	0.307454	1.12888e-09	postive
NNMT	NRAD1	0.441556	2.25058e-19	postive
STMN1	NRAD1	-0.320793	1.9053e-10	negative
KLHL24	AC090425.3	0.3732	7.17316e-14	postive
FTH1	AC016924.1	-0.339808	1.29076e-11	negative
TUBE1	AC025682.2	0.301756	2.35015e-09	postive
ZNF419	INE1	0.30037	2.80225e-09	postive
VEGFA	INE1	0.331732	4.14274e-11	postive
AGPAT3	INE1	0.334434	2.81502e-11	postive
SETD1B	INE1	0.444182	1.30249e-19	postive
MAFG	INE1	0.318353	2.65557e-10	postive
SP1	INE1	0.422788	9.79104e-18	postive
PLIN4	INE1	0.413724	5.57673e-17	postive
DRD4	AC010136.1	0.327399	7.63701e-11	postive
NNMT	AC010136.1	-0.367759	1.74344e-13	negative
ZFP69B	MED8-AS1	0.329974	5.31564e-11	postive
VEGFA	MED8-AS1	0.353486	1.6559e-12	postive
AGPAT3	MED8-AS1	0.307153	1.17387e-09	postive
SETD1B	MED8-AS1	0.387923	5.95949e-15	postive
RPL8	MED8-AS1	-0.319774	2.18947e-10	negative
GPX4	MED8-AS1	-0.300969	2.59745e-09	negative
SP1	MED8-AS1	0.401902	4.98835e-16	postive
PLIN4	MED8-AS1	0.311771	6.40866e-10	postive
RPL8	AC090772.3	-0.313817	4.88466e-10	negative
CBS	AL451042.2	0.318116	2.74218e-10	postive
ALOX5	AL451042.2	0.309526	8.61179e-10	postive
NNMT	AL451042.2	0.309345	8.81893e-10	postive
STMN1	AL117332.1	0.337788	1.73341e-11	postive
CBS	LMNTD2-AS1	0.316646	3.34405e-10	postive
DRD4	LMNTD2-AS1	0.497217	7.10659e-25	postive
NCF2	PCED1B-AS1	0.674053	3.87749e-51	postive
HERPUD1	PCED1B-AS1	0.404521	3.09292e-16	postive
ZFP69B	PCED1B-AS1	-0.302839	2.04684e-09	negative
HMOX1	PCED1B-AS1	0.60468	7.39143e-39	postive
FTL	PCED1B-AS1	0.439924	3.15409e-19	postive
FTH1	PCED1B-AS1	0.339068	1.43831e-11	postive
HAMP	PCED1B-AS1	0.609174	1.45929e-39	postive
ALOX5	PCED1B-AS1	0.57088	6.71884e-34	postive
NNMT	PCED1B-AS1	0.51831	3.08688e-27	postive
CAPG	PCED1B-AS1	0.416776	3.12242e-17	postive
AGPAT3	AC116366.2	0.319041	2.41904e-10	postive
SETD1B	AC116366.2	0.335563	2.39275e-11	postive
GPX4	AC116366.2	-0.314288	4.58744e-10	negative
MAP3K5	AC116366.2	0.303235	1.94569e-09	postive
SP1	AC116366.2	0.443923	1.37485e-19	postive
PLIN4	AC116366.2	0.346208	5.00005e-12	postive
YWHAE	AC116366.2	-0.301204	2.52116e-09	negative
SP1	SLC16A1-AS1	0.319248	2.35201e-10	postive
VEGFA	AL031714.1	0.31212	6.11941e-10	postive
TUBE1	AL031714.1	0.373253	7.11139e-14	postive
SETD1B	AL031714.1	0.462265	2.64431e-21	postive
FTL	AL031714.1	-0.313982	4.77823e-10	negative
RPL8	AL031714.1	-0.44982	3.96118e-20	negative
ATP5MC3	AL031714.1	-0.408586	1.46079e-16	negative
MAFG	AL031714.1	0.329714	5.51429e-11	postive
FTH1	AL031714.1	-0.370972	1.03403e-13	negative
GPX4	AL031714.1	-0.314377	4.53322e-10	negative
DRD4	AL031714.1	0.332129	3.91491e-11	postive
MAP3K5	AL031714.1	0.308654	9.65342e-10	postive
SP1	AL031714.1	0.389336	4.66279e-15	postive
STEAP3	AC007448.4	-0.354514	1.41337e-12	negative
GABPB1	AC007448.4	0.316236	3.5336e-10	postive
GPT2	AL365259.1	0.300039	2.92231e-09	postive
TXNRD1	AC005288.1	0.335653	2.36158e-11	postive
OXSR1	AC005288.1	0.437215	5.50005e-19	postive
ZFP69B	AC005288.1	0.320052	2.10812e-10	postive
SETD1B	AC005288.1	0.424493	7.01712e-18	postive
RPL8	AC005288.1	-0.368136	1.64015e-13	negative
ATP5MC3	AC005288.1	-0.392816	2.53461e-15	negative
GPX4	AC005288.1	-0.345678	5.41287e-12	negative
HSPB1	AC005288.1	-0.420884	1.41737e-17	negative
MAPK14	AC005288.1	0.425219	6.08608e-18	postive
SLC2A12	AC005288.1	0.323786	1.26259e-10	postive
IREB2	AC005288.1	0.396624	1.29025e-15	postive
SP1	AC005288.1	0.406865	2.00922e-16	postive
RIPK1	AC005288.1	0.373587	6.73017e-14	postive
STMN1	AL359198.1	0.323612	1.29335e-10	postive
FTL	EIF3J-DT	-0.353345	1.69219e-12	negative
EIF2AK4	EIF3J-DT	0.385234	9.47634e-15	postive
IREB2	EIF3J-DT	0.30406	1.75052e-09	postive
GABPB1	EIF3J-DT	0.519008	2.5612e-27	postive
EIF2AK4	C15orf56	0.318839	2.48639e-10	postive
OXSR1	MIR600HG	0.337934	1.69698e-11	postive
HERPUD1	MIR600HG	-0.306195	1.32924e-09	negative
ZNF419	MIR600HG	0.333394	3.26776e-11	postive
VEGFA	MIR600HG	0.312272	5.99775e-10	postive
SETD1B	MIR600HG	0.441717	2.17647e-19	postive
FTL	MIR600HG	-0.315807	3.74328e-10	negative
MAFG	MIR600HG	0.439048	3.77701e-19	postive
FTH1	MIR600HG	-0.31416	4.66658e-10	negative
PRDX1	MIR600HG	-0.334337	2.85462e-11	negative
SETD1B	AC138932.6	0.312746	5.63204e-10	postive
SP1	AC138932.6	0.344287	6.66149e-12	postive
TUBE1	RAD51-AS1	0.314888	4.23412e-10	postive
SETD1B	RAD51-AS1	0.326975	8.10398e-11	postive
FTL	RAD51-AS1	-0.340464	1.17232e-11	negative
GPX4	RAD51-AS1	-0.32959	5.61189e-11	negative
EIF2AK4	RAD51-AS1	0.41338	5.95124e-17	postive
SP1	RAD51-AS1	0.39375	2.1496e-15	postive
GABPB1	RAD51-AS1	0.317574	2.95062e-10	postive
SETD1B	AC069281.2	0.421205	1.3319e-17	postive
RPL8	AC069281.2	-0.332256	3.84437e-11	negative
DRD4	AC069281.2	0.432124	1.54341e-18	postive
ALOX12	AC069281.2	0.338255	1.61941e-11	postive
MAFG	AC005332.6	0.430248	2.24747e-18	postive
ATP6V1G2	HCG14	0.335223	2.51271e-11	postive
HIC1	HCG14	-0.317196	3.10519e-10	negative
STMN1	AP000251.1	0.408792	1.40584e-16	postive
FTL	GABPB1-AS1	-0.394151	2.00259e-15	negative
GPX4	GABPB1-AS1	-0.344051	6.89957e-12	negative
EIF2AK4	GABPB1-AS1	0.336024	2.23855e-11	postive
SP1	GABPB1-AS1	0.325252	1.03038e-10	postive
GABPB1	GABPB1-AS1	0.429081	2.83613e-18	postive
AURKA	GABPB1-AS1	-0.304264	1.70516e-09	negative
OXSR1	LINC01023	-0.339059	1.44022e-11	negative
SESN2	LINC01023	-0.306906	1.21215e-09	negative
SETD1B	LINC01023	-0.398702	8.89328e-16	negative
RPL8	LINC01023	0.325078	1.05557e-10	postive
ATP5MC3	LINC01023	0.349772	2.92056e-12	postive
HSPB1	LINC01023	0.335634	2.3681e-11	postive
SP1	LINC01023	-0.368736	1.48827e-13	negative
OXSR1	AC108449.2	0.499478	4.03891e-25	postive
ZFP69B	AC108449.2	0.338269	1.61614e-11	postive
SETD1B	AC108449.2	0.562565	9.14289e-33	postive
FTL	AC108449.2	-0.329064	6.04419e-11	negative
RPL8	AC108449.2	-0.40445	3.13325e-16	negative
ATP5MC3	AC108449.2	-0.413521	5.79442e-17	negative
GPX4	AC108449.2	-0.454266	1.52543e-20	negative
HSPB1	AC108449.2	-0.421866	1.17161e-17	negative
MAPK14	AC108449.2	0.371095	1.01346e-13	postive
EIF2AK4	AC108449.2	0.402133	4.78252e-16	postive
IREB2	AC108449.2	0.354342	1.45127e-12	postive
SP1	AC108449.2	0.434005	1.05645e-18	postive
RIPK1	AC108449.2	0.332693	3.61238e-11	postive
PRDX1	AC108449.2	-0.36064	5.43373e-13	negative
TUBE1	AL355297.3	0.380942	1.96959e-14	postive
FTH1	AL355297.3	-0.301754	2.35066e-09	negative
RPL8	CHROMR	-0.402048	4.85733e-16	negative
NFE2L2	CHROMR	0.339258	1.399e-11	postive
STMN1	CHROMR	0.433851	1.08973e-18	postive
SETD1B	BAIAP2-DT	0.357895	8.36066e-13	postive
FTL	BAIAP2-DT	-0.365989	2.31897e-13	negative
RPL8	BAIAP2-DT	-0.370511	1.11491e-13	negative
MAFG	BAIAP2-DT	0.590349	1.1026e-36	postive
GPX4	BAIAP2-DT	-0.301501	2.42758e-09	negative
HSPB1	BAIAP2-DT	-0.315857	3.7185e-10	negative
EIF2AK4	BAIAP2-DT	0.310402	7.67622e-10	postive
NNMT	BAIAP2-DT	-0.342013	9.33262e-12	negative
TUBE1	AC084824.5	0.326623	8.51254e-11	postive
HMOX1	AC084824.5	-0.319595	2.24348e-10	negative
FTL	AC084824.5	-0.370018	1.20837e-13	negative
FTH1	AC084824.5	-0.410474	1.02733e-16	negative
NNMT	AC084824.5	-0.380576	2.09527e-14	negative
PRDX1	AC084824.5	-0.310237	7.84516e-10	negative
SETD1B	AC105020.1	0.439366	3.53775e-19	postive
GPX4	AC105020.1	-0.303904	1.78588e-09	negative
DRD4	AC105020.1	0.300489	2.76028e-09	postive
IREB2	AC105020.1	0.302178	2.22716e-09	postive
SP1	AC105020.1	0.430717	2.04649e-18	postive
PLIN4	AC105020.1	0.353375	1.68441e-12	postive
KLHL24	NORAD	0.351265	2.32687e-12	postive
SETD1B	NORAD	0.34392	7.03482e-12	postive
ATP5MC3	NORAD	-0.326917	8.16989e-11	negative
SP1	NORAD	0.343859	7.09964e-12	postive
PRDX1	NORAD	-0.321164	1.81104e-10	negative
FTL	LINC01765	-0.328331	6.70133e-11	negative
GABPB1	AC116913.1	0.328983	6.11385e-11	postive
KLHL24	AL132780.1	0.301936	2.29686e-09	postive
SESN2	AL450326.1	0.302171	2.22915e-09	postive
RIPK1	AL450326.1	0.315199	4.06151e-10	postive
FTL	ACBD3-AS1	-0.31369	4.96773e-10	negative
DDIT3	AC073896.2	0.331306	4.401e-11	postive
SLC7A5	AC073896.2	-0.339657	1.31969e-11	negative
HIC1	AC073896.2	-0.320291	2.04033e-10	negative
SETD1B	AC012557.1	0.327108	7.9548e-11	postive
SP1	AC012557.1	0.317051	3.16662e-10	postive
PTGS2	AL133415.1	0.307736	1.08812e-09	postive
NCF2	AL133415.1	0.310483	7.5951e-10	postive
RGS4	AL133415.1	0.422364	1.0635e-17	postive
HMOX1	AL133415.1	0.347414	4.1711e-12	postive
ATP5MC3	AL133415.1	-0.329747	5.48889e-11	negative
SLC2A3	AL133415.1	0.383227	1.33606e-14	postive
HIC1	AL133415.1	0.544947	1.82203e-30	postive
SRXN1	NRSN2-AS1	0.354439	1.42985e-12	postive
NCF2	U62317.1	0.401543	5.32369e-16	postive
PCK2	U62317.1	0.307107	1.18095e-09	postive
HMOX1	U62317.1	0.323722	1.2738e-10	postive
FTH1	U62317.1	0.311199	6.91102e-10	postive
SLC2A6	U62317.1	0.303612	1.85405e-09	postive
ALOX5	U62317.1	0.393243	2.35087e-15	postive
HIC1	AC104667.2	-0.304231	1.71241e-09	negative
RPL8	AL133153.2	0.301157	2.53595e-09	postive
GABPB1	AL596094.1	0.364113	3.13194e-13	postive
GPT2	GCC2-AS1	0.301327	2.48187e-09	postive
ZNF419	GCC2-AS1	0.306905	1.21226e-09	postive
SETD1B	GCC2-AS1	0.364119	3.12862e-13	postive
OXSR1	AC021016.1	-0.307514	1.12009e-09	negative
SRXN1	AC012510.1	-0.320049	2.1089e-10	negative
HMOX1	AC012510.1	-0.300326	2.81777e-09	negative
FTL	AC005962.1	-0.327751	7.26959e-11	negative
ELAVL1	AC005962.1	0.460855	3.6137e-21	postive
STMN1	AC107214.1	0.330253	5.10966e-11	postive
DUSP1	AL691482.4	0.397892	1.02852e-15	postive
ATF3	AL691482.4	0.437891	4.78985e-19	postive
VEGFA	AL691482.4	0.30845	9.91478e-10	postive
CXCL2	AL691482.4	0.378762	2.84435e-14	postive
MAP3K5	AL691482.4	0.334939	2.61791e-11	postive
ALOX5	AL691482.4	0.326249	8.96851e-11	postive
SP1	AL691482.4	0.370762	1.07021e-13	postive
VEGFA	LINC00894	0.361644	4.63686e-13	postive
SETD1B	LINC00894	0.318638	2.55497e-10	postive
FTL	LINC00894	-0.321919	1.63288e-10	negative
VEGFA	AP000692.1	0.307188	1.16858e-09	postive
ATP5MC3	AP000692.1	-0.301535	2.41705e-09	negative
MAP3K5	AP000692.1	0.357779	8.51273e-13	postive
SP1	AP000692.1	0.307397	1.13716e-09	postive
TUBE1	AC004148.1	0.376852	3.91572e-14	postive
SETD1B	AC004148.1	0.344967	6.01924e-12	postive
MAFG	AC004148.1	0.308159	1.0298e-09	postive
FTH1	AC004148.1	-0.37403	6.2554e-14	negative
DRD4	AC004148.1	0.363093	3.68424e-13	postive
ALOX12	AC004148.1	0.4369	5.86609e-19	postive
SP1	AC004148.1	0.386765	7.28141e-15	postive
SLC2A3	AC021146.12	-0.331604	4.21857e-11	negative
HIC1	AC021146.12	-0.355543	1.20543e-12	negative
RPL8	SNHG7	0.34022	1.21504e-11	postive
MAPK14	SNHG7	-0.343959	6.99449e-12	negative
RIPK1	SNHG7	-0.319111	2.39624e-10	negative
RGS4	LINC01003	-0.308809	9.45997e-10	negative
ATF3	KRT7-AS	0.325501	9.95403e-11	postive
VEGFA	KRT7-AS	0.336308	2.1483e-11	postive
EIF2S1	KRT7-AS	-0.305446	1.46442e-09	negative
SETD1B	KRT7-AS	0.363681	3.35522e-13	postive
ATP5MC3	KRT7-AS	-0.312362	5.92629e-10	negative
SP1	KRT7-AS	0.435215	8.26728e-19	postive
PLIN4	KRT7-AS	0.313833	4.87398e-10	postive
RRM2	KRT7-AS	-0.32012	2.0886e-10	negative
SLC3A2	CCDC84-DT	0.301959	2.29023e-09	postive
IREB2	IQCH-AS1	0.350184	2.7433e-12	postive
GABPB1	IQCH-AS1	0.334959	2.6102e-11	postive
SETD1B	AC004771.4	0.420815	1.43637e-17	postive
DRD4	AC004771.4	0.326513	8.64386e-11	postive
ALOX12	AC004771.4	0.371013	1.02723e-13	postive
IREB2	AC004771.4	0.304255	1.70716e-09	postive
SP1	AC004771.4	0.322152	1.58142e-10	postive
NCF2	BACE1-AS	-0.350978	2.43116e-12	negative
HERPUD1	BACE1-AS	-0.371076	1.0166e-13	negative
EIF2S1	BACE1-AS	-0.309083	9.12724e-10	negative
HMOX1	BACE1-AS	-0.435612	7.62535e-19	negative
FTL	BACE1-AS	-0.377618	3.445e-14	negative
AGPAT3	AL160006.1	0.317374	3.03171e-10	postive
SETD1B	AL160006.1	0.465855	1.1862e-21	postive
GPX4	AL160006.1	-0.33063	4.84438e-11	negative
SP1	AL160006.1	0.342781	8.33084e-12	postive
JDP2	KDM7A-DT	0.302789	2.06007e-09	postive
OXSR1	AC129510.1	0.314929	4.21053e-10	postive
VEGFA	AC129510.1	0.327965	7.05439e-11	postive
TUBE1	AC129510.1	0.312798	5.59351e-10	postive
SETD1B	AC129510.1	0.516622	4.83703e-27	postive
FTL	AC129510.1	-0.369776	1.25695e-13	negative
RPL8	AC129510.1	-0.361446	4.78421e-13	negative
ATP5MC3	AC129510.1	-0.345358	5.67809e-12	negative
MAFG	AC129510.1	0.53645	2.09842e-29	postive
GPX4	AC129510.1	-0.352434	1.94601e-12	negative
MAP3K5	AC129510.1	0.305323	1.48784e-09	postive
EIF2AK4	AC129510.1	0.30104	2.57392e-09	postive
IREB2	AC129510.1	0.336039	2.23368e-11	postive
SP1	AC129510.1	0.453671	1.73479e-20	postive
PLIN4	AC129510.1	0.307353	1.14381e-09	postive
RIPK1	AC129510.1	0.310629	7.45082e-10	postive
PRDX1	AC129510.1	-0.325735	9.63522e-11	negative
TFRC	AC007383.2	-0.33196	4.01024e-11	negative
SETD1B	AL118506.1	0.393586	2.21294e-15	postive
MAPK14	AL118506.1	0.314031	4.74717e-10	postive
BLOC1S5-TXNDC5	AC136475.1	0.341918	9.46467e-12	postive
DRD4	AC136475.1	0.368463	1.55568e-13	postive
HMOX1	AC068790.5	-0.3185	2.60329e-10	negative
FTH1	AC068790.5	-0.358424	7.69654e-13	negative
SESN2	AC006333.1	-0.390958	3.51272e-15	negative
HMOX1	AC006333.1	-0.317659	2.91708e-10	negative
GABPB1	AC006333.1	0.308929	9.31218e-10	postive
ZFP69B	MIR4713HG	0.361714	4.58552e-13	postive
FTH1	MIR4713HG	-0.315878	3.70807e-10	negative
NNMT	MIR4713HG	-0.304733	1.6054e-09	negative
SETD1B	AC024075.1	0.421905	1.1628e-17	postive
FTL	AC024075.1	-0.340719	1.12926e-11	negative
GPX4	AC024075.1	-0.347373	4.19708e-12	negative
SP1	AC024075.1	0.342622	8.52916e-12	postive
NNMT	AC024075.1	-0.305501	1.45406e-09	negative
CAPG	AC024075.1	-0.319032	2.42196e-10	negative
PRDX1	AC024075.1	-0.347197	4.31014e-12	negative
TUBE1	AC010761.1	0.352864	1.82197e-12	postive
HSPB1	Z99572.1	-0.305555	1.4438e-09	negative
EIF2AK4	Z99572.1	0.3469	4.5068e-12	postive
PSAT1	AL133215.2	0.322387	1.53109e-10	postive
FTH1	AL133215.2	-0.304522	1.64949e-09	negative
ALOX5	AL133215.2	-0.402815	4.22446e-16	negative
HMGB1	AL133215.2	0.318609	2.56518e-10	postive
NNMT	AL133215.2	-0.407338	1.84117e-16	negative
STMN1	AL133215.2	0.439827	3.21717e-19	postive
NCF2	AC008760.2	0.306155	1.33601e-09	postive
FTH1	AC008760.2	0.367696	1.76114e-13	postive
STEAP3	AC008760.2	0.30585	1.38987e-09	postive
ALOX5	AC008760.2	0.342083	9.23638e-12	postive
NNMT	AC008760.2	0.4375	5.18916e-19	postive
OXSR1	AC008770.3	0.371371	9.68649e-14	postive
SETD1B	AC008770.3	0.438947	3.85665e-19	postive
GPX4	AC008770.3	-0.339242	1.40215e-11	negative
SP1	AC008770.3	0.398081	9.94141e-16	postive
ZNF419	AL355488.1	0.30843	9.94012e-10	postive
TUBE1	AL355488.1	0.335265	2.49749e-11	postive
SETD1B	AL355488.1	0.304355	1.6854e-09	postive
SP1	AL355488.1	0.301651	2.38186e-09	postive
ATP6V1G2	AC133552.5	0.353364	1.68716e-12	postive
SETD1B	AC133552.5	-0.37537	5.01095e-14	negative
GPX4	AC133552.5	0.313145	5.3416e-10	postive
MAP3K5	AC133552.5	-0.344045	6.90626e-12	negative
SLC2A3	AC133552.5	-0.300133	2.88776e-09	negative
SP1	AC133552.5	-0.386822	7.20956e-15	negative
OXSR1	AL731571.1	0.31978	2.18778e-10	postive
ZNF419	AL731571.1	0.340381	1.18679e-11	postive
SETD1B	AL731571.1	0.526684	3.19955e-28	postive
RPL8	AL731571.1	-0.305016	1.54785e-09	negative
ATP5MC3	AL731571.1	-0.34825	3.67736e-12	negative
GPX4	AL731571.1	-0.436873	5.89835e-19	negative
HSPB1	AL731571.1	-0.311825	6.36283e-10	negative
SP1	AL731571.1	0.449752	4.01899e-20	postive
PRDX1	AL731571.1	-0.333881	3.04763e-11	negative
GABPB1	AC008438.1	0.371314	9.77861e-14	postive
NNMT	AC022364.1	-0.337975	1.6868e-11	negative
NCF2	AC068580.3	0.484151	1.71672e-23	postive
SESN2	AC068580.3	0.397933	1.02098e-15	postive
AGPAT3	AC068580.3	0.426853	4.41094e-18	postive
SETD1B	AC068580.3	0.395766	1.50334e-15	postive
HMOX1	AC068580.3	0.449395	4.33645e-20	postive
STEAP3	AC068580.3	0.351925	2.10368e-12	postive
MAP3K5	AC068580.3	0.331342	4.37875e-11	postive
SLC2A3	AC068580.3	0.322285	1.55286e-10	postive
ALOX5	AC068580.3	0.464829	1.49312e-21	postive
SP1	AC068580.3	0.337364	1.84355e-11	postive
PLIN4	AC068580.3	0.333257	3.33263e-11	postive
BLOC1S5-TXNDC5	UBE2E1-AS1	0.337035	1.93366e-11	postive
STEAP3	UBE2E1-AS1	-0.324326	1.17168e-10	negative
TFAP2C	UBE2E1-AS1	-0.323136	1.38112e-10	negative
STMN1	UBE2E1-AS1	0.369883	1.23521e-13	postive
STMN1	AL844908.1	-0.331787	4.11008e-11	negative
SETD1B	TSC22D1-AS1	0.386858	7.16569e-15	postive
ATP5MC3	TSC22D1-AS1	-0.324655	1.11942e-10	negative
GPX4	TSC22D1-AS1	-0.350601	2.57472e-12	negative
PRDX1	TSC22D1-AS1	-0.325346	1.01698e-10	negative
HMOX1	AC005537.2	-0.310594	7.48526e-10	negative
TFRC	AC005537.2	-0.332202	3.87448e-11	negative
FTH1	AC005537.2	-0.308449	9.91531e-10	negative
ALOX5	AC005537.2	-0.320541	1.97198e-10	negative
NNMT	AC005537.2	-0.422209	1.09609e-17	negative
HMOX1	MEIS1-AS2	-0.319952	2.13688e-10	negative
GABPB1	MEIS1-AS2	0.319874	2.15967e-10	postive
ZNF419	PTOV1-AS2	0.405036	2.8141e-16	postive
VEGFA	PTOV1-AS2	0.346855	4.53696e-12	postive
TUBE1	PTOV1-AS2	0.338991	1.45453e-11	postive
SETD1B	PTOV1-AS2	0.42141	1.27987e-17	postive
RPL8	PTOV1-AS2	-0.367056	1.95291e-13	negative
DRD4	PTOV1-AS2	0.321441	1.74343e-10	postive
ALOX12	PTOV1-AS2	0.32562	9.79069e-11	postive
SP1	PTOV1-AS2	0.308896	9.35294e-10	postive
PLIN4	PTOV1-AS2	0.347867	3.89619e-12	postive
GABPB1	AL136295.6	0.342842	8.2553e-12	postive
ZNF419	PSMA3-AS1	0.370082	1.19578e-13	postive
PRDX1	PSMA3-AS1	-0.386052	8.23397e-15	negative
NNMT	CRTC3-AS1	-0.355458	1.22134e-12	negative
STMN1	CRTC3-AS1	0.305857	1.38865e-09	postive
GABPB1	CRTC3-AS1	0.338663	1.5259e-11	postive
SETD1B	DLG3-AS1	-0.337275	1.86754e-11	negative
HSPB1	LINC02004	0.468967	5.87478e-22	postive
SETD1B	AC105219.2	0.312588	5.75174e-10	postive
ZNF419	AL133367.1	0.335898	2.2798e-11	postive
SETD1B	AL133367.1	0.422939	9.50822e-18	postive
SP1	AL133367.1	0.317468	2.99342e-10	postive
OXSR1	AC093752.3	0.358877	7.16932e-13	postive
SETD1B	AC093752.3	0.549178	5.25674e-31	postive
FTL	AC093752.3	-0.444337	1.26098e-19	negative
RPL8	AC093752.3	-0.363754	3.31624e-13	negative
ATP5MC3	AC093752.3	-0.402527	4.45203e-16	negative
MAFG	AC093752.3	0.368694	1.49854e-13	postive
GPX4	AC093752.3	-0.343724	7.24329e-12	negative
EIF2AK4	AC093752.3	0.364479	2.95392e-13	postive
IREB2	AC093752.3	0.340737	1.12624e-11	postive
SP1	AC093752.3	0.429266	2.73373e-18	postive
RIPK1	AC093752.3	0.306733	1.23969e-09	postive
NNMT	AC092117.1	-0.341889	9.50484e-12	negative
TUBE1	WARS2-AS1	0.341122	1.06429e-11	postive
FTL	WARS2-AS1	-0.343936	7.01874e-12	negative
NNMT	WARS2-AS1	-0.310996	7.09875e-10	negative
SRXN1	AC002044.1	-0.351469	2.25574e-12	negative
ZNF419	AC012313.6	0.476565	1.02513e-22	postive
SETD1B	AC012313.6	0.301277	2.49784e-09	postive
FTH1	AC012313.6	-0.313782	4.90743e-10	negative
NNMT	AC012313.6	-0.308855	9.40296e-10	negative
VEGFA	AC004466.2	0.306343	1.30401e-09	postive
SETD1B	AC004466.2	0.324373	1.16411e-10	postive
MAFG	AC004466.2	0.307735	1.08833e-09	postive
SP1	AC004466.2	0.389819	4.28666e-15	postive
PLIN4	AC004466.2	0.3495	3.04388e-12	postive
PRDX1	AC004466.2	-0.306748	1.23719e-09	negative
VEGFA	AL731563.4	0.308405	9.97321e-10	postive
SETD1B	AL731563.4	0.311838	6.35161e-10	postive
FTH1	SAMD12-AS1	0.380263	2.20889e-14	postive
ALOX5	SAMD12-AS1	0.305765	1.40522e-09	postive
TFAP2C	SAMD12-AS1	0.323879	1.24646e-10	postive
NCF2	AC005076.2	-0.363912	3.23389e-13	negative
AGPAT3	AC005076.2	-0.337517	1.803e-11	negative
SETD1B	AC005076.2	-0.32121	1.79947e-10	negative
HMOX1	AC005076.2	-0.366806	2.03337e-13	negative
MAP3K5	AC005076.2	-0.35935	6.65699e-13	negative
ALOX5	AC005076.2	-0.32178	1.66432e-10	negative
SP1	AC005076.2	-0.355289	1.25369e-12	negative
HIC1	AC005076.2	-0.308435	9.93395e-10	negative
STMN1	AC005076.2	0.332786	3.56433e-11	postive
SETD1B	AL121987.2	0.45713	8.18867e-21	postive
GPX4	AL121987.2	-0.320353	2.02336e-10	negative
SP1	AL121987.2	0.394637	1.83743e-15	postive
PLIN4	AL121987.2	0.346992	4.44494e-12	postive
OXSR1	AC009120.3	0.307718	1.09075e-09	postive
ZNF419	AC009120.3	0.311112	6.99135e-10	postive
SETD1B	AC009120.3	0.464753	1.51871e-21	postive
FTL	AC009120.3	-0.360693	5.38879e-13	negative
ATP5MC3	AC009120.3	-0.373999	6.28821e-14	negative
GPX4	AC009120.3	-0.393113	2.40528e-15	negative
SP1	AC009120.3	0.444526	1.21198e-19	postive
PLIN4	AC009120.3	0.341364	1.02704e-11	postive
PRDX1	AC009120.3	-0.339722	1.30706e-11	negative
SP1	AC068888.1	0.3224	1.52853e-10	postive
HIC1	PRKCQ-AS1	-0.304142	1.732e-09	negative
FTL	LINC00471	-0.329097	6.016e-11	negative
NNMT	LINC00471	-0.351145	2.36986e-12	negative
SETD1B	LINC01089	0.448499	5.24578e-20	postive
FTH1	LINC01089	-0.333305	3.30962e-11	negative
DRD4	LINC01089	0.391653	3.11007e-15	postive
NNMT	LINC01089	-0.312747	5.63135e-10	negative
MAFG	AC022211.4	0.380596	2.08836e-14	postive
FTL	AC015871.3	-0.361377	4.8372e-13	negative
IREB2	AC015871.3	0.518617	2.84376e-27	postive
SP1	AC015871.3	0.391003	3.48535e-15	postive
GABPB1	AC015871.3	0.42854	3.15843e-18	postive
FTL	AC026471.4	-0.35262	1.89145e-12	negative
FTH1	AC026471.4	-0.315956	3.66926e-10	negative
OXSR1	AC005104.1	0.357722	8.58977e-13	postive
ZNF419	AC005104.1	0.354659	1.382e-12	postive
VEGFA	AC005104.1	0.361997	4.3847e-13	postive
TUBE1	AC005104.1	0.392688	2.5925e-15	postive
SETD1B	AC005104.1	0.483317	2.09408e-23	postive
RPL8	AC005104.1	-0.376231	4.34235e-14	negative
ATP5MC3	AC005104.1	-0.324257	1.18289e-10	negative
MAFG	AC005104.1	0.331145	4.50327e-11	postive
GPX4	AC005104.1	-0.406784	2.03971e-16	negative
HSPB1	AC005104.1	-0.345909	5.22894e-12	negative
EIF2AK4	AC005104.1	0.375857	4.62131e-14	postive
IREB2	AC005104.1	0.328141	6.88202e-11	postive
SP1	AC005104.1	0.445485	9.91247e-20	postive
MAP3K5	AL355001.2	-0.301457	2.44124e-09	negative
SP1	AL355001.2	-0.316917	3.22447e-10	negative
TFRC	AC092140.2	-0.334684	2.7154e-11	negative
HMOX1	MIS18A-AS1	-0.309634	8.49151e-10	negative
VEGFA	AC008764.8	0.313308	5.22703e-10	postive
SETD1B	AC008764.8	0.423617	8.33e-18	postive
FTL	AC008764.8	-0.323553	1.30397e-10	negative
GPX4	AC008764.8	-0.301262	2.50243e-09	negative
DRD4	AC008764.8	0.35342	1.67279e-12	postive
ALOX12	AC008764.8	0.338411	1.58305e-11	postive
SP1	AC008764.8	0.365435	2.53469e-13	postive
STMN1	AC020910.5	0.313912	4.82347e-10	postive
CEBPG	ZNF529-AS1	0.303031	1.99727e-09	postive
STMN1	ZNF529-AS1	0.330717	4.78514e-11	postive
TUBE1	TRAF3IP2-AS1	0.672091	9.59322e-51	postive
FTH1	TRAF3IP2-AS1	-0.416113	3.54392e-17	negative
TFAP2C	TRAF3IP2-AS1	-0.410311	1.05913e-16	negative
NNMT	TRAF3IP2-AS1	-0.355607	1.19358e-12	negative
STMN1	TRAF3IP2-AS1	0.379759	2.40519e-14	postive
HMOX1	HMGA2-AS1	-0.329644	5.56927e-11	negative
FTH1	HMGA2-AS1	-0.358987	7.04733e-13	negative
STEAP3	HMGA2-AS1	-0.300399	2.79217e-09	negative
NNMT	HMGA2-AS1	-0.306149	1.33706e-09	negative
NCF2	SCGB1B2P	-0.302629	2.10264e-09	negative
CEBPG	SCGB1B2P	0.346246	4.97153e-12	postive
TF	SCGB1B2P	0.307189	1.1684e-09	postive
FTH1	SCGB1B2P	-0.373411	6.92865e-14	negative
ALOX5	SCGB1B2P	-0.351737	2.16529e-12	negative
STMN1	SCGB1B2P	0.336595	2.06111e-11	postive
BNIP3	DARS-AS1	0.317272	3.07345e-10	postive
STMN1	MIR924HG	0.414122	5.17176e-17	postive
AURKA	MIR924HG	0.311545	6.60281e-10	postive
ATP5MC3	AL122035.1	-0.325196	1.03847e-10	negative
CEBPG	ZNF790-AS1	0.31754	2.9643e-10	postive
FTH1	ZNF790-AS1	-0.328373	6.66108e-11	negative
NNMT	ZNF790-AS1	-0.391405	3.24796e-15	negative
OXSR1	FGD5-AS1	0.557224	4.70619e-32	postive
MAPK14	FGD5-AS1	0.354554	1.4047e-12	postive
IREB2	FGD5-AS1	0.364677	2.86166e-13	postive
ZNF419	AC008735.2	0.481313	3.36724e-23	postive
VEGFA	AC008735.2	0.373008	7.40379e-14	postive
TUBE1	AC008735.2	0.348776	3.39662e-12	postive
SETD1B	AC008735.2	0.428909	2.93508e-18	postive
RPL8	AC008735.2	-0.307778	1.08222e-09	negative
ALOX12	AC008735.2	0.312738	5.63828e-10	postive
SP1	AC008735.2	0.34626	4.96122e-12	postive
PLIN4	AC008735.2	0.325847	9.4859e-11	postive
PCK2	LINC02321	0.303816	1.80613e-09	postive
STMN1	LINC02321	0.330016	5.28437e-11	postive
RRM2	LINC02321	0.360836	5.26884e-13	postive
AURKA	LINC02321	0.381623	1.75493e-14	postive
ZNF419	ZNF528-AS1	0.476762	9.79305e-23	postive
TUBE1	ZNF528-AS1	0.31117	6.93745e-10	postive
FTH1	ZNF528-AS1	-0.316621	3.35528e-10	negative
NNMT	ZNF528-AS1	-0.32783	7.18951e-11	negative
GABPB1	ZNF528-AS1	0.337543	1.79617e-11	postive
ZNF419	AC008655.2	0.394984	1.72746e-15	postive
NCF2	AC004908.3	-0.302906	2.02945e-09	negative
HMOX1	AC004908.3	-0.330947	4.63097e-11	negative
FTH1	AC004908.3	-0.327881	7.13833e-11	negative
STEAP3	AC093627.4	0.386375	7.78775e-15	postive
ALOX5	AC093627.4	0.325319	1.02094e-10	postive
DRD4	AC007292.1	0.344476	6.47629e-12	postive
VEGFA	AC008569.2	0.325109	1.05104e-10	postive
SETD1B	AC008569.2	0.35847	7.64203e-13	postive
FTL	AC008569.2	-0.307189	1.16841e-09	negative
SP1	AC008569.2	0.336921	1.96594e-11	postive
PRDX1	AC008569.2	-0.342697	8.43523e-12	negative
AGPAT3	AC091153.3	-0.35198	2.08605e-12	negative
SETD1B	AC091153.3	-0.399476	7.73641e-16	negative
SP1	AC091153.3	-0.308713	9.57969e-10	negative
STMN1	AC091153.3	0.334373	2.83962e-11	postive
YWHAE	AC091153.3	0.409638	1.20101e-16	postive
STMN1	DDX11-AS1	0.35302	1.77877e-12	postive
KLHL24	TMCC1-AS1	0.314731	4.32387e-10	postive
CBS	SNHG4	0.327573	7.45272e-11	postive
SETD1B	SNHG4	0.308033	1.04684e-09	postive
STEAP3	SNHG4	0.343453	7.54104e-12	postive
SP1	SNHG4	0.309012	9.21213e-10	postive
FTH1	AL133520.1	-0.353802	1.57734e-12	negative
ELAVL1	AL133520.1	0.371253	9.87555e-14	postive
DUSP1	MIR22HG	0.43455	9.45952e-19	postive
NCF2	MIR22HG	0.300108	2.89663e-09	postive
SESN2	MIR22HG	0.345911	5.22709e-12	postive
RGS4	MIR22HG	0.563641	6.54973e-33	postive
IL6	MIR22HG	0.433051	1.28065e-18	postive
HMOX1	MIR22HG	0.357068	9.51226e-13	postive
SLC2A3	MIR22HG	0.413704	5.59786e-17	postive
NNMT	MIR22HG	0.367631	1.77993e-13	postive
HIC1	MIR22HG	0.55373	1.35296e-31	postive
ZNF419	AC020915.3	0.550172	3.91625e-31	postive
RPL8	AC020915.3	-0.311602	6.55324e-10	negative
FTH1	AC020915.3	-0.343864	7.0941e-12	negative
ATP6V1G2	AC099522.2	0.305507	1.4529e-09	postive
GABPB1	AC099522.2	0.301609	2.39434e-09	postive
SETD1B	AC008537.2	0.332686	3.61581e-11	postive
PLIN4	AC008537.2	0.309731	8.38386e-10	postive
SETD1B	AC012640.4	-0.418187	2.3837e-17	negative
GPX4	AC012640.4	0.32173	1.67571e-10	postive
STEAP3	AC012640.4	-0.311372	6.75502e-10	negative
SP1	AC012640.4	-0.373118	7.27183e-14	negative
RRM2	AC012640.4	0.322585	1.49005e-10	postive
FTL	AL161725.2	-0.303412	1.90223e-09	negative
HSPB1	AC034243.1	0.302153	2.23429e-09	postive
FTH1	LINC00526	-0.315534	3.8833e-10	negative
GABPB1	LINC00526	0.345811	5.30581e-12	postive
SETD1B	SNHG25	-0.316957	3.20705e-10	negative
ATP5MC3	SNHG25	0.368146	1.63764e-13	postive
KLHL24	AC019205.1	0.302019	2.27263e-09	postive
ZFP69B	AC019205.1	0.310827	7.25911e-10	postive
TUBE1	AC019205.1	0.423503	8.51738e-18	postive
SETD1B	AC019205.1	0.316382	3.46509e-10	postive
RPL8	AC019205.1	-0.415568	3.93104e-17	negative
FTH1	AC019205.1	-0.303807	1.80825e-09	negative
VEGFA	ANKRD10-IT1	0.35529	1.25357e-12	postive
TUBE1	ANKRD10-IT1	0.311185	6.92428e-10	postive
SETD1B	ANKRD10-IT1	0.361109	5.04623e-13	postive
MAFG	ANKRD10-IT1	0.347198	4.30937e-12	postive
GPX4	ANKRD10-IT1	-0.32475	1.1048e-10	negative
HSPB1	ANKRD10-IT1	-0.332398	3.76766e-11	negative
SP1	ANKRD10-IT1	0.38875	5.16275e-15	postive
PRDX1	ANKRD10-IT1	-0.358173	8.00453e-13	negative
RGS4	MAGI2-AS3	0.408732	1.42156e-16	postive
HIC1	MAGI2-AS3	0.454882	1.33506e-20	postive
OXSR1	AC012313.5	0.306744	1.23786e-09	postive
ZNF419	AC012313.5	0.543593	2.70248e-30	postive
SETD1B	AC012313.5	0.329733	5.49992e-11	postive
GPX4	AC012313.5	-0.321631	1.6987e-10	negative
MAPK14	AL731533.2	-0.31376	4.92174e-10	negative
SETD1B	ASMTL-AS1	0.307712	1.09151e-09	postive
SP1	ASMTL-AS1	0.326338	8.85863e-11	postive
PLIN4	ASMTL-AS1	0.330366	5.02872e-11	postive
KLHL24	AC096992.2	0.326214	9.01283e-11	postive
ZFP69B	AL136162.1	0.308196	1.02484e-09	postive
NNMT	AL136162.1	-0.340389	1.18538e-11	negative
GABPB1	AL136162.1	0.353836	1.56907e-12	postive
MAP3K5	PCOTH	-0.300613	2.71741e-09	negative
HMGB1	PCOTH	0.331638	4.19819e-11	postive
IREB2	AC009690.2	0.302204	2.21972e-09	postive
AGPAT3	AL031848.1	0.311886	6.31206e-10	postive
SETD1B	AL031848.1	0.340208	1.2172e-11	postive
OXSR1	AC097359.2	0.311693	6.47477e-10	postive
SLC3A2	AC097359.2	0.344463	6.48894e-12	postive
OXSR1	SEMA3F-AS1	0.363839	3.27152e-13	postive
SETD1B	SEMA3F-AS1	0.39143	3.23411e-15	postive
GPX4	SEMA3F-AS1	-0.315325	3.9936e-10	negative
STMN1	SAP30-DT	0.342705	8.42497e-12	postive
RELA	AP001094.1	-0.315433	3.9362e-10	negative
VEGFA	AL031717.1	0.318783	2.50524e-10	postive
TUBE1	AL031717.1	0.33589	2.28219e-11	postive
SETD1B	AL031717.1	0.473689	1.99538e-22	postive
RPL8	AL031717.1	-0.300974	2.59566e-09	negative
ATP5MC3	AL031717.1	-0.368395	1.57298e-13	negative
DRD4	AL031717.1	0.320948	1.86534e-10	postive
SP1	AL031717.1	0.365833	2.37803e-13	postive
PLIN4	AL031717.1	0.354879	1.33579e-12	postive
PRDX1	AL031717.1	-0.301883	2.31249e-09	negative
ZNF419	AC011468.1	0.387294	6.64508e-15	postive
ZNF419	AC009022.1	0.342528	8.64868e-12	postive
VEGFA	AC009022.1	0.337615	1.77754e-11	postive
SETD1B	AC009022.1	0.386263	7.93967e-15	postive
RPL8	AC009022.1	-0.333363	3.28241e-11	negative
SP1	AC009022.1	0.326238	8.9826e-11	postive
STEAP3	LINC01558	0.382897	1.41332e-14	postive
SELENOS	AC068338.2	0.41984	1.73434e-17	postive
IREB2	AC068338.2	0.3315	4.2812e-11	postive
SLC7A5	AC016888.1	0.314835	4.26421e-10	postive
RPL8	AC007541.1	-0.312082	6.14994e-10	negative
FTH1	AC007541.1	-0.39179	3.03582e-15	negative
ALOX5	AC007541.1	-0.30154	2.41558e-09	negative
TFAP2C	AC007541.1	-0.338445	1.57525e-11	negative
NNMT	AC007541.1	-0.37605	4.47497e-14	negative
STMN1	AC007541.1	0.398156	9.80938e-16	postive
ZFP69B	AC125807.2	0.33325	3.33586e-11	postive
SETD1B	AC125807.2	0.351487	2.24946e-12	postive
ATP5MC3	AC125807.2	-0.318479	2.61069e-10	negative
GPX4	AC125807.2	-0.315472	3.91521e-10	negative
HSPB1	AC125807.2	-0.321673	1.68896e-10	negative
GABPB1	AL359878.2	0.344743	6.22408e-12	postive
MIR4715	AC103691.1	0.314837	4.26288e-10	postive
FTL	AC107068.1	-0.380936	1.97169e-14	negative
MAFG	AC107068.1	0.33574	2.33222e-11	postive
EIF2AK4	AC107068.1	0.315898	3.69799e-10	postive
SP1	AC107068.1	0.376588	4.09177e-14	postive
CAPG	AC107068.1	-0.362303	4.17711e-13	negative
SETD1B	AL031055.1	-0.309896	8.20403e-10	negative
SETD1B	TNRC6C-AS1	0.338118	1.65209e-11	postive
MAFG	TNRC6C-AS1	0.376939	3.85904e-14	postive
SP1	TNRC6C-AS1	0.35194	2.09884e-12	postive
ZNF419	ZKSCAN2-DT	0.318623	2.56021e-10	postive
FTL	ZKSCAN2-DT	-0.302182	2.22595e-09	negative
SRXN1	AL162595.1	0.315044	4.1463e-10	postive
TXNIP	AL162595.1	0.361193	4.97969e-13	postive
SETD1B	AL162595.1	0.338267	1.61654e-11	postive
STEAP3	AL162595.1	0.327139	7.91966e-11	postive
TUBE1	AC005785.1	0.310743	7.33997e-10	postive
SETD1B	AC005785.1	0.302965	2.01403e-09	postive
FTH1	AC005785.1	-0.304104	1.74061e-09	negative
DRD4	AC005785.1	0.375711	4.73449e-14	postive
MAPK14	LINC01574	-0.309727	8.38859e-10	negative
FTH1	LINC01341	-0.386316	7.86706e-15	negative
DRD4	LINC01341	0.307258	1.158e-09	postive
ELAVL1	LINC01341	0.336853	1.98532e-11	postive
NNMT	LINC01341	-0.362669	3.94109e-13	negative
NCF2	AC008124.1	-0.300835	2.64193e-09	negative
HMOX1	AC008124.1	-0.342201	9.0765e-12	negative
GABPB1	AC008124.1	0.381708	1.7299e-14	postive
ELAVL1	AC025165.5	0.337564	1.79068e-11	postive
SP1	AC025165.5	0.364562	2.91516e-13	postive
SETD1B	LINC00106	0.376454	4.18444e-14	postive
FTL	LINC00106	-0.326361	8.83e-11	negative
SP1	LINC00106	0.370774	1.06806e-13	postive
PLIN4	LINC00106	0.3264	8.78232e-11	postive
EIF2S1	AC005476.2	0.304319	1.69321e-09	postive
EIF2S1	DHRS4-AS1	0.354625	1.38921e-12	postive
OXSR1	AL031985.3	0.329741	5.49349e-11	postive
ZFP69B	AL031985.3	0.890056	1.16272e-129	postive
FTH1	AL031985.3	-0.363767	3.30934e-13	negative
HSPB1	AL031985.3	-0.329007	6.09306e-11	negative
SLC2A1	AL031985.3	0.378916	2.77138e-14	postive
EIF2AK4	AL031985.3	0.304135	1.73355e-09	postive
NNMT	AL031985.3	-0.300741	2.67352e-09	negative
TFRC	AC092903.2	-0.32653	8.62436e-11	negative
RELA	AC245060.5	-0.310195	7.88812e-10	negative
VEGFA	AC020907.4	0.304236	1.71123e-09	postive
SETD1B	AC020907.4	0.4507	3.28324e-20	postive
RPL8	AC020907.4	-0.373843	6.45171e-14	negative
ATP5MC3	AC020907.4	-0.353367	1.68643e-12	negative
GPX4	AC020907.4	-0.306761	1.23515e-09	negative
DRD4	AC020907.4	0.343778	7.18565e-12	postive
ALOX12	AC020907.4	0.323091	1.38967e-10	postive
SP1	AC020907.4	0.416957	3.01653e-17	postive
PLIN4	AC020907.4	0.35023	2.72417e-12	postive
NCF2	GIHCG	-0.365616	2.46196e-13	negative
MT3	GIHCG	0.332399	3.76722e-11	postive
DDIT3	GIHCG	0.361599	4.67036e-13	postive
RGS4	GIHCG	-0.306956	1.20426e-09	negative
AGPAT3	GIHCG	-0.330415	4.99395e-11	negative
HMOX1	GIHCG	-0.360212	5.81357e-13	negative
FTH1	GIHCG	-0.348049	3.79063e-12	negative
STEAP3	GIHCG	-0.325517	9.9312e-11	negative
MAP3K5	GIHCG	-0.368231	1.61533e-13	negative
ALOX5	GIHCG	-0.345116	5.88736e-12	negative
NNMT	GIHCG	-0.366319	2.19922e-13	negative
HIC1	GIHCG	-0.31185	6.3416e-10	negative
STMN1	GIHCG	0.334612	2.74369e-11	postive
RIPK1	GIHCG	-0.307719	1.09061e-09	negative
ZFP69B	TBC1D8-AS1	0.32758	7.4454e-11	postive
FTL	TBC1D8-AS1	-0.340047	1.24627e-11	negative
SLC2A12	TBC1D8-AS1	0.323987	1.22802e-10	postive
NNMT	TBC1D8-AS1	-0.345558	5.5109e-12	negative
SETD1B	AC004923.4	0.372053	8.66225e-14	postive
FTL	AC004923.4	-0.325225	1.03424e-10	negative
SP1	AC004923.4	0.344923	6.05915e-12	postive
OXSR1	STARD7-AS1	0.32443	1.15494e-10	postive
ZFP69B	STARD7-AS1	0.330485	4.94458e-11	postive
SETD1B	STARD7-AS1	0.415042	4.34451e-17	postive
GPX4	STARD7-AS1	-0.330238	5.12062e-11	negative
HSPB1	STARD7-AS1	-0.308021	1.04846e-09	negative
SP1	STARD7-AS1	0.32423	1.18733e-10	postive
RPL8	AC233992.3	0.350945	2.44352e-12	postive
UBC	PIK3CD-AS2	-0.308125	1.03442e-09	negative
SP1	PIK3CD-AS2	-0.318175	2.72024e-10	negative
STMN1	PIK3CD-AS2	0.339106	1.4303e-11	postive
OXSR1	AC011476.3	0.334556	2.76596e-11	postive
ZNF419	AC011476.3	0.445067	1.08202e-19	postive
VEGFA	AC011476.3	0.312939	5.48975e-10	postive
AGPAT3	AC011476.3	0.380985	1.9552e-14	postive
SETD1B	AC011476.3	0.465685	1.23241e-21	postive
GPX4	AC011476.3	-0.356457	1.046e-12	negative
SP1	AC011476.3	0.353068	1.76583e-12	postive
PLIN4	AC011476.3	0.367018	1.96499e-13	postive
ZNF419	GEMIN7-AS1	0.361706	4.59128e-13	postive
SETD1B	GEMIN7-AS1	0.324881	1.0849e-10	postive
FTH1	GEMIN7-AS1	-0.351915	2.10716e-12	negative
HMOX1	AL513477.2	-0.315466	3.91868e-10	negative
TUBE1	AC093484.4	0.300604	2.72054e-09	postive
OXSR1	AC125232.1	0.362053	4.34583e-13	postive
ZFP69B	AC125232.1	0.389797	4.30273e-15	postive
TUBE1	AC125232.1	0.306326	1.30687e-09	postive
SETD1B	AC125232.1	0.337268	1.86941e-11	postive
HSPB1	AC125232.1	-0.312379	5.91322e-10	negative
MAPK14	AC125232.1	0.333548	3.19652e-11	postive
SLC2A12	AC125232.1	0.328769	6.30036e-11	postive
OXSR1	LINC02035	0.327772	7.24794e-11	postive
KLHL24	LINC02035	0.335521	2.40728e-11	postive
AGPAT3	LINC02035	0.373512	6.81437e-14	postive
SETD1B	LINC02035	0.509601	3.05301e-26	postive
FTL	LINC02035	-0.302682	2.08837e-09	negative
RPL8	LINC02035	-0.346778	4.58996e-12	negative
ATP5MC3	LINC02035	-0.326468	8.69874e-11	negative
GPX4	LINC02035	-0.308173	1.02795e-09	negative
SP1	LINC02035	0.485009	1.39865e-23	postive
RIPK1	LINC02035	0.352241	2.00443e-12	postive
PRDX1	LINC02035	-0.384019	1.167e-14	negative
TUBE1	AL035530.2	0.388459	5.4308e-15	postive
RRM2	AL035530.2	-0.334242	2.89384e-11	negative
AURKA	AL035530.2	-0.312805	5.5879e-10	negative
ZNF419	AC012360.3	0.323066	1.39461e-10	postive
ZFP69B	AC012360.3	0.307714	1.09121e-09	postive
SETD1B	AC012360.3	0.335418	2.44307e-11	postive
HMOX1	AC012360.3	-0.354684	1.37674e-12	negative
FTL	AC012360.3	-0.356776	9.95357e-13	negative
FTH1	AC012360.3	-0.405479	2.59392e-16	negative
GPX4	AC012360.3	-0.302954	2.01698e-09	negative
DRD4	AC012360.3	0.301838	2.32569e-09	postive
ELAVL1	AC012360.3	0.343798	7.16408e-12	postive
NNMT	AC012360.3	-0.404113	3.33256e-16	negative
GABPB1	AC012360.3	0.346884	4.51731e-12	postive
OXSR1	AC018647.2	0.328147	6.87659e-11	postive
OXSR1	EBLN3P	0.380865	1.99539e-14	postive
ARRDC3	EBLN3P	0.301405	2.45746e-09	postive
HSPB1	EBLN3P	-0.313538	5.06976e-10	negative
SP1	EBLN3P	0.339832	1.28622e-11	postive
NCF2	AC018755.4	0.47847	6.5719e-23	postive
HMOX1	AC018755.4	0.352867	1.82107e-12	postive
HAMP	AC018755.4	0.489235	5.05386e-24	postive
ALOX5	AC018755.4	0.407305	1.85229e-16	postive
NNMT	AC018755.4	0.301052	2.57015e-09	postive
CAPG	AC018755.4	0.370426	1.13054e-13	postive
CEBPG	CEBPA-DT	0.350873	2.47022e-12	postive
ZFP69B	AL512353.1	0.481112	3.53096e-23	postive
SETD1B	AL049840.6	0.370306	1.1529e-13	postive
ATP5MC3	AL049840.6	-0.302305	2.19132e-09	negative
MAFG	AL049840.6	0.338111	1.6537e-11	postive
MAP3K5	AL049840.6	0.340757	1.12287e-11	postive
SP1	AL049840.6	0.325372	1.01342e-10	postive
PLIN4	AL049840.6	0.391596	3.14095e-15	postive
MIR4715	AL049840.6	0.340826	1.11168e-11	postive
TUBE1	AL080250.1	0.318121	2.74053e-10	postive
NCF2	SBNO1-AS1	-0.353147	1.74433e-12	negative
HMOX1	SBNO1-AS1	-0.354093	1.50801e-12	negative
ALOX5	SBNO1-AS1	-0.333706	3.12473e-11	negative
DDIT4	AC084117.1	0.369334	1.35054e-13	postive
ATF3	AC084117.1	0.306568	1.2664e-09	postive
VEGFA	AC084117.1	0.32691	8.17821e-11	postive
SLC2A3	AC084117.1	0.331309	4.39935e-11	postive
ZNF419	ZNF32-AS2	0.30569	1.41892e-09	postive
ZFP69B	ZNF32-AS2	0.378637	2.90434e-14	postive
SETD1B	ZNF32-AS2	0.378941	2.75993e-14	postive
FTL	ZNF32-AS2	-0.339289	1.39251e-11	negative
FTH1	ZNF32-AS2	-0.3618	4.52389e-13	negative
GPX4	ZNF32-AS2	-0.394548	1.86659e-15	negative
HSPB1	ZNF32-AS2	-0.345254	5.7669e-12	negative
EIF2AK4	ZNF32-AS2	0.314708	4.33697e-10	postive
IREB2	ZNF32-AS2	0.308593	9.73074e-10	postive
SP1	ZNF32-AS2	0.344072	6.87824e-12	postive
NNMT	ZNF32-AS2	-0.329311	5.83699e-11	negative
ZFP69B	AL031058.1	0.307925	1.06167e-09	postive
STEAP3	AL031058.1	-0.380534	2.11013e-14	negative
STMN1	AL031058.1	0.39684	1.24151e-15	postive
GABPB1	AL031058.1	0.342606	8.54909e-12	postive
HIC1	LINC00958	-0.341083	1.07041e-11	negative
STMN1	CAMTA1-DT	0.336187	2.18644e-11	postive
STMN1	ELOA-AS1	0.344027	6.92399e-12	postive
SETD1B	HM13-IT1	0.390881	3.5605e-15	postive
DRD4	HM13-IT1	0.307033	1.19239e-09	postive
SP1	HM13-IT1	0.334947	2.61467e-11	postive
VEGFA	AL513008.1	0.317653	2.91954e-10	postive
SETD1B	AL513008.1	0.445505	9.8701e-20	postive
ATP5MC3	AL513008.1	-0.311498	6.64379e-10	negative
ALOX12	AL513008.1	0.380122	2.26221e-14	postive
SP1	AL513008.1	0.425046	6.2958e-18	postive
PLIN4	AL513008.1	0.401662	5.21015e-16	postive
SETD1B	AL512625.2	0.302583	2.11486e-09	postive
FTL	AL512625.2	-0.31333	5.21173e-10	negative
IREB2	AL512625.2	0.307823	1.07593e-09	postive
MAP3K5	MALAT1	0.312056	6.17121e-10	postive
SP1	MALAT1	0.35956	6.44135e-13	postive
PLIN4	MALAT1	0.320168	2.07504e-10	postive
ELAVL1	AC011921.1	0.317286	3.06788e-10	postive
NNMT	AC011921.1	-0.379918	2.34132e-14	negative
FTH1	AL512343.2	-0.302884	2.03505e-09	negative
TUBE1	TPT1-AS1	0.326054	9.21554e-11	postive
PRDX1	TPT1-AS1	-0.344795	6.17619e-12	negative
RGS4	UBXN10-AS1	-0.350025	2.81076e-12	negative
HIC1	UBXN10-AS1	-0.381985	1.65035e-14	negative
SRXN1	SOS1-IT1	-0.316025	3.63554e-10	negative
GPT2	SOS1-IT1	0.319045	2.41774e-10	postive
FTH1	SOS1-IT1	-0.310128	7.95799e-10	negative
STEAP3	SOS1-IT1	-0.341245	1.04514e-11	negative
ALOX5	SOS1-IT1	-0.336393	2.12223e-11	negative
STMN1	SOS1-IT1	0.391968	2.94267e-15	postive
VEGFA	AC135050.5	0.301897	2.30824e-09	postive
SETD1B	AC135050.5	0.421153	1.34531e-17	postive
GPX4	AC135050.5	-0.303774	1.81577e-09	negative
EIF2AK4	AC135050.5	0.303625	1.85102e-09	postive
IREB2	AC135050.5	0.395782	1.4991e-15	postive
SP1	AC135050.5	0.371212	9.94318e-14	postive
STMN1	NNT-AS1	0.306491	1.2792e-09	postive
DDIT3	AC116407.2	0.322808	1.44489e-10	postive
SETD1B	MIR200CHG	-0.302195	2.22213e-09	negative
ATP5MC3	MIR200CHG	0.307111	1.18026e-09	postive
MAPK14	MIR200CHG	-0.457375	7.7626e-21	negative
HIC1	MIR200CHG	-0.345564	5.50548e-12	negative
RIPK1	MIR200CHG	-0.346007	5.15267e-12	negative
SRXN1	AL355802.3	-0.34187	9.53135e-12	negative
HMOX1	AL355802.3	-0.304236	1.7112e-09	negative
NOS2	AC006441.1	0.307814	1.07709e-09	postive
MAFG	AC005332.5	0.369522	1.30988e-13	postive
SETD1B	AC093627.5	0.306381	1.29757e-09	postive
HSPB1	AC093627.5	-0.345083	5.91605e-12	negative
NNMT	AC093627.5	-0.334466	2.80191e-11	negative
MT3	MIR210HG	0.31795	2.80464e-10	postive
BNIP3	MIR210HG	0.420705	1.46723e-17	postive
VEGFA	MIR210HG	0.366768	2.0458e-13	postive
DRD4	MIR210HG	0.312608	5.73602e-10	postive
FTL	SNHG20	-0.331787	4.11029e-11	negative
MAFG	SNHG20	0.363156	3.64788e-13	postive
BNIP3	AC078883.1	0.40928	1.28368e-16	postive
VEGFA	AC078883.1	0.403238	3.9109e-16	postive
SLC2A1	AC078883.1	0.325204	1.03736e-10	postive
OXSR1	AC137630.1	0.309873	8.22949e-10	postive
FTL	AC137630.1	-0.307097	1.18243e-09	negative
PLIN4	AL122035.2	0.311271	6.84566e-10	postive
SETD1B	LINC00852	0.316564	3.3813e-10	postive
SP1	LINC00852	0.377708	3.39406e-14	postive
BLOC1S5-TXNDC5	PDCD4-AS1	0.347471	4.13587e-12	postive
FTH1	SNHG11	-0.391115	3.41768e-15	negative
FTL	LINC01138	-0.304953	1.56046e-09	negative
RRM2	LINC01138	-0.313332	5.21047e-10	negative
STMN1	AC092718.4	0.365833	2.37794e-13	postive
AURKA	AC092718.4	0.305608	1.43399e-09	postive
TUBE1	AC020558.2	0.353826	1.57142e-12	postive
SETD1B	AC020558.2	0.458526	6.03338e-21	postive
ATP5MC3	AC020558.2	-0.359333	6.67468e-13	negative
FTH1	AC020558.2	-0.410225	1.07626e-16	negative
DRD4	AC020558.2	0.443711	1.43726e-19	postive
ALOX12	AC020558.2	0.328411	6.62604e-11	postive
PRDX1	AC020558.2	-0.33312	3.39844e-11	negative
OXSR1	AC073046.1	0.453403	1.83788e-20	postive
ANGPTL7	AC073046.1	0.343426	7.57136e-12	postive
ZFP69B	AC073046.1	0.457065	8.30497e-21	postive
ARRDC3	AC073046.1	0.305637	1.42869e-09	postive
AGPAT3	AC073046.1	0.328534	6.512e-11	postive
SETD1B	AC073046.1	0.569704	9.76424e-34	postive
RPL8	AC073046.1	-0.380474	2.13159e-14	negative
ATP5MC3	AC073046.1	-0.398555	9.13183e-16	negative
MAFG	AC073046.1	0.319362	2.3158e-10	postive
GPX4	AC073046.1	-0.416577	3.24385e-17	negative
HSPB1	AC073046.1	-0.539783	8.11354e-30	negative
MAPK14	AC073046.1	0.449851	3.9353e-20	postive
EIF2AK4	AC073046.1	0.418287	2.33801e-17	postive
IREB2	AC073046.1	0.446223	8.48703e-20	postive
SP1	AC073046.1	0.349467	3.05886e-12	postive
HIC1	AC073046.1	0.315197	4.0625e-10	postive
SP1	AP002807.1	0.322535	1.50041e-10	postive
OXSR1	AP003352.1	-0.409533	1.22468e-16	negative
SESN2	AP003352.1	-0.361751	4.55931e-13	negative
ZFP69B	AP003352.1	-0.326325	8.87458e-11	negative
AGPAT3	AP003352.1	-0.301123	2.54709e-09	negative
SETD1B	AP003352.1	-0.36903	1.41889e-13	negative
RPL8	AP003352.1	0.576558	1.0821e-34	postive
ATP5MC3	AP003352.1	0.311963	6.24776e-10	postive
HSPB1	AP003352.1	0.326739	8.37544e-11	postive
MAPK14	AP003352.1	-0.401788	5.09258e-16	negative
SLC2A12	AP003352.1	-0.316282	3.51213e-10	negative
RIPK1	AP003352.1	-0.393798	2.13135e-15	negative
NCF2	TNKS2-AS1	-0.34385	7.10889e-12	negative
HMOX1	TNKS2-AS1	-0.330887	4.6706e-11	negative
FTH1	TNKS2-AS1	-0.320492	1.98525e-10	negative
ALOX5	TNKS2-AS1	-0.380873	1.99273e-14	negative
NNMT	TNKS2-AS1	-0.346603	4.71239e-12	negative
STMN1	TNKS2-AS1	0.367151	1.92323e-13	postive
SETD1B	AC104564.3	0.374852	5.4604e-14	postive
ALOX12	AC104564.3	0.302128	2.24135e-09	postive
PLIN4	AC104564.3	0.324108	1.20764e-10	postive
OXSR1	AC137932.1	0.317664	2.91515e-10	postive
ZNF419	AC137932.1	0.337888	1.7083e-11	postive
VEGFA	AC137932.1	0.327657	7.366e-11	postive
SETD1B	AC137932.1	0.56344	6.97176e-33	postive
RPL8	AC137932.1	-0.331068	4.55234e-11	negative
ATP5MC3	AC137932.1	-0.376274	4.31158e-14	negative
MAFG	AC137932.1	0.356615	1.02057e-12	postive
GPX4	AC137932.1	-0.384073	1.15638e-14	negative
EIF2AK4	AC137932.1	0.307566	1.11243e-09	postive
SP1	AC137932.1	0.402909	4.15294e-16	postive
PLIN4	AC137932.1	0.389198	4.77579e-15	postive
PRDX1	AC137932.1	-0.349506	3.04115e-12	negative
SETD1B	AL162586.1	0.44172	2.17515e-19	postive
FTL	AL162586.1	-0.325878	9.44543e-11	negative
DRD4	AL162586.1	0.305161	1.51917e-09	postive
SP1	AL162586.1	0.383446	1.28701e-14	postive
PLIN4	AL162586.1	0.396733	1.26541e-15	postive
PRDX1	AL162586.1	-0.351405	2.27796e-12	negative
ZNF419	AC006435.2	0.315327	3.99226e-10	postive
VEGFA	AC006435.2	0.351972	2.08884e-12	postive
TUBE1	AC006435.2	0.345373	5.66547e-12	postive
SETD1B	AC006435.2	0.430921	1.96468e-18	postive
RPL8	AC006435.2	-0.333941	3.02126e-11	negative
ATP5MC3	AC006435.2	-0.316593	3.36817e-10	negative
MAFG	AC006435.2	0.347286	4.25281e-12	postive
DRD4	AC006435.2	0.324378	1.16333e-10	postive
ALOX12	AC006435.2	0.325662	9.73331e-11	postive
SP1	AC006435.2	0.381668	1.74149e-14	postive
SRXN1	KIRREL1-IT1	-0.311581	6.57116e-10	negative
PRDX1	KIRREL1-IT1	-0.333732	3.11307e-11	negative
SRXN1	AC073896.4	-0.3987	8.89636e-16	negative
DDIT3	AC073896.4	0.364697	2.85259e-13	postive
SLC7A5	AC073896.4	-0.310672	7.40856e-10	negative
RGS4	AC073896.4	-0.319424	2.29616e-10	negative
EIF2S1	AC073896.4	-0.311965	6.24633e-10	negative
HSPB1	AC073896.4	0.333902	3.03849e-11	postive
MAPK14	AC073896.4	-0.452234	2.36361e-20	negative
SLC2A3	AP001160.3	-0.307737	1.08801e-09	negative
SRXN1	AL731577.2	0.358107	8.08774e-13	postive
OXSR1	AL731577.2	0.510635	2.33375e-26	postive
SESN2	AL731577.2	0.351064	2.39933e-12	postive
SLC7A5	AL731577.2	0.317794	2.86436e-10	postive
ZFP69B	AL731577.2	0.460395	3.99977e-21	postive
AGPAT3	AL731577.2	0.332394	3.76969e-11	postive
SETD1B	AL731577.2	0.48123	3.43434e-23	postive
ATP5MC3	AL731577.2	-0.327556	7.47067e-11	negative
GPX4	AL731577.2	-0.43184	1.63399e-18	negative
HSPB1	AL731577.2	-0.496405	8.69642e-25	negative
MAPK14	AL731577.2	0.533566	4.73413e-29	postive
EIF2AK4	AL731577.2	0.438087	4.60114e-19	postive
IREB2	AL731577.2	0.473045	2.3146e-22	postive
SP1	AL731577.2	0.362058	4.34262e-13	postive
RIPK1	AL731577.2	0.308014	1.04946e-09	postive
NCF2	AP002954.1	0.514856	7.71991e-27	postive
HMOX1	AP002954.1	0.478477	6.56117e-23	postive
HAMP	AP002954.1	0.443418	1.52791e-19	postive
ALOX5	AP002954.1	0.443862	1.39247e-19	postive
CAPG	AP002954.1	0.308469	9.88906e-10	postive
SLC40A1	LINP1	0.307378	1.13997e-09	postive
[truncated: 3,166 more rows]

## Sheet: Supplementary Table S3
Supplementary Table S3. Ferroptosis-related lncRNAs which correlated with patient prognosis
gene	B	SE	HR	HR.95L	HR.95H	pvalue
AC093249.6	-0.335463	0.10782	0.715007	0.578807	0.883256	0.00186246
OSGEPL1-AS1	-0.535756	0.205994	0.585227	0.390824	0.876327	0.00929966
AC015912.3	-0.224466	0.0780577	0.798942	0.685603	0.931018	0.004032
AP005205.2	-0.408245	0.112101	0.664816	0.53368	0.828175	0.000270792
MINCR	-0.182675	0.0706984	0.833039	0.725249	0.95685	0.00977018
AC007389.5	-0.309342	0.0966099	0.73393	0.607324	0.88693	0.00136493
WAC-AS1	-0.332447	0.120321	0.717167	0.566504	0.907899	0.0057273
AC018645.3	-0.316442	0.108352	0.728737	0.589307	0.901157	0.00349478
AC007114.1	-0.292785	0.098489	0.746183	0.615193	0.905064	0.00295131
AC068792.1	-0.421811	0.145525	0.655858	0.493104	0.87233	0.00374888
AL391069.2	-0.263145	0.0853856	0.768631	0.650186	0.908653	0.00205725
AC009413.2	0.42482	0.160368	1.52931	1.11684	2.09412	0.00807211
AC021851.1	-0.650259	0.217394	0.521911	0.340839	0.799176	0.00277931
AC010531.6	-0.285899	0.101122	0.751338	0.616255	0.916032	0.0046945
ZNF426-DT	-0.22544	0.0852169	0.798165	0.675392	0.943256	0.00815743
AC025154.2	-0.166268	0.0608154	0.846819	0.751665	0.954018	0.00625733
DICER1-AS1	-0.337066	0.122011	0.713862	0.562029	0.906713	0.00573443
HCG14	-0.309344	0.110924	0.733928	0.590521	0.912162	0.00529044
AL133153.2	-0.376622	0.127851	0.686175	0.534082	0.88158	0.00322122
AC021016.1	0.652169	0.23133	1.9197	1.2199	3.02094	0.00481404
AC021146.12	-0.234228	0.0819194	0.791181	0.673824	0.928979	0.00424644
AC007383.2	-0.297142	0.10505	0.742938	0.604692	0.912791	0.00467555
AC133552.5	-0.226788	0.0825561	0.79709	0.678009	0.937085	0.00601289
LINC02321	-0.289386	0.0939218	0.748723	0.622837	0.900052	0.00206207
AC091153.3	-0.318213	0.114812	0.727448	0.580863	0.911024	0.00557808
AL136162.1	-0.484164	0.144261	0.616212	0.464445	0.817571	0.000790334
AL031055.1	-0.670377	0.225707	0.511516	0.328653	0.796125	0.00297682
AL031058.1	-0.311053	0.0956251	0.732675	0.607457	0.883706	0.00114258
UBXN10-AS1	-0.221932	0.0851008	0.80097	0.67792	0.946355	0.00911076
SOS1-IT1	-0.370631	0.114246	0.690299	0.551811	0.863542	0.00117806
AC092718.4	-0.261677	0.0977415	0.769759	0.635561	0.932294	0.00742316
TYMSOS	-0.324651	0.0908278	0.722779	0.604913	0.863612	0.000351084
AL732292.2	-0.382828	0.147916	0.68193	0.51031	0.911268	0.0096494
AL451165.2	-0.258329	0.0916683	0.772341	0.645329	0.924352	0.00483117
AC083880.1	-0.367578	0.11804	0.692409	0.549397	0.872648	0.00184566
AL121574.1	-0.383115	0.146147	0.681735	0.511935	0.907855	0.00875625
B4GALT1-AS1	-0.56505	0.198618	0.568332	0.385068	0.838815	0.00444246
AC012236.1	-0.447439	0.162228	0.639263	0.465148	0.878553	0.00581396
WEE2-AS1	-0.363019	0.138294	0.695573	0.530428	0.912135	0.00866555
AL109615.3	-0.423454	0.13268	0.654781	0.504846	0.849246	0.00141512
TRAM2-AS1	-0.334422	0.126135	0.715752	0.55898	0.916492	0.00801827
ATP2A1-AS1	-0.256276	0.0905905	0.773928	0.648022	0.924297	0.00467006
AL358472.3	-0.303685	0.117841	0.738093	0.585875	0.92986	0.0099639
DLGAP1-AS2	-0.328863	0.11542	0.719742	0.574025	0.902449	0.004382
USP30-AS1	-0.287661	0.0945785	0.750016	0.62311	0.902767	0.00235395
AL157871.2	-0.440173	0.170083	0.643925	0.461382	0.89869	0.00965365
AP001462.1	-0.368483	0.140227	0.691783	0.525544	0.910607	0.00859472
AC011445.1	0.29867	0.0983314	1.34806	1.11176	1.6346	0.00238643
AP002360.2	-0.210708	0.0726637	0.81001	0.702488	0.93399	0.00373433
AC010336.5	-0.40104	0.1191	0.669624	0.530216	0.845685	0.000759212
AC027348.1	-0.353009	0.115196	0.702571	0.560577	0.880533	0.002181
AL138976.2	-0.317017	0.106731	0.728318	0.590843	0.897782	0.00297558
CDC37L1-DT	-0.296168	0.104897	0.743662	0.605462	0.913407	0.00475159
ZNF687-AS1	-0.33431	0.1203	0.715832	0.565473	0.906172	0.00545318
AL121944.2	-0.3591	0.12173	0.698305	0.550083	0.886466	0.0031781
AC004241.3	-0.392845	0.143122	0.675133	0.509992	0.893749	0.00605441
LINC00665	-0.282945	0.0968681	0.753561	0.623253	0.911114	0.00348985
LINC00240	-0.453068	0.150129	0.635675	0.473636	0.85315	0.00254575
LINC00239	-0.370847	0.127846	0.69015	0.537182	0.886677	0.00372282
AC040169.1	-0.288448	0.0890771	0.749425	0.62937	0.892383	0.00120292
AC083862.2	-0.556031	0.204431	0.573481	0.384155	0.856112	0.00653026
AC012146.1	-0.333737	0.111594	0.716242	0.575534	0.891351	0.00278395
AC109322.1	-0.304384	0.105627	0.737577	0.599649	0.90723	0.00395553
AC016866.1	-0.494369	0.175901	0.609955	0.432086	0.861044	0.00494656
AL513550.1	-0.354257	0.113388	0.701695	0.561865	0.876323	0.00178235

## Sheet: Supplementary Table S5
Supplementary Table S5. Three subtypes of GSEA enrichment analysis
	Category	ID	Description	setSize	enrichmentScore	NES	pvalue	p.adjust	qvalue	rank	leading_edge	core_enrichment
1	c2.cp.kegg	KEGG_FOCAL_ADHESION	KEGG_FOCAL_ADHESION	198	0.763267	2.2732	1.19282e-21	2.21865e-19	1.20538e-19	3826	tags=56%	list=10%	signal=50%	FN1/COL5A1/THBS2/COL1A1/COL3A1/COL5A2/COL11A1/COL1A2/COL6A3/COMP/ITGA11/THBS1/PDGFRB/COL6A1/COL6A2/ITGA5/LAMB1/PDGFRA/LAMA4/TNC/COL5A3/ARHGAP35/ITGB4/COL4A1/CCND2/CCND1/COL4A2/FLNB/SPP1/ITGB1/LAMB3/FLNA/MYLK/FLNC/VCL/TLN1/VWF/RAPGEF1/PXN/PDGFD/DIAPH1/DOCK1/RAC2/EGFR/PIK3CD/ITGB3/LAMA5/CAV1/VAV1/AKT3/VAV2/ACTN4/TLN2/PARVA/CAPN2/ITGB6/ITGB8/LAMB2/PIP5K1C/ITGA2/MET/ILK/ITGA4/VASP/KDR/PIK3R1/ACTN1/PI…
2	c2.cp.kegg	KEGG_RIBOSOME	KEGG_RIBOSOME	88	-0.858516	-2.44274	2.87091e-18	2.66995e-16	1.45057e-16	3969	tags=82%	list=11%	signal=73%	RPS5/RPL23A/RPL22/RPS11/RPL11/RPS12/RPL26/RPS19/RPL7A/RPL23/RPS2/RPL17/RPSA/RPS24/RPS9/RPL10A/RPS3/RPL3L/RPS3A/RPL19/RPS4X/RPL41/RPS16/RPL30/RPL8/RPL28/RPS13/RPL27A/RPS6/RPL14/RPL15/RPL22L1/RPS8/RPL12/RPS27A/RPL18A/RPL9/MRPL13/RPLP2/RPL24/RPL36/RPL36AL/RPL31/RPL35A/RPS15/RPS15A/RPS25/RPL34/UBA52/RPL27/RPS28/RPS18/RPLP1/RPS7/RPL29/RPL36A/RPL32/RPS27/RPS17/RPL13/RPS10/RPL39/RPS26/RPL37/RPL37A/FAU/R…
3	c2.cp.kegg	KEGG_OXIDATIVE_PHOSPHORYLATION	KEGG_OXIDATIVE_PHOSPHORYLATION	118	-0.809618	-2.38921	5.74878e-18	3.56424e-16	1.93643e-16	4014	tags=69%	list=11%	signal=61%	NDUFV1/NDUFV3/COX11/NDUFS4/ATP6V1E1/NDUFA4L2/UQCRC1/NDUFS7/ATP6V1B1/PPA2/SDHD/ATP6V1E2/NDUFA5/COX4I2/ATP6V0C/ATP6V1G2/ATP5F1C/CYC1/NDUFA9/UQCRFS1/UQCRB/ATP6V0E1/ATP5F1D/COX7A2L/NDUFB5/COX6A2/ATP6V0E2/UQCRH/ATP5PO/UQCRHL/ATP6V1G1/COX6C/COX7C/NDUFS3/NDUFA11/COX5A/NDUFA4/ATP5MC2/NDUFB6/NDUFB9/ATP5MC3/COX4I1/NDUFA6/ATP5PF/NDUFA8/ATP6V0B/COX6A1/COX17/NDUFB8/COX6B1/NDUFA2/ATP5PD/NDUFV2/UQCR11/NDUFB2/ND…
4	c2.cp.kegg	KEGG_PARKINSONS_DISEASE	KEGG_PARKINSONS_DISEASE	115	-0.79077	-2.34225	4.17053e-16	1.9393e-14	1.05361e-14	2622	tags=57%	list=7%	signal=53%	SDHD/NDUFA5/COX4I2/CYCS/ATP5F1C/SLC25A4/CYC1/NDUFA9/UBB/UQCRFS1/UQCRB/ATP5F1D/COX7A2L/NDUFB5/COX6A2/UQCRH/PARK7/ATP5PO/UQCRHL/COX6C/COX7C/VDAC3/NDUFS3/UBE2L6/COX5A/NDUFA4/ATP5MC2/NDUFB6/NDUFB9/ATP5MC3/COX4I1/NDUFA6/ATP5PF/NDUFA8/COX6A1/NDUFB8/COX6B1/NDUFA2/ATP5PD/NDUFV2/UQCR11/NDUFB2/NDUFB10/NDUFB3/NDUFA3/NDUFB7/NDUFB4/NDUFA1/ATP5F1E/NDUFAB1/ATP5MC1/COX7B/NDUFS6/NDUFS8/COX5B/COX7A2/NDUFA7/UQCRQ/C…
5	c2.cp.kegg	KEGG_ECM_RECEPTOR_INTERACTION	KEGG_ECM_RECEPTOR_INTERACTION	84	0.832616	2.22297	9.20482e-15	3.42419e-13	1.86034e-13	3078	tags=61%	list=8%	signal=56%	FN1/COL5A1/THBS2/COL1A1/COL3A1/COL5A2/COL11A1/COL1A2/COL6A3/COMP/HSPG2/ITGA11/THBS1/COL6A1/COL6A2/ITGA5/LAMB1/LAMA4/TNC/COL5A3/ITGB4/COL4A1/COL4A2/SPP1/ITGB1/LAMB3/VWF/ITGB3/CD44/LAMA5/SDC1/ITGB6/ITGB8/LAMB2/ITGA2/ITGA4/SDC3/CD36/ITGB5/ITGA3/LAMC2/TNXB/ITGA1/ITGA9/ITGAV/DAG1/AGRN/LAMC1/ITGB7/THBS4/CHAD
6	c2.cp.kegg	KEGG_PATHWAYS_IN_CANCER	KEGG_PATHWAYS_IN_CANCER	325	0.613769	1.89826	1.18639e-12	3.67781e-11	1.99813e-11	5578	tags=50%	list=15%	signal=42%	FN1/MMP2/CSF1R/PDGFRB/MMP9/TGFB1/LAMB1/RUNX1/TGFBR2/PDGFRA/LAMA4/FZD1/COL4A1/CCND1/COL4A2/JAK1/ITGB1/FOS/LAMB3/STAT5A/RAC2/ETS1/CDKN2B/FOXO1/EGFR/PIK3CD/EPAS1/MTOR/CDK6/DAPK1/RB1/LAMA5/RASSF5/MYC/SUFU/AKT3/CSF2RA/WNT9A/STAT3/LAMB2/BMP4/TGFB3/STAT5B/ITGA2/RXRA/MET/FGF7/PIK3R1/PIK3R5/PLCG1/GLI3/SPI1/FGF1/APC/NFKB1/AKT2/TGFA/CBLC/EP300/CTNNA1/ITGA3/KRAS/MSH3/SMAD3/LAMC2/CREBBP/CBL/TRAF3/PTEN/ABL1/PI…
7	c2.cp.kegg	KEGG_COMPLEMENT_AND_COAGULATION_CASCADES	KEGG_COMPLEMENT_AND_COAGULATION_CASCADES	69	0.819974	2.12871	3.3908e-11	9.00985e-10	4.89499e-10	2264	tags=38%	list=6%	signal=35%	SERPINE1/F13A1/PLAU/C3/C5AR1/C3AR1/THBD/F2R/C1QC/C1QB/C1S/PLAUR/VWF/SERPINA5/CFH/C4A/C1R/A2M/C4B/CFD/SERPINA1/F3/C1QA/C7/PROS1/BDKRB2
8	c2.cp.kegg	KEGG_JAK_STAT_SIGNALING_PATHWAY	KEGG_JAK_STAT_SIGNALING_PATHWAY	155	0.689756	1.99847	1.31364e-10	3.05421e-09	1.65933e-09	5000	tags=38%	list=14%	signal=33%	CCND2/CCND1/JAK1/LIF/IL10RA/IL4R/STAT5A/IL2RB/PIK3CD/CSF2RB/IL7R/OSMR/MYC/IL6ST/AKT3/CSF2RA/STAT3/STAT5B/PTPN11/PIK3R1/PIK3R5/STAT2/JAK3/AKT2/CBLC/EP300/OSM/CREBBP/CBL/SOCS7/PIAS3/PIK3CB/PIK3CG/STAT6/SOCS3/SPRED1/GHR/IFNAR1/SPRY4/IL2RG/IL13RA1/IL2RA/IL10/PIM1/CISH/PIK3CA/TYK2/IFNAR2/PIAS1/IL21R/IL15RA/CSF3R/JAK2/STAM/CBLB/IFNGR1/SPRED2/IL12A/SOCS5
9	c2.cp.kegg	KEGG_HUNTINGTONS_DISEASE	KEGG_HUNTINGTONS_DISEASE	174	-0.647246	-2.0002	3.25006e-10	6.65113e-09	3.61352e-09	2622	tags=45%	list=7%	signal=42%	NDUFS7/CASP8/AP2S1/IFT57/SDHD/NDUFA5/COX4I2/POLR2C/CYCS/ATP5F1C/SLC25A4/CYC1/NDUFA9/UQCRFS1/UQCRB/ATP5F1D/CLTA/COX7A2L/NDUFB5/COX6A2/UQCRH/CREB3/ATP5PO/DNAL4/UQCRHL/COX6C/CREB3L4/COX7C/VDAC3/NDUFS3/POLR2H/COX5A/NDUFA4/SOD1/ATP5MC2/POLR2G/GPX1/NDUFB6/POLR2K/NDUFB9/ATP5MC3/COX4I1/NDUFA6/ATP5PF/NDUFA8/COX6A1/NDUFB8/COX6B1/NDUFA2/DNALI1/ATP5PD/NDUFV2/UQCR11/NDUFB2/POLR2L/NDUFB10/NDUFB3/NDUFA3/NDUFB7/…
10	c2.cp.kegg	KEGG_CYTOKINE_CYTOKINE_RECEPTOR_INTERACTION	KEGG_CYTOKINE_CYTOKINE_RECEPTOR_INTERACTION	264	0.60522	1.84581	3.57588e-10	6.65113e-09	3.61352e-09	5977	tags=39%	list=16%	signal=33%	CXCL12/CSF1R/PDGFRB/INHBA/TGFB1/TGFBR2/PDGFRA/CXCL14/CSF1/TNFRSF1B/CX3CR1/LIF/IL1R1/IL10RA/IL4R/IL2RB/PLEKHO2/EGFR/CSF2RB/IL7R/OSMR/IL6ST/CSF2RA/TNFSF4/TGFB3/CCR1/MET/KDR/ACVRL1/IL1B/OSM/IL18/TNFRSF8/TNFSF14/IL17RA/CCL11/CXCL16/FLT4/CCL4/CXCL9/FLT1/CCR5/PDGFB/TNFSF9/TNFRSF10B/CCL3/INHBB/FAS/EDA2R/TNFSF8/GHR/IFNAR1/IL2RG/TGFB2/IL13RA1/PDGFA/NGFR/TNFRSF10D/TNFRSF19/IL2RA/IL10/CCL4L2/BMPR2/IFNAR2/CC…
11	c2.cp.kegg	KEGG_MAPK_SIGNALING_PATHWAY	KEGG_MAPK_SIGNALING_PATHWAY	267	0.603819	1.84363	4.26863e-10	7.21786e-09	3.92142e-09	6612	tags=50%	list=18%	signal=41%	PDGFRB/DUSP1/TGFB1/TGFBR2/PDGFRA/CD14/FLNB/NR4A1/FOS/FLNA/FLNC/IL1R1/RPS6KA2/RASA1/RAC2/EGFR/MYC/AKT3/RELB/GADD45B/MRAS/DUSP5/DUSP8/TGFB3/GNA12/NFATC2/HSPA8/PLA2G2A/MAP3K5/NF1/MEF2C/FGF7/IL1B/FGF1/NFKB1/CACNG4/AKT2/DUSP3/RASGRF2/GNG12/DUSP7/RASGRP4/KRAS/TAOK1/MAP3K4/HSPA6/MAP3K6/MAP3K1/TAB2/MAP4K4/CACNA1H/PDGFB/MAP3K3/RPS6KA1/MKNK2/ELK4/DUSP16/TAOK3/RPS6KA4/FAS/JUN/CHP1/CACNA1C/MAPK8IP2/PPP3CA/RA…
12	c2.cp.kegg	KEGG_REGULATION_OF_ACTIN_CYTOSKELETON	KEGG_REGULATION_OF_ACTIN_CYTOSKELETON	212	0.629052	1.87758	2.98117e-09	4.62082e-08	2.51046e-08	5447	tags=49%	list=15%	signal=42%	FN1/ITGA11/PDGFRB/ITGA5/ITGB2/PDGFRA/MYH14/ARHGAP35/ITGB4/CD14/F2R/ITGAM/ITGB1/MYLK/VCL/NCKAP1L/MYH9/PXN/PDGFD/DIAPH1/DOCK1/RAC2/WASF2/SSH1/EGFR/PIK3CD/ITGB3/ARHGEF6/ITGAX/VAV1/VAV2/ACTN4/MSN/SLC9A1/MRAS/ARHGEF1/MYH10/WAS/ITGB6/ITGB8/PIP5K1C/GNA12/ITGAL/ITGA2/ITGA4/FGF7/PIK3R1/ACTN1/PIK3R5/FGF1/APC/ARHGEF7/ARHGEF12/ITGB5/ITGA3/GNG12/IQGAP1/KRAS/PIP4K2B/PIP4K2A/PIK3CB/PIK3CG/ITGA1/PDGFB/GSN/LIMK2/…
13	c2.cp.kegg	KEGG_T_CELL_RECEPTOR_SIGNALING_PATHWAY	KEGG_T_CELL_RECEPTOR_SIGNALING_PATHWAY	108	0.707996	1.96048	1.33153e-08	1.90512e-07	1.03504e-07	7512	tags=64%	list=20%	signal=51%	CARD11/CD4/FOS/PIK3CD/PTPRC/VAV1/AKT3/VAV2/NFATC2/PIK3R1/PIK3R5/LCP2/PLCG1/NFKB1/NFAT5/AKT2/CBLC/KRAS/CBL/PIK3CB/NFATC1/PIK3CG/JUN/CHP1/PPP3CA/CHUK/PDPK1/PAK4/MAPK1/MAPK14/RASGRP1/CD3E/IL10/MAPK9/MAPK11/MAP3K14/GSK3B/PIK3CA/RAF1/CD8A/DLG1/NFATC3/CD28/CBLB/MALT1/PAK2/PPP3CC/PRKCQ/PAK3/PPP3CB/ZAP70/GRB2/TNF/MAP2K1/NFATC4/SOS1/ITK/IKBKG/CD247/MAP2K2/NCK2/BCL10/MAP3K8/RELA/IKBKB/CD40LG/CD3G/GRAP2/PDC…
14	c2.cp.kegg	KEGG_AXON_GUIDANCE	KEGG_AXON_GUIDANCE	129	0.664164	1.8833	7.86274e-08	9.82919e-07	5.34013e-07	5226	tags=53%	list=14%	signal=45%	UNC5B/CXCL12/PLXNA1/SLIT3/L1CAM/NTN1/PLXNB2/ITGB1/ABLIM1/NRP1/RASA1/EPHA2/RAC2/NTN4/EFNA5/EPHB2/SEMA3C/SEMA7A/UNC5A/PLXNA3/NFATC2/MET/EPHB3/EPHA4/NFAT5/PLXNC1/ARHGEF12/KRAS/SEMA3D/SRGAP2/ABL1/EPHB4/SEMA3B/ROBO1/SEMA6B/PLXNB1/NFATC1/DPYSL2/LIMK2/PLXNA2/ABLIM3/SRGAP1/CHP1/PPP3CA/SEMA5A/PAK4/MAPK1/PLXNB3/SEMA4C/UNC5C/GSK3B/LIMK1/ROCK2/EPHA3/NFATC3/PTK2/SEMA4G/SEMA4D/LRRC4C/SEMA3G/PAK2/SLIT2/PPP3CC/E…
15	c2.cp.kegg	KEGG_ENDOCYTOSIS	KEGG_ENDOCYTOSIS	181	0.615296	1.80538	7.92676e-08	9.82919e-07	5.34013e-07	5391	tags=54%	list=15%	signal=46%	EHD2/CSF1R/RAB31/DAB2/PDGFRA/F2R/ASAP3/RAB11FIP5/IL2RB/EGFR/LDLR/IQSEC1/AP2A1/SMURF1/ARAP1/RAB11FIP1/AGAP1/PIP5K1C/GIT2/HSPA8/MET/AP2B1/KDR/WWP1/PLD2/TFRC/AP2A2/ASAP2/CBLC/EPN2/SRC/CBL/SH3GLB1/PIP4K2B/ASAP1/IGF1R/HSPA6/VPS36/FLT1/CCR5/LDLRAP1/PSD3/PRKCI/EHD3/ARAP3/SMAP2/EHD4/EHD1/ITCH/GRK5/NEDD4/IL2RG/PARD3/TRAF6/CLTC/RBSN/IL2RA/ARRB1/GIT1/RABEP1/DNM2/VPS4B/SH3GL1/MDM2/USP8/MVB12B/IQSEC3/VPS37C/R…
16	c2.cp.kegg	KEGG_HEMATOPOIETIC_CELL_LINEAGE	KEGG_HEMATOPOIETIC_CELL_LINEAGE	85	0.714871	1.91176	2.24704e-07	2.61219e-06	1.41919e-06	4757	tags=45%	list=13%	signal=39%	CSF1R/ITGA5/CD14/CSF1/ITGAM/ANPEP/CD4/IL1R1/IL4R/ITGB3/CD44/IL7R/CSF2RA/ITGA2/ITGA4/CD37/IL1B/CD22/TFRC/CD36/ITGA3/MME/ITGA1/CD1E/CD1A/FCGR1A/CD1C/CD2/IL2RA/CD3E/CD5/CD8A/CD33/CSF3R/KITLG/CD34/HLA-DRA/KIT
17	c2.cp.kegg	KEGG_CHEMOKINE_SIGNALING_PATHWAY	KEGG_CHEMOKINE_SIGNALING_PATHWAY	188	0.601254	1.77652	3.84032e-07	4.20176e-06	2.28279e-06	6674	tags=51%	list=18%	signal=42%	CXCL12/CXCL14/CX3CR1/HCK/PXN/RAC2/PIK3CD/PREX1/ADCY7/VAV1/AKT3/VAV2/ADCY6/WAS/STAT3/ADCY9/STAT5B/DOCK2/CCR1/FGR/GNG2/PIK3R1/PIK3R5/STAT2/JAK3/NFKB1/PLCB2/AKT2/ADCY3/GNG12/KRAS/PTK2B/CCL11/SHC1/CXCL16/SHC2/PLCB3/PIK3CB/PIK3CG/CCL4/CXCL9/CCR5/TIAM1/CCL3/BCAR1/FOXO3/GRK5/PARD3/CHUK/LYN/MAPK1/GNB4/ARRB1/CRKL/CCL4L2/GSK3B/PIK3CA/RAP1B/RAF1/CCR2/ADCY8/ROCK2/CCL21/PTK2/CRK/JAK2/CXCR3/PRKX/CCL3L3/PRKCB/C…
18	c2.cp.kegg	KEGG_ALZHEIMERS_DISEASE	KEGG_ALZHEIMERS_DISEASE	159	-0.595659	-1.82374	8.74132e-07	9.0327e-06	4.90741e-06	3524	tags=47%	list=10%	signal=43%	NDUFV1/NDUFV3/NDUFS4/NAE1/NDUFA4L2/UQCRC1/BID/ATP2A1/NDUFS7/CALM1/CASP8/SDHD/NDUFA5/COX4I2/CYCS/ATP5F1C/CYC1/NDUFA9/UQCRFS1/UQCRB/ATP5F1D/COX7A2L/CDK5/NDUFB5/COX6A2/UQCRH/ATP5PO/BAD/UQCRHL/COX6C/CALM2/COX7C/NDUFS3/HSD17B10/COX5A/NDUFA4/ATP5MC2/NDUFB6/NDUFB9/ATP5MC3/COX4I1/NDUFA6/ATP5PF/PSENEN/NDUFA8/COX6A1/NDUFB8/COX6B1/NDUFA2/ATP5PD/NDUFV2/UQCR11/NDUFB2/NDUFB10/NDUFB3/NDUFA3/NDUFB7/NDUFB4/NDUFA1…
19	c2.cp.kegg	KEGG_CALCIUM_SIGNALING_PATHWAY	KEGG_CALCIUM_SIGNALING_PATHWAY	177	0.599626	1.75967	9.70871e-07	9.50432e-06	5.16364e-06	7257	tags=51%	list=20%	signal=41%	PDGFRB/ITPR3/PDGFRA/F2R/EDNRA/PLCD3/MYLK/PTAFR/EGFR/GRIN2D/ADCY7/GNA15/ADCY9/SPHK1/HRH1/P2RX7/ITPR2/PLCG1/ATP2B4/PLCB2/PLN/ADCY3/HRH2/PTK2B/ITPKB/PLCB3/CAMK2G/CACNA1H/BDKRB2/ATP2A2/CHP1/ATP2A3/ERBB2/CACNA1C/PPP3CA/SPHK2/OXTR/CACNA1G/PDE1B/GNA11/PLCE1/PTGER3/PLCG2/ADRA1B/AVPR1A/TBXA2R/ERBB3/ADCY8/PRKCA/ITPR1/PRKCG/ATP2B2/PDE1A/CALM3/PRKX/CAMK2D/PRKCB/PLCD1/HTR2B/NOS3/CALML5/AGTR1/PPP3CC/AVPR1B/PPP…
20	c2.cp.kegg	KEGG_NEUROTROPHIN_SIGNALING_PATHWAY	KEGG_NEUROTROPHIN_SIGNALING_PATHWAY	125	0.641646	1.80861	1.0503e-06	9.76778e-06	5.30677e-06	5578	tags=50%	list=15%	signal=43%	SH2B3/RPS6KA2/RAPGEF1/PIK3CD/AKT3/PTPN11/IRS2/MAP3K5/PIK3R1/PIK3R5/PLCG1/IRS1/NFKB1/AKT2/PRDM4/IRAK1/KRAS/ABL1/SHC1/SHC2/MAP3K1/CAMK2G/PIK3CB/PIK3CG/MAP3K3/RPS6KA1/RPS6KA4/ARHGDIB/JUN/FOXO3/PDPK1/YWHAG/NGFR/FRS2/MAPK7/TRAF6/MAPK1/MAPK14/KIDINS220/RPS6KA3/MAPKAPK2/CRKL/MAPK9/MAPK11/GSK3B/PIK3CA/RAP1B/PLCG2/IRAK3/RAF1/CRK/MAP2K5/CALM3/CAMK2D/SORT1/GAB1/CALML5/MAGED1/ZNF274/RIPK2/GRB2/PSEN1/MAP2K1
21	c2.cp.kegg	KEGG_PHOSPHATIDYLINOSITOL_SIGNALING_SYSTEM	KEGG_PHOSPHATIDYLINOSITOL_SIGNALING_SYSTEM	76	0.713655	1.8762	1.32561e-06	1.17411e-05	6.37889e-06	5424	tags=67%	list=15%	signal=57%	ITPR3/PLCD3/PIK3CD/INPP5D/PI4KA/PIP5K1C/OCRL/PIK3R1/PIK3R5/ITPR2/PLCG1/PLCB2/PIK3C2B/DGKZ/SYNJ2/INPPL1/PIP4K2B/PTEN/ITPKB/PLCB3/PIP4K2A/PIK3CB/PIK3CG/SYNJ1/DGKD/INPP4A/PLCE1/IPPK/PIK3CA/DGKA/PLCG2/INPP5A/PRKCA/ITPR1/PRKCG/INPP5B/INPP5K/PIKFYVE/DGKH/CALM3/IMPA1/PRKCB/PIK3C2A/PI4KB/PLCD1/INPP5E/CALML5/INPP4B/DGKQ/PIP5K1A/CDS2
22	c2.cp.kegg	KEGG_SYSTEMIC_LUPUS_ERYTHEMATOSUS	KEGG_SYSTEMIC_LUPUS_ERYTHEMATOSUS	132	-0.61188	-1.83528	1.43657e-06	1.21456e-05	6.5986e-06	2295	tags=41%	list=6%	signal=38%	H4C12/H3-3A/MACROH2A2/H2BC15/H3C12/H4C13/H2BC14/H3C1/H2AC12/H2AC16/H2BC6/H2AC11/H2AC18/H2AC21/H2AC19/H2AC4/H2AC14/H4C2/SNRPD3/H2BC10/HLA-DOB/H2AC7/H2BC8/H2AC13/H4C6/H2AC6/H2BC7/H2BC13/H3C8/H3C4/H4C8/H2BC21/H2AZ1/H2AX/SNRPB/H2BC4/H3C11/H4C4/H2BC5/SNRPD1/H4C11/H4C5/H2AJ/H2BC11/H2BC9/H3C10/H3C7/H2BC17/H2AC20/H2BC12/H2AC17/H4C9/H4C3/H2AC8
23	c2.cp.kegg	KEGG_FC_GAMMA_R_MEDIATED_PHAGOCYTOSIS	KEGG_FC_GAMMA_R_MEDIATED_PHAGOCYTOSIS	96	0.687109	1.8621	1.54587e-06	1.24062e-05	6.74019e-06	4545	tags=58%	list=12%	signal=51%	FCGR3A/FCGR2A/HCK/ASAP3/RAC2/WASF2/PIK3CD/INPP5D/PTPRC/VAV1/AKT3/VAV2/WAS/PIP5K1C/DOCK2/SPHK1/WASF3/VASP/PIK3R1/PIK3R5/PLCG1/PLPP1/FCGR2C/PLD2/AKT2/PLPP3/ASAP2/PIP4K2B/ASAP1/MARCKS/FCGR2B/PIK3CB/PIK3CG/GAB2/GSN/LIMK2/ARPC1B/FCGR1A/SPHK2/LYN/MAPK1/CRKL/DNM2/PIK3CA/PLCG2/RAF1/LIMK1/PRKCA/DNM3/PRKCG/DNM1/PLD1/PIKFYVE/CRK/PRKCB/MYO10
24	c2.cp.kegg	KEGG_TOLL_LIKE_RECEPTOR_SIGNALING_PATHWAY	KEGG_TOLL_LIKE_RECEPTOR_SIGNALING_PATHWAY	101	0.6627	1.80857	1.6008e-06	1.24062e-05	6.74019e-06	7208	tags=59%	list=20%	signal=48%	CTSK/CD14/SPP1/FOS/TICAM1/TLR4/PIK3CD/TLR2/AKT3/TLR7/PIK3R1/TLR1/PIK3R5/IL1B/NFKB1/CD86/AKT2/IRAK1/TRAF3/PIK3CB/TAB2/PIK3CG/CCL4/CXCL9/TLR8/CCL3/JUN/MYD88/IFNAR1/CHUK/IKBKE/TRAF6/MAPK1/MAPK14/TBK1/TLR6/MAPK9/MAPK11/PIK3CA/RIPK1/IFNAR2/LY96/TOLLIP/IL12A/MAP2K3/TLR5/TNF/TLR3/MAP2K1/MAP2K4/IKBKG/IRF5/MAPK10/TIRAP/IL6/MAP2K2/TAB1/MAP3K8/RELA/IKBKB
25	c2.cp.kegg	KEGG_PROTEASOME	KEGG_PROTEASOME	46	-0.784857	-2.05298	1.69867e-06	1.26381e-05	6.8662e-06	3868	tags=57%	list=11%	signal=51%	PSMC3/PSMA6/PSMA1/PSMB10/PSMD12/PSMC6/PSMA5/PSMD14/PSMB7/PSMD4/PSMA4/PSMB2/POMP/PSMB1/PSMB8/PSMA7/PSMB6/PSMA3/PSMB4/PSME1/PSMB3/PSMB5/SEM1/PSMB9/PSME2/PSMA2
26	c2.cp.kegg	KEGG_SMALL_CELL_LUNG_CANCER	KEGG_SMALL_CELL_LUNG_CANCER	84	0.690225	1.84281	2.58483e-06	1.84915e-05	1.00463e-05	3723	tags=49%	list=10%	signal=44%	FN1/LAMB1/LAMA4/COL4A1/CCND1/COL4A2/ITGB1/LAMB3/CDKN2B/PIK3CD/CDK6/RB1/LAMA5/MYC/AKT3/LAMB2/ITGA2/RXRA/PIK3R1/PIK3R5/APAF1/NFKB1/AKT2/ITGA3/LAMC2/TRAF3/PTEN/PIAS3/PIK3CB/PIK3CG/ITGAV/LAMC1/BIRC3/CHUK/PTGS2/TRAF6/RARB/TRAF5/PIK3CA/PIAS1/LAMA2
27	c2.cp.kegg	KEGG_SPLICEOSOME	KEGG_SPLICEOSOME	127	-0.605499	-1.81777	3.43057e-06	2.36328e-05	1.28395e-05	3635	tags=39%	list=10%	signal=35%	PUF60/USP39/RBMX/HSPA1L/RBM8A/SRSF7/SRSF3/ISY1/HSPA1A/THOC3/SNRPA/SRSF2/HNRNPC/BCAS2/PPIE/SRSF8/PQBP1/BUD31/PHF5A/PPIL1/HSPA1B/SNRNP27/TXNL4A/SNRPB2/SNRPD3/SNRPD2/LSM8/CCDC12/SNRPA1/SNU13/MAGOHB/LSM5/SF3B6/SF3B5/CWC15/SNRPC/LSM3/MAGOH/SNRPB/LSM6/SNRPF/SNRPD1/SNRPE/LSM7/PPIH/LSM4/ALYREF/LSM2/SNRPG
28	c2.cp.kegg	KEGG_LEUKOCYTE_TRANSENDOTHELIAL_MIGRATION	KEGG_LEUKOCYTE_TRANSENDOTHELIAL_MIGRATION	115	0.636773	1.76722	5.12002e-06	3.40116e-05	1.84783e-05	4368	tags=49%	list=12%	signal=43%	MMP2/CXCL12/ITGB2/CYBB/ICAM1/MMP9/VCAM1/ARHGAP35/ITGAM/ITGB1/VCL/PECAM1/PXN/RAC2/PIK3CD/THY1/AFDN/RASSF5/VAV1/VAV2/ACTN4/MSN/NCF2/ITGAL/CDH5/PTPN11/ITGA4/VASP/PIK3R1/CTNND1/ACTN1/PIK3R5/JAM3/PLCG1/CTNNA1/CLDN11/PTK2B/RAPGEF3/NCF4/PIK3CB/PIK3CG/BCAR1/CLDN1/CTNNB1/OCLN/MAPK14/MAPK11/PIK3CA/RAP1B/PLCG2/PRKCA/ROCK2/PRKCG/PTK2/ESAM/PRKCB
29	c2.cp.kegg	KEGG_TGF_BETA_SIGNALING_PATHWAY	KEGG_TGF_BETA_SIGNALING_PATHWAY	85	0.671073	1.79463	1.13079e-05	7.25263e-05	3.94031e-05	6337	tags=59%	list=17%	signal=49%	THBS2/COMP/THBS1/INHBA/DCN/TGFB1/TGFBR2/CDKN2B/LTBP1/MYC/SMURF1/BMP4/TGFB3/ID3/ACVRL1/EP300/ID1/SMAD3/RBL2/CREBBP/SP1/ZFYVE9/FST/INHBB/CHRD/TGFB2/THBS4/MAPK1/SMAD5/BMPR2/GDF6/TGFBR1/ROCK2/BMP2/SMAD9/SMAD7/BMP8A/ACVR1/SMAD1/PPP2R1B/ID2/TNF/BMP6/ACVR2A/ZFYVE16/PPP2R1A/RBL1/AMH/SMAD2/SMURF2
30	c2.cp.kegg	KEGG_LEISHMANIA_INFECTION	KEGG_LEISHMANIA_INFECTION	69	0.705787	1.83227	1.39772e-05	8.66588e-05	4.70812e-05	5419	tags=61%	list=15%	signal=52%	C3/ITGB2/TGFB1/FCGR3A/FCGR2A/ITGAM/JAK1/ITGB1/FOS/TLR4/TLR2/NCF2/TGFB3/ITGA4/IL1B/FCGR2C/NFKB1/HLA-DQA2/IRAK1/NCF4/TAB2/HLA-DPA1/JUN/MYD88/FCGR1A/TGFB2/PTGS2/TRAF6/MAPK1/MAPK14/HLA-DQA1/IL10/MAPK11/JAK2/PRKCB/IFNGR1/HLA-DRA/IL12A/HLA-DQB1/NCF1/FCGR3B/TNF
31	c2.cp.kegg	KEGG_ARRHYTHMOGENIC_RIGHT_VENTRICULAR_CARDIOMYOPATHY_ARVC	KEGG_ARRHYTHMOGENIC_RIGHT_VENTRICULAR_CARDIOMYOPATHY_ARVC	74	0.679264	1.78043	1.82938e-05	0.000109763	5.96335e-05	6525	tags=57%	list=18%	signal=47%	ITGA11/ITGA5/ITGB4/ITGB1/GJA1/DES/ITGB3/ACTN4/ITGB6/ITGB8/ITGA2/ITGA4/ACTN1/CACNG4/LMNA/ITGB5/CTNNA1/ITGA3/ITGA1/ITGA9/ITGAV/DAG1/ATP2A2/JUP/CTNNB1/CACNA1C/ITGB7/SGCD/DSP/LAMA2/TCF7L2/CACNB3/ITGA8/CACNB1/CACNA1D/ITGA10/DSG2/SLC8A1/PKP2/ACTG1/CACNA2D4/ACTB
32	c2.cp.kegg	KEGG_B_CELL_RECEPTOR_SIGNALING_PATHWAY	KEGG_B_CELL_RECEPTOR_SIGNALING_PATHWAY	75	0.678742	1.7812	1.92028e-05	0.000111616	6.06405e-05	6114	tags=61%	list=17%	signal=51%	CARD11/FOS/RAC2/PIK3CD/INPP5D/VAV1/AKT3/VAV2/PIK3AP1/NFATC2/PIK3R1/PIK3R5/CD22/NFKB1/NFAT5/AKT2/KRAS/BTK/FCGR2B/PIK3CB/NFATC1/PIK3CG/JUN/CHP1/PPP3CA/CHUK/LYN/MAPK1/GSK3B/PIK3CA/PLCG2/RAF1/DAPP1/NFATC3/PRKCB/MALT1/LILRB3/RASGRP3/PPP3CC/BLNK/PPP3CB/GRB2/MAP2K1/NFATC4/SOS1/IKBKG
33	c2.cp.kegg	KEGG_ADHERENS_JUNCTION	KEGG_ADHERENS_JUNCTION	73	0.68022	1.78572	2.77725e-05	0.000145825	7.92256e-05	4782	tags=58%	list=13%	signal=50%	SNAI2/TGFBR2/VCL/RAC2/WASF2/PTPRJ/EGFR/AFDN/ACTN4/WAS/PTPN1/WASF3/SORBS1/MET/CTNND1/ACTN1/INSR/SNAI1/EP300/CTNNA1/TJP1/IQGAP1/SMAD3/SRC/CREBBP/NECTIN2/IGF1R/PTPRF/FARP2/CTNNB1/ERBB2/PARD3/BAIAP2/MAPK1/LMO7/NECTIN1/TGFBR1/FER/TCF7L2/PTPRM/NLK/PTPRB
34	c2.cp.kegg	KEGG_CHRONIC_MYELOID_LEUKEMIA	KEGG_CHRONIC_MYELOID_LEUKEMIA	73	0.679892	1.78486	2.82241e-05	0.000145825	7.92256e-05	4410	tags=53%	list=12%	signal=47%	TGFB1/RUNX1/TGFBR2/CCND1/STAT5A/PIK3CD/CDK6/RB1/MYC/AKT3/TGFB3/STAT5B/PTPN11/PIK3R1/PIK3R5/NFKB1/AKT2/CBLC/KRAS/SMAD3/CBL/ABL1/SHC1/SHC2/PIK3CB/PIK3CG/GAB2/CDKN1A/BCR/TGFB2/CHUK/MAPK1/CRKL/PIK3CA/MDM2/RAF1/TGFBR1/CRK/CBLB
35	c2.cp.kegg	KEGG_ERBB_SIGNALING_PATHWAY	KEGG_ERBB_SIGNALING_PATHWAY	87	0.655785	1.75842	2.74095e-05	0.000145825	7.92256e-05	5737	tags=56%	list=16%	signal=48%	STAT5A/EGFR/PIK3CD/MTOR/MYC/AKT3/STAT5B/PIK3R1/PIK3R5/PLCG1/AKT2/TGFA/CBLC/HBEGF/KRAS/SRC/CBL/ABL1/SHC1/SHC2/CAMK2G/PIK3CB/PIK3CG/ABL2/CDKN1A/JUN/ERBB2/PAK4/MAPK1/CRKL/MAPK9/GSK3B/PIK3CA/PLCG2/RAF1/ERBB3/PRKCA/PRKCG/PTK2/CRK/CAMK2D/PRKCB/CBLB/GAB1/PAK2/PAK3/GRB2/MAP2K1/MAP2K4
36	c2.cp.kegg	KEGG_GNRH_SIGNALING_PATHWAY	KEGG_GNRH_SIGNALING_PATHWAY	101	0.625638	1.70743	2.70155e-05	0.000145825	7.92256e-05	6756	tags=52%	list=18%	signal=43%	MMP2/MMP14/ITPR3/EGFR/ADCY7/ADCY6/ADCY9/PLA2G2A/ITPR2/PLD2/PLCB2/ADCY3/HBEGF/KRAS/SRC/PTK2B/MAP3K4/PLCB3/MAP3K1/CAMK2G/MAP3K3/JUN/CACNA1C/MAPK7/GNA11/MAPK1/MAPK14/MAPK9/MAPK11/RAF1/ADCY8/PRKCA/ITPR1/PLD1/MAP3K2/CALM3/PRKX/CAMK2D/PRKCB/CALML5/MAP2K3/JMJD7-PLA2G4B/CACNA1D/GRB2/MAP2K1/MAP2K4/SOS1/MAPK10/PRKACB/ADCY4/MAP2K2/GNAQ/PLA2G5
37	c2.cp.kegg	KEGG_PROSTATE_CANCER	KEGG_PROSTATE_CANCER	89	0.644207	1.73164	4.69709e-05	0.000236124	0.000128285	3722	tags=42%	list=10%	signal=37%	PDGFRB/CREB3L1/PDGFRA/CCND1/CREB3L2/PDGFD/FOXO1/EGFR/PIK3CD/MTOR/RB1/AKT3/PIK3R1/PIK3R5/NFKB1/AKT2/TGFA/EP300/KRAS/CREBBP/PTEN/IGF1R/PIK3CB/PIK3CG/PDGFB/CDKN1A/CTNNB1/ERBB2/CHUK/PDGFA/PDPK1/MAPK1/GSK3B/PIK3CA/MDM2/RAF1/FGFR2
38	c2.cp.kegg	KEGG_GAP_JUNCTION	KEGG_GAP_JUNCTION	90	0.650439	1.74955	4.90338e-05	0.000240007	0.000130395	6645	tags=54%	list=18%	signal=45%	PDGFRB/ITPR3/PDGFRA/GJA1/PDGFD/EGFR/ADCY7/ADCY6/ADCY9/GUCY1A1/ITPR2/PLCB2/ADCY3/TJP1/KRAS/SRC/PRKG1/PLCB3/TUBA4A/PDGFB/TUBB6/LPAR1/PDGFA/MAPK7/GNA11/TUBB2A/MAPK1/RAF1/ADCY8/PRKCA/ITPR1/PRKCG/MAP3K2/MAP2K5/PRKX/PRKCB/HTR2B/PDGFC/GRB2/GUCY1B1/MAP2K1/SOS1/GNAI2/GUCY1A2/PRKACB/ADCY4/MAP2K2/GNAQ/GNAI1
39	c2.cp.kegg	KEGG_DILATED_CARDIOMYOPATHY	KEGG_DILATED_CARDIOMYOPATHY	90	0.648471	1.74426	5.36162e-05	0.000255708	0.000138925	6525	tags=53%	list=18%	signal=44%	ITGA11/ITGA5/TGFB1/ITGB4/ITGB1/DES/ITGB3/ADCY7/ADCY6/ITGB6/ITGB8/TGFB3/ADCY9/ITGA2/ITGA4/CACNG4/TPM1/LMNA/PLN/ADCY3/ITGB5/ITGA3/ITGA1/ITGA9/ITGAV/DAG1/ATP2A2/CACNA1C/TGFB2/ITGB7/SGCD/LAMA2/ADCY8/PRKX/CACNB3/TPM4/ITGA8/CACNB1/TNNT2/CACNA1D/TNF/ITGA10/SLC8A1/ACTG1/CACNA2D4/PRKACB/ADCY4/ACTB
40	c2.cp.kegg	KEGG_INSULIN_SIGNALING_PATHWAY	KEGG_INSULIN_SIGNALING_PATHWAY	136	0.57404	1.64498	5.53246e-05	0.00025726	0.000139767	6612	tags=54%	list=18%	signal=45%	RAPGEF1/FOXO1/PIK3CD/INPP5D/MTOR/GYS1/AKT3/SREBF1/PTPN1/SORBS1/IRS2/PIK3R1/PIK3R5/ACACA/INSR/IRS1/AKT2/HK1/CBLC/KRAS/CBL/PPP1R3B/PYGB/SHC1/SHC2/PIK3CB/LIPE/PIK3CG/PTPRF/SOCS3/MKNK2/PRKCI/TSC1/HK3/PRKAB2/HK2/ACACB/PDPK1/MAPK1/PPP1R3C/CRKL/MAPK9/EXOC7/GSK3B/PIK3CA/RAF1/FASN/TRIP10/PYGL/INPP5K/CRK/RPTOR/FBP1/CALM3/PRKX/CBLB/MKNK1/CALML5/FLOT2/PRKAA1/PRKAG2/GRB2/PHKB/PRKAR1A/MAP2K1/PRKAR2A/PPP1R3D/PH…
41	c2.cp.kegg	KEGG_WNT_SIGNALING_PATHWAY	KEGG_WNT_SIGNALING_PATHWAY	150	0.575421	1.66034	6.00388e-05	0.000272371	0.000147978	7012	tags=54%	list=19%	signal=44%	SFRP4/SFRP2/FZD1/CCND2/CCND1/NKD2/SFRP1/CSNK1A1/RAC2/MYC/WNT9A/NFATC2/APC/PLCB2/NFAT5/PRICKLE1/EP300/SMAD3/CREBBP/BTRC/FBXW11/PRICKLE2/CHD8/WNT7B/PLCB3/CAMK2G/NFATC1/DAAM2/PPARD/FZD8/JUN/CHP1/PPP2R5B/CTNNB1/DVL3/PPP3CA/NKD1/PORCN/WNT7A/LRP6/FZD7/MAPK9/GSK3B/DKK2/LRP5/PRKCA/ROCK2/PRKCG/AXIN2/NFATC3/TCF7L2/PRKX/CAMK2D/PRKCB/WNT4/WNT5A/VANGL1/NLK/PPP2R1B/PPP3CC/WNT11/PPP3CB/CSNK2A2/PSEN1/FZD6/NFATC4…
42	c2.cp.kegg	KEGG_NATURAL_KILLER_CELL_MEDIATED_CYTOTOXICITY	KEGG_NATURAL_KILLER_CELL_MEDIATED_CYTOTOXICITY	132	0.595201	1.69426	6.6224e-05	0.000293278	0.000159336	5677	tags=39%	list=15%	signal=33%	ITGB2/ICAM1/FCGR3A/RAC2/PIK3CD/VAV1/VAV2/NFATC2/ITGAL/PTPN11/PIK3R1/PIK3R5/LCP2/PLCG1/NFAT5/KRAS/PTK2B/SHC1/SHC2/PIK3CB/NFATC1/PIK3CG/TNFRSF10B/FAS/CHP1/PPP3CA/IFNAR1/SH3BP2/TNFRSF10D/MAPK1/PIK3CA/PLCG2/PRF1/RAF1/IFNAR2/PRKCA/PRKCG/NFATC3/ULBP2/PRKCB/ULBP3/IFNGR1/PPP3CC/FCER1G/FCGR3B/PPP3CB/ZAP70/GRB2/TNF/MAP2K1/NFATC4
43	c2.cp.kegg	KEGG_GLIOMA	KEGG_GLIOMA	65	0.680733	1.75389	8.1814e-05	0.000353893	0.000192268	4368	tags=54%	list=12%	signal=48%	PDGFRB/PDGFRA/CCND1/EGFR/PIK3CD/MTOR/CDK6/RB1/AKT3/PIK3R1/PIK3R5/PLCG1/AKT2/TGFA/KRAS/PTEN/SHC1/SHC2/IGF1R/CAMK2G/PIK3CB/PIK3CG/PDGFB/CDKN1A/PDGFA/MAPK1/PIK3CA/MDM2/PLCG2/RAF1/PRKCA/PRKCG/CALM3/CAMK2D/PRKCB
44	c2.cp.kegg	KEGG_HYPERTROPHIC_CARDIOMYOPATHY_HCM	KEGG_HYPERTROPHIC_CARDIOMYOPATHY_HCM	83	0.650533	1.73224	0.000144172	0.000609455	0.000331113	6525	tags=54%	list=18%	signal=45%	ITGA11/ITGA5/TGFB1/ITGB4/ITGB1/DES/ITGB3/ITGB6/ITGB8/TGFB3/ITGA2/ITGA4/CACNG4/TPM1/LMNA/ITGB5/ITGA3/ITGA1/ITGA9/ITGAV/DAG1/ATP2A2/CACNA1C/PRKAB2/TGFB2/ITGB7/SGCD/LAMA2/CACNB3/TPM4/ITGA8/CACNB1/PRKAA1/PRKAG2/TNNT2/CACNA1D/TNF/ITGA10/SLC8A1/ACTG1/CACNA2D4/IL6/PRKAB1/ACE/ACTB
45	c2.cp.kegg	KEGG_CELL_ADHESION_MOLECULES_CAMS	KEGG_CELL_ADHESION_MOLECULES_CAMS	131	0.567039	1.6102	0.000209687	0.000866704	0.000470875	4987	tags=44%	list=14%	signal=38%	VCAN/ITGB2/ICAM1/CADM3/VCAM1/L1CAM/ITGAM/SELPLG/ITGB1/SIGLEC1/CD4/PVR/PECAM1/PTPRC/CNTN1/SDC1/ITGB8/ITGAL/CDH5/ITGA4/JAM3/CD22/NLGN2/CD86/SDC3/HLA-DQA2/CLDN11/NECTIN2/CNTNAP1/HLA-DPA1/PTPRF/ITGA9/ITGAV/CD276/CLDN1/ITGB7/PDCD1LG2/OCLN/NECTIN1/SPN/HLA-DQA1/CD2/GLG1/NFASC/NEO1/CD8A/MPZL1/MAG/ALCAM/CD28/ESAM/PTPRM/CD34/CD6/HLA-DRA/ITGA8/HLA-DQB1/SELP
46	c2.cp.kegg	KEGG_INOSITOL_PHOSPHATE_METABOLISM	KEGG_INOSITOL_PHOSPHATE_METABOLISM	54	0.683289	1.70831	0.000239202	0.000967207	0.000525478	5381	tags=65%	list=15%	signal=55%	PLCD3/PIK3CD/PI4KA/PIP5K1C/OCRL/PLCG1/PLCB2/PIK3C2B/SYNJ2/INPPL1/PIP4K2B/PTEN/ITPKB/PLCB3/PIP4K2A/PIK3CB/PIK3CG/SYNJ1/INPP4A/PLCE1/IPPK/PIK3CA/PLCG2/INPP5A/INPP5B/INPP5K/PIKFYVE/IMPA1/IPMK/PIK3C2A/PI4KB/PLCD1/INPP5E/INPP4B/PIP5K1A
47	c2.cp.kegg	KEGG_ADIPOCYTOKINE_SIGNALING_PATHWAY	KEGG_ADIPOCYTOKINE_SIGNALING_PATHWAY	66	0.664711	1.71384	0.000259212	0.00102582	0.00055732	7208	tags=61%	list=20%	signal=49%	TNFRSF1B/ACSL1/MTOR/AKT3/STAT3/ACSL5/RXRA/PTPN11/IRS2/IRS1/NFKB1/AKT2/CD36/PPARA/CAMKK2/SOCS3/PRKAB2/ACACB/CHUK/MAPK9/CAMKK1/ADIPOR2/ADIPOQ/JAK2/CPT1C/ACSL4/SLC2A1/CPT1A/PRKCQ/PRKAA1/PRKAG2/TNF/TNFRSF1A/IKBKG/MAPK10/PRKAB1/TRAF2/STK11/RELA/IKBKB
48	c2.cp.kegg	KEGG_CARDIAC_MUSCLE_CONTRACTION	KEGG_CARDIAC_MUSCLE_CONTRACTION	74	-0.607103	-1.68814	0.000375348	0.00145447	0.000790206	2537	tags=34%	list=7%	signal=32%	ATP1B1/COX4I2/CYC1/UQCRFS1/UQCRB/COX7A2L/COX6A2/UQCRH/UQCRHL/COX6C/TNNC1/ATP1B2/COX7C/COX5A/COX4I1/COX6A1/TNNI3/COX6B1/UQCR11/COX7B/COX5B/COX7A2/UQCRQ/COX8A/UQCR10
49	c2.cp.kegg	KEGG_VASCULAR_SMOOTH_MUSCLE_CONTRACTION	KEGG_VASCULAR_SMOOTH_MUSCLE_CONTRACTION	114	0.57552	1.5938	0.000383168	0.00145448	0.000790207	7110	tags=55%	list=19%	signal=45%	ACTA2/ACTG2/ITPR3/CALD1/EDNRA/MYLK/ADCY7/NPR1/MYH11/ADCY6/ARHGEF1/ADCY9/GNA12/PLA2G2A/PPP1R12B/GUCY1A1/ITPR2/PLCB2/ADCY3/ARHGEF12/PRKG1/PLCB3/CACNA1C/PTGIR/GNA11/MAPK1/ARHGEF11/GNA13/ADRA1B/AVPR1A/RAF1/CALCRL/PRKCH/ADCY8/PRKCA/ITPR1/ROCK2/PRKCG/CALM3/PRKX/PRKCB/CALML5/KCNMB1/AGTR1/PRKCQ/AVPR1B/JMJD7-PLA2G4B/KCNMA1/CACNA1D/GUCY1B1/PPP1R12A/MAP2K1/ADORA2B/GUCY1A2/PRKACB/ADCY4/MAP2K2/ROCK1/GNAQ/PLA2…
50	c2.cp.kegg	KEGG_MELANOMA	KEGG_MELANOMA	71	0.634972	1.65998	0.000647895	0.00241017	0.00130943	3625	tags=39%	list=10%	signal=36%	PDGFRB/PDGFRA/CCND1/PDGFD/EGFR/PIK3CD/CDK6/RB1/AKT3/MET/FGF7/PIK3R1/PIK3R5/FGF1/AKT2/KRAS/PTEN/IGF1R/PIK3CB/PIK3CG/PDGFB/CDKN1A/PDGFA/MAPK1/MITF/PIK3CA/MDM2/RAF1
51	c2.cp.kegg	KEGG_RENAL_CELL_CARCINOMA	KEGG_RENAL_CELL_CARCINOMA	70	0.63704	1.6639	0.000792958	0.00289196	0.00157119	6061	tags=64%	list=16%	signal=54%	TGFB1/RAPGEF1/ETS1/PIK3CD/EPAS1/AKT3/TGFB3/PTPN11/MET/PIK3R1/PIK3R5/AKT2/TGFA/EP300/KRAS/CREBBP/PIK3CB/ARNT/PIK3CG/PDGFB/JUN/TGFB2/PAK4/FLCN/MAPK1/CRKL/HIF1A/PIK3CA/RAP1B/RAF1/VHL/ARNT2/PGF/CRK/GAB1/SLC2A1/PAK2/VEGFA/PAK3/HGF/GRB2/EGLN1/MAP2K1/VEGFC/SOS1
52	c2.cp.kegg	KEGG_ENDOMETRIAL_CANCER	KEGG_ENDOMETRIAL_CANCER	52	0.669428	1.654	0.000816882	0.00292192	0.00158746	7490	tags=67%	list=20%	signal=54%	CCND1/EGFR/PIK3CD/MYC/AKT3/ILK/PIK3R1/PIK3R5/APC/AKT2/CTNNA1/KRAS/PTEN/PIK3CB/PIK3CG/FOXO3/CTNNB1/ERBB2/PDPK1/MAPK1/GSK3B/PIK3CA/RAF1/AXIN2/TCF7L2/GRB2/MAP2K1/CDH1/SOS1/MAP2K2/APC2/ARAF/TCF7/BRAF/TP53
53	c2.cp.kegg	KEGG_PANCREATIC_CANCER	KEGG_PANCREATIC_CANCER	70	0.636555	1.66263	0.000838269	0.00292797	0.00159075	7294	tags=69%	list=20%	signal=55%	TGFB1/TGFBR2/CCND1/JAK1/RAC2/EGFR/PIK3CD/CDK6/ARHGEF6/RB1/AKT3/STAT3/TGFB3/PIK3R1/PIK3R5/NFKB1/AKT2/TGFA/KRAS/SMAD3/PIK3CB/PIK3CG/ERBB2/TGFB2/RALGDS/CHUK/MAPK1/MAPK9/PIK3CA/RAF1/TGFBR1/PLD1/PGF/RALB/VEGFA/MAP2K1/VEGFC/IKBKG/MAPK10/RALBP1/SMAD2/SMAD4/ARAF/RELA/IKBKB/E2F2/BRAF/BCL2L1
54	c2.cp.kegg	KEGG_VEGF_SIGNALING_PATHWAY	KEGG_VEGF_SIGNALING_PATHWAY	76	0.608952	1.60093	0.000858574	0.00292797	0.00159075	5677	tags=55%	list=15%	signal=47%	PXN/RAC2/PIK3CD/AKT3/NFATC2/SPHK1/PLA2G2A/KDR/PIK3R1/PIK3R5/PLCG1/NFAT5/AKT2/KRAS/SRC/SHC2/PIK3CB/NFATC1/PIK3CG/CHP1/PPP3CA/SPHK2/PTGS2/MAPK1/MAPK14/MAPKAPK2/MAPK11/PIK3CA/PLCG2/RAF1/PRKCA/PRKCG/NFATC3/PTK2/PRKCB/NOS3/VEGFA/PPP3CC/PPP3CB/JMJD7-PLA2G4B/MAP2K1/NFATC4
55	c2.cp.kegg	KEGG_NEUROACTIVE_LIGAND_RECEPTOR_INTERACTION	KEGG_NEUROACTIVE_LIGAND_RECEPTOR_INTERACTION	271	0.466537	1.42396	0.000865798	0.00292797	0.00159075	7344	tags=28%	list=20%	signal=23%	PTGER2/ADRA2A/C5AR1/FPR3/C3AR1/F2R/EDNRA/APLNR/FPR1/PTAFR/GRIN2D/NR3C1/HRH1/GRIK3/P2RX7/S1PR1/P2RY13/HRH2/P2RY6/AVPR2/F2RL1/GABRE/PTGER4/P2RY2/ADORA1/BDKRB2/LPAR6/GHR/LPAR1/PARD3/OXTR/PTGIR/PTGER3/P2RY8/ADRA1B/AVPR1A/TBXA2R/GZMA/CALCRL/THRA/P2RY1/P2RY10/HTR2B/S1PR3/NPY1R/AGTR1/GABRP/AVPR1B/GRID1/TACR1/PTGFR/MC1R/HTR7/GABRB2/CHRNB4/PTH1R/ADORA2B/GABBR1/GABRD/LTB4R2/GRIN2A/GIPR/TSHR/LPAR4/BDKRB1/HT…
56	c2.cp.kegg	KEGG_DNA_REPLICATION	KEGG_DNA_REPLICATION	36	-0.711342	-1.78303	0.00093447	0.00307572	0.00167102	5259	tags=64%	list=14%	signal=55%	MCM7/RPA2/MCM4/MCM5/MCM3/POLA2/MCM6/FEN1/MCM2/PRIM2/POLD4/POLE3/PRIM1/RFC2/POLD2/POLE2/RFC4/SSBP1/PCNA/RNASEH2C/RNASEH2A/RPA3/POLE4
57	c2.cp.kegg	KEGG_ACUTE_MYELOID_LEUKEMIA	KEGG_ACUTE_MYELOID_LEUKEMIA	57	0.658566	1.67099	0.000959097	0.00307572	0.00167102	7404	tags=74%	list=20%	signal=59%	RUNX1/CCND1/STAT5A/PIK3CD/MTOR/MYC/AKT3/STAT3/STAT5B/PIK3R1/PIK3R5/SPI1/NFKB1/AKT2/KRAS/PIK3CB/PIK3CG/PPARD/CEBPA/JUP/PML/ZBTB16/CHUK/MAPK1/RARA/PIM1/PIK3CA/RAF1/TCF7L2/KIT/GRB2/MAP2K1/SOS1/IKBKG/RUNX1T1/MAP2K2/ARAF/RELA/TCF7/IKBKB/BRAF/RPS6KB1
58	c2.cp.kegg	KEGG_COLORECTAL_CANCER	KEGG_COLORECTAL_CANCER	62	0.640747	1.64975	0.000943993	0.00307572	0.00167102	4210	tags=50%	list=11%	signal=44%	TGFB1/TGFBR2/CCND1/FOS/RAC2/PIK3CD/MYC/AKT3/TGFB3/PIK3R1/PIK3R5/APC/AKT2/KRAS/MSH3/SMAD3/PIK3CB/PIK3CG/JUN/CTNNB1/TGFB2/RALGDS/MAPK1/APPL1/MAPK9/GSK3B/PIK3CA/RAF1/TGFBR1/AXIN2/TCF7L2
59	c2.cp.kegg	KEGG_LONG_TERM_POTENTIATION	KEGG_LONG_TERM_POTENTIATION	70	0.631317	1.64895	0.00103461	0.00326167	0.00177204	7277	tags=56%	list=20%	signal=45%	ITPR3/RPS6KA2/GRIN2D/ITPR2/PLCB2/EP300/KRAS/CREBBP/RAPGEF3/PLCB3/CAMK2G/RPS6KA1/CHP1/CACNA1C/PPP3CA/MAPK1/RPS6KA3/RAP1B/RAF1/ADCY8/PRKCA/ITPR1/PRKCG/CALM3/PRKX/CAMK2D/PRKCB/CALML5/PPP3CC/PPP3CB/PPP1R12A/MAP2K1/GRIN2A/PRKACB/MAP2K2/GNAQ/ARAF/PPP1CC/BRAF
60	c2.cp.kegg	KEGG_FC_EPSILON_RI_SIGNALING_PATHWAY	KEGG_FC_EPSILON_RI_SIGNALING_PATHWAY	79	0.599895	1.58427	0.00131079	0.00406344	0.00220764	6756	tags=51%	list=18%	signal=41%	RAC2/PIK3CD/INPP5D/VAV1/AKT3/VAV2/PLA2G2A/PIK3R1/PIK3R5/LCP2/PLCG1/AKT2/KRAS/BTK/FCER1A/PIK3CB/PIK3CG/GAB2/PDPK1/LYN/MAPK1/MAPK14/MAPK9/MAPK11/PIK3CA/PLCG2/RAF1/PRKCA/PRKCB/MAP2K3/FCER1G/JMJD7-PLA2G4B/GRB2/TNF/MAP2K1/MAP2K4/SOS1/MAPK10/MAP2K2/PLA2G5
61	c2.cp.kegg	KEGG_LYSOSOME	KEGG_LYSOSOME	120	0.548712	1.53814	0.00163183	0.00497575	0.0027033	5523	tags=43%	list=15%	signal=37%	CTSK/LAPTM5/IGF2R/MAN2B1/GNPTAB/GNS/PSAP/TPP1/SMPD1/CTSD/AP3B1/LIPA/CTSS/AP3D1/M6PR/SLC17A5/AP1B1/AP3M1/TCIRG1/ARSB/HEXB/AP4E1/ATP6V0A1/CTSO/NPC1/CTSA/CTSZ/PLA2G15/ABCA2/GGA3/CLTC/ENTPD4/GAA/GGA2/IDS/MANBA/LAMP1/ARSA/SLC11A1/HGSNAT/CTSW/GM2A/CTNS/SORT1/AP1G1/LGMN/ATP6V0A2/SLC11A2/SGSH/GLB1/MCOLN1/NAGA
62	c2.cp.kegg	KEGG_PENTOSE_AND_GLUCURONATE_INTERCONVERSIONS	KEGG_PENTOSE_AND_GLUCURONATE_INTERCONVERSIONS	28	-0.736103	-1.75125	0.00179905	0.00539714	0.00293223	2931	tags=25%	list=8%	signal=23%	UGT2B15/RPE/AKR1B1/UGT2B17/DHDH/UGT2B7/DCXR
63	c2.cp.kegg	KEGG_CIRCADIAN_RHYTHM_MAMMAL	KEGG_CIRCADIAN_RHYTHM_MAMMAL	12	0.861931	1.60998	0.00196134	0.00579062	0.00314601	2562	tags=67%	list=7%	signal=62%	BHLHE40/PER1/PER3/CRY2/NR1D1/PER2/NPAS2/BHLHE41
64	c2.cp.kegg	KEGG_APOPTOSIS	KEGG_APOPTOSIS	86	0.575565	1.54254	0.00250182	0.00727092	0.00395024	7294	tags=55%	list=20%	signal=44%	IL1R1/PIK3CD/CSF2RB/AKT3/CAPN2/PIK3R1/PIK3R5/IL1B/APAF1/NFKB1/AKT2/IRAK1/PIK3CB/PIK3CG/TNFRSF10B/FAS/CASP7/CHP1/CAPN1/BIRC3/PPP3CA/MYD88/CHUK/TNFRSF10D/MAP3K14/PIK3CA/RIPK1/IRAK3/IL1RAP/PRKX/ATM/PPP3CC/PPP3CB/TNF/PRKAR1A/TNFRSF1A/PRKAR2A/IKBKG/PRKACB/XIAP/FASLG/TRAF2/CFLAR/DFFB/RELA/IKBKB/BCL2L1
65	c2.cp.kegg	KEGG_NON_SMALL_CELL_LUNG_CANCER	KEGG_NON_SMALL_CELL_LUNG_CANCER	54	0.629273	1.57327	0.00275	0.00786924	0.00427531	4512	tags=54%	list=12%	signal=47%	CCND1/EGFR/PIK3CD/CDK6/RB1/RASSF5/AKT3/RXRA/PIK3R1/PIK3R5/PLCG1/AKT2/TGFA/KRAS/PIK3CB/PIK3CG/FOXO3/ERBB2/STK4/PDPK1/MAPK1/RARB/PIK3CA/PLCG2/RAF1/PRKCA/PRKCG/PRKCB/RASSF1
66	c2.cp.kegg	KEGG_MELANOGENESIS	KEGG_MELANOGENESIS	101	0.545665	1.48917	0.00292882	0.00825395	0.00448432	6645	tags=48%	list=18%	signal=39%	CREB3L1/FZD1/CREB3L2/ADCY7/ADCY6/WNT9A/ADCY9/PLCB2/ADCY3/EP300/KRAS/CREBBP/WNT7B/PLCB3/CAMK2G/FZD8/CTNNB1/DVL3/MAPK1/WNT7A/MITF/FZD7/GSK3B/RAF1/ADCY8/PRKCA/PRKCG/EDN1/TCF7L2/CALM3/PRKX/CAMK2D/PRKCB/WNT4/WNT5A/KITLG/CALML5/KIT/WNT11/FZD6/MC1R/MAP2K1/GNAI2/PRKACB/ADCY4/MAP2K2/GNAQ/GNAI1
67	c2.cp.kegg	KEGG_TYPE_II_DIABETES_MELLITUS	KEGG_TYPE_II_DIABETES_MELLITUS	47	0.643445	1.56743	0.00446092	0.012384	0.00672817	3506	tags=40%	list=10%	signal=37%	PIK3CD/MTOR/IRS2/PIK3R1/PIK3R5/INSR/IRS1/HK1/PIK3CB/PIK3CG/SOCS3/CACNA1C/HK3/HK2/CACNA1G/MAPK1/MAPK9/PIK3CA/ADIPOQ
68	c2.cp.kegg	KEGG_HEDGEHOG_SIGNALING_PATHWAY	KEGG_HEDGEHOG_SIGNALING_PATHWAY	56	0.620371	1.56783	0.0049808	0.013624	0.00740181	5671	tags=46%	list=15%	signal=39%	GAS1/CSNK1A1/SUFU/WNT9A/BMP4/GLI3/BTRC/FBXW11/WNT7B/CSNK1G1/CSNK1G3/WNT7A/GSK3B/BMP2/GLI2/BMP8A/PRKX/WNT4/WNT5A/CSNK1G2/WNT11/PTCH1/RAB23/STK36/BMP6/ZIC2
69	c2.cp.kegg	KEGG_BLADDER_CANCER	KEGG_BLADDER_CANCER	42	0.652565	1.58086	0.00507893	0.013691	0.00743825	5967	tags=57%	list=16%	signal=48%	MMP2/THBS1/MMP9/CCND1/EGFR/DAPK1/RB1/MYC/TYMP/KRAS/CDKN1A/DAPK3/ERBB2/MAPK1/MDM2/RAF1/DAPK2/PGF/RASSF1/VEGFA/FGFR3/MAP2K1/CDH1/VEGFC
70	c2.cp.kegg	KEGG_DORSO_VENTRAL_AXIS_FORMATION	KEGG_DORSO_VENTRAL_AXIS_FORMATION	24	0.743655	1.61743	0.00555528	0.0147612	0.00801965	6061	tags=58%	list=16%	signal=49%	NOTCH2/NOTCH1/ETS1/EGFR/ETS2/NOTCH3/KRAS/ETV6/MAPK1/SPIRE1/NOTCH4/GRB2/MAP2K1/SOS1
71	c2.cp.kegg	KEGG_PYRIMIDINE_METABOLISM	KEGG_PYRIMIDINE_METABOLISM	97	-0.510303	-1.47998	0.00593144	0.0155387	0.00844208	4767	tags=41%	list=13%	signal=36%	TXNRD2/UCK2/UCK1/CMPK2/DHODH/POLR2D/NT5C3A/POLA2/PRIM2/POLD4/NME5/RRM2/POLE3/PRIM1/DCK/CTPS2/POLR2C/POLR1C/POLD2/POLE2/ITPA/NUDT2/NME2/TYMS/POLR2H/NT5M/NT5C/DTYMK/POLR2G/POLR2K/DUT/TK1/NME4/POLR2L/POLE4/POLR2I/POLR2J/POLR3K/NME3/NME1
72	c2.cp.kegg	KEGG_NOD_LIKE_RECEPTOR_SIGNALING_PATHWAY	KEGG_NOD_LIKE_RECEPTOR_SIGNALING_PATHWAY	62	0.586564	1.51025	0.00889066	0.0229675	0.0124781	7637	tags=60%	list=21%	signal=47%	TNFAIP3/IL1B/NFKB1/IL18/NLRP3/CCL11/TAB2/NOD1/BIRC3/CHUK/TRAF6/MAPK1/MAPK14/ERBIN/MAPK9/MAPK11/CASP1/CARD8/TAB3/PSTPIP1/CCL2/CARD9/NLRC4/RIPK2/TNF/CARD6/IKBKG/MAPK10/IL6/XIAP/NOD2/TAB1/RELA/IKBKB/TRIP6/MAP3K7/CXCL1
73	c2.cp.kegg	KEGG_PROTEIN_EXPORT	KEGG_PROTEIN_EXPORT	24	-0.69549	-1.60682	0.00979861	0.0249663	0.0135641	5291	tags=58%	list=14%	signal=50%	SRP9P1/SRPRB/SEC61A2/SRP19/IMMP2L/SEC11C/SPCS2/SEC11A/SRP14/SRP9/IMMP1L/SEC61B/SPCS1/SEC61G
74	c2.cp.kegg	KEGG_METABOLISM_OF_XENOBIOTICS_BY_CYTOCHROME_P450	KEGG_METABOLISM_OF_XENOBIOTICS_BY_CYTOCHROME_P450	69	-0.535333	-1.47218	0.00995591	0.0250243	0.0135956	5037	tags=32%	list=14%	signal=28%	EPHX1/ALDH3B2/ADH5/GSTO2/ALDH3A1/GSTA2/GSTO1/GSTA4/GSTM4/GSTM3/GSTM2/MGST3/UGT2B17/MGST1/DHDH/GSTM1/GSTZ1/GSTK1/GSTA1/MGST2/GSTP1/UGT2B7
75	c2.cp.kegg	KEGG_GLYCOSAMINOGLYCAN_BIOSYNTHESIS_CHONDROITIN_SULFATE	KEGG_GLYCOSAMINOGLYCAN_BIOSYNTHESIS_CHONDROITIN_SULFATE	22	0.727533	1.55122	0.0126083	0.0308571	0.0167645	5765	tags=64%	list=16%	signal=54%	CHST15/CHST11/CHST3/CSGALNACT2/DSE/CHSY3/XYLT1/CHSY1/CHPF2/CHPF/CSGALNACT1/XYLT2/UST/CHST12
76	c2.cp.kegg	KEGG_NOTCH_SIGNALING_PATHWAY	KEGG_NOTCH_SIGNALING_PATHWAY	47	0.610018	1.486	0.012578	0.0308571	0.0167645	5507	tags=55%	list=15%	signal=47%	NCOR2/NOTCH2/NOTCH1/DTX4/NUMBL/MAML1/EP300/NOTCH3/CREBBP/ADAM17/MAML2/MAML3/DVL3/NUMB/DTX1/KAT2B/JAG2/DTX3L/DLL4/DLL1/DTX2/NOTCH4/MFNG/LFNG/PSEN1/JAG1
77	c2.cp.kegg	KEGG_TIGHT_JUNCTION	KEGG_TIGHT_JUNCTION	130	0.482037	1.369	0.0177717	0.042929	0.0233231	6645	tags=45%	list=18%	signal=37%	MYH14/MYH9/AFDN/HCLS1/AKT3/ACTN4/MYH11/AMOTL1/MRAS/EPB41L2/MYH10/EPB41L1/ASH1L/ACTN1/JAM3/EPB41/AKT2/EPB41L3/LLGL1/CTNNA1/TJP1/CGN/CLDN11/KRAS/SRC/SYMPK/PTEN/PRKCI/SPTAN1/CLDN1/CTNNB1/PARD3/TJP2/EXOC4/CTTN/OCLN/TJP3/PATJ/PRKCH/PRKCA/PRKCG/MPDZ/PRKCB/PPP2R1B/CASK/MAGI1/MAGI3/PRKCQ/CSNK2A2/YBX3/GNAI2/PPP2R1A/CSNK2A1/RAB3B/ACTG1/ACTB/MYH7B/CLDN15/GNAI1
78	c2.cp.reactome	REACTOME_EXTRACELLULAR_MATRIX_ORGANIZATION	REACTOME_EXTRACELLULAR_MATRIX_ORGANIZATION	300	0.783547	2.41449	5.29594e-37	6.87413e-34	4.04164e-34	2888	tags=50%	list=8%	signal=46%	FN1/COL5A1/COL1A1/COL3A1/COL5A2/SERPINE1/COL11A1/COL1A2/COL6A3/COMP/COL8A1/LUM/VCAN/HSPG2/COL10A1/EMILIN1/MMP2/ITGA11/BGN/THBS1/SH3PXD2A/SPARC/LOX/FBN1/ADAM12/COL6A1/CTSK/MMP14/COL6A2/COL16A1/NID2/PXDN/ITGA5/ITGB2/ADAMTS2/MMP11/ICAM1/HTRA1/DCN/MFAP4/MMP9/TGFB1/NID1/LAMB1/LOXL2/TIMP2/ASPN/LAMA4/VCAM1/FBLN2/TNC/COL8A2/COL5A3/LTBP2/EFEMP1/DDR2/LOXL4/ITGB4/COL4A1/PLEC/COL4A2/LTBP4/ADAM8/ADAMTS14/PCOL…
79	c2.cp.reactome	REACTOME_DNA_REPLICATION	REACTOME_DNA_REPLICATION	183	-0.783912	-2.43691	2.79384e-24	1.2088e-21	7.10714e-22	3868	tags=62%	list=11%	signal=56%	PSMC3/PSMA6/MCM3/POLA2/PSMA1/MCM6/H2BC3/PSMB10/FEN1/MCM2/H3C13/PRIM2/ORC4/ORC3/DBF4/POLD4/PSMD12/H2AZ2/PSMC6/H4C1/ANAPC16/POLE3/PRIM1/H3-3B/PSMA5/H4C12/CCNA2/ANAPC10/H3-3A/PSMD14/PSMB7/GINS1/PSMD4/PSMA4/UBE2E1/PSMD10/PSMB2/H2BC15/UBB/RFC2/H3C12/H4C13/ORC6/POLD2/POLE2/CDC7/ANAPC15/H2BC14/H3C1/PSMB1/CDC45/PSMB8/PSMA7/H2BC6/RPS27A/SKP2/H2AC18/H2AC19/H2AC4/PSMB6/PSMA3/UBE2S/RFC4/H2AC14/PSMB4/H4C2/CDT…
80	c2.cp.reactome	REACTOME_TRANSLATION	REACTOME_TRANSLATION	293	-0.708881	-2.30591	2.5577e-24	1.2088e-21	7.10714e-22	4248	tags=57%	list=12%	signal=51%	MRPL44/VARS2/MRPL35/EIF3G/KARS1/MRPL9/RPS5/RPL23A/RPL22/FARS2/SRP19/RPS11/FARSB/EIF3I/RPL11/RPS12/RPL26/MRPL3/SEC11C/EIF2B2/DARS1/MRPS10/TUFM/RPS19/RPL7A/MRPL38/RPL23/MRPS16/RPS2/RPL17/PPA2/RPSA/RPS24/MRPL39/RPS9/RPL10A/RPS3/SPCS2/RPL3L/RPS3A/MRPL50/MRPL4/MRPL46/RPL19/MRPS12/RPS4X/RPL41/MRPL49/TSFM/MRPS36/MRPS18C/RPS16/RPL30/EIF1AX/MRPL32/RPL8/RPL28/RPS13/MRPS17/RPS14/MRPL48/RPL27A/SSR2/EEF1G/SEC…
81	c2.cp.reactome	REACTOME_DNA_REPLICATION_PRE_INITIATION	REACTOME_DNA_REPLICATION_PRE_INITIATION	155	-0.796637	-2.44784	4.38777e-23	1.42383e-20	8.37141e-21	3868	tags=66%	list=11%	signal=59%	PSMC3/PSMA6/MCM3/POLA2/PSMA1/MCM6/H2BC3/PSMB10/MCM2/H3C13/PRIM2/ORC4/ORC3/DBF4/PSMD12/H2AZ2/PSMC6/H4C1/ANAPC16/POLE3/PRIM1/H3-3B/PSMA5/H4C12/ANAPC10/H3-3A/PSMD14/PSMB7/PSMD4/PSMA4/UBE2E1/PSMD10/PSMB2/H2BC15/UBB/H3C12/H4C13/ORC6/POLE2/CDC7/ANAPC15/H2BC14/H3C1/PSMB1/CDC45/PSMB8/PSMA7/H2BC6/RPS27A/H2AC18/H2AC19/H2AC4/PSMB6/PSMA3/UBE2S/H2AC14/PSMB4/H4C2/CDT1/H2BC10/H2AC7/H2BC8/UBA52/PSME1/PSMB3/H4C6/…
82	c2.cp.reactome	REACTOME_RESPIRATORY_ELECTRON_TRANSPORT_ATP_SYNTHESIS_BY_CHEMIOSMOTIC_COUPLING_AND_HEAT_PRODUCTION_BY_UNCOUPLING_PROTEINS	REACTOME_RESPIRATORY_ELECTRON_TRANSPORT_ATP_SYNTHESIS_BY_CHEMIOSMOTIC_COUPLING_AND_HEAT_PRODUCTION_BY_UNCOUPLING_PROTEINS	114	-0.849803	-2.52615	2.17794e-22	5.65393e-20	3.32422e-20	4014	tags=75%	list=11%	signal=67%	NDUFV1/NDUFV3/COX11/COA1/NDUFS4/SLC25A14/NDUFAF6/UQCRC1/NDUFS7/NDUFAF2/NDUFAF5/ETFB/UCP2/TACO1/SDHD/COX18/NDUFA5/TMEM186/CYCS/ATP5F1C/CYC1/NDUFA9/COX20/UQCRFS1/UQCRB/ATP5F1D/COX7A2L/NDUFB5/UQCRH/COX16/ATP5PO/TIMMDC1/COX6C/COX7C/NDUFS3/NDUFA11/SURF1/NDUFA12/COX5A/NDUFA4/NDUFAF4/ATP5MC2/NDUFB6/NDUFB9/ATP5MC3/TMEM126B/COX4I1/NDUFA6/ATP5PF/NDUFA8/COX14/COX6A1/NDUFB8/COX6B1/NDUFA2/ATP5PD/NDUFV2/UQCR11…
83	c2.cp.reactome	REACTOME_RHO_GTPASE_CYCLE	REACTOME_RHO_GTPASE_CYCLE	445	0.636016	2.01806	1.49184e-20	3.22734e-18	1.89751e-18	6283	tags=59%	list=17%	signal=50%	SH3PXD2A/CAVIN1/CYBB/PLXND1/DLG5/WDR81/PLXNA1/ABR/ARHGAP35/ARHGAP23/SYDE1/ITGB1/ARHGAP31/ARHGEF17/MYO9B/STEAP3/BASP1/NCKAP1L/STK10/GJA1/RAPGEF1/EPHA2/GOLGA3/DIAPH1/DOCK1/DOCK11/RAC2/WASF2/ARHGAP18/AKAP13/ANKFY1/PREX1/PRAG1/SWAP70/ARHGEF6/SPEN/CAV1/VAV1/AKAP12/ARAP1/VAV2/WIPF1/DOCK6/CDC42BPB/ARHGEF10L/NCF2/ARHGEF1/CDC42EP1/WAS/PEAK1/NISCH/DOCK8/SLK/PTPN13/AMIGO2/DOCK2/GIT2/WASF3/ARHGAP21/ARHGAP30/…
84	c2.cp.reactome	REACTOME_SRP_DEPENDENT_COTRANSLATIONAL_PROTEIN_TARGETING_TO_MEMBRANE	REACTOME_SRP_DEPENDENT_COTRANSLATIONAL_PROTEIN_TARGETING_TO_MEMBRANE	113	-0.829227	-2.46182	2.21176e-20	4.10123e-18	2.41132e-18	3969	tags=74%	list=11%	signal=67%	RPS5/RPL23A/RPL22/SRP19/RPS11/RPL11/RPS12/RPL26/SEC11C/RPS19/RPL7A/RPL23/RPS2/RPL17/RPSA/RPS24/RPS9/RPL10A/RPS3/SPCS2/RPL3L/RPS3A/RPL19/RPS4X/RPL41/RPS16/RPL30/RPL8/RPL28/RPS13/RPS14/RPL27A/SSR2/SEC11A/RPS6/RPL14/RPL15/RPL22L1/SRP14/RPS8/RPL12/RPS27A/SRP9/RPL18A/RPL9/RPLP2/RPL24/RPL36/RPL36AL/RPL31/RPL35A/RPS15/RPS15A/RPS25/SEC61B/RPL34/UBA52/SPCS1/RPL27/RPS28/RPS18/RPLP1/RPS7/RPL29/RPL36A/RPL32/…
85	c2.cp.reactome	REACTOME_RESPIRATORY_ELECTRON_TRANSPORT	REACTOME_RESPIRATORY_ELECTRON_TRANSPORT	92	-0.855508	-2.45281	6.2938e-19	1.02117e-16	6.00395e-17	4014	tags=78%	list=11%	signal=70%	NDUFV1/NDUFV3/COX11/COA1/NDUFS4/NDUFAF6/UQCRC1/NDUFS7/NDUFAF2/NDUFAF5/ETFB/TACO1/SDHD/COX18/NDUFA5/TMEM186/CYCS/CYC1/NDUFA9/COX20/UQCRFS1/UQCRB/COX7A2L/NDUFB5/UQCRH/COX16/TIMMDC1/COX6C/COX7C/NDUFS3/NDUFA11/SURF1/NDUFA12/COX5A/NDUFA4/NDUFAF4/NDUFB6/NDUFB9/TMEM126B/COX4I1/NDUFA6/NDUFA8/COX14/COX6A1/NDUFB8/COX6B1/NDUFA2/NDUFV2/UQCR11/NDUFAF3/NDUFB2/NDUFB10/NDUFB3/NDUFA3/NDUFB7/NDUFB4/NDUFA1/NDUFAB1/…
86	c2.cp.reactome	REACTOME_CHROMOSOME_MAINTENANCE	REACTOME_CHROMOSOME_MAINTENANCE	137	-0.790889	-2.4001	1.01943e-18	1.47024e-16	8.64425e-17	3808	tags=60%	list=10%	signal=54%	POLR2D/POLA2/HJURP/PIF1/H2BC3/CHTF18/FEN1/TERF2IP/PRIM2/POLD4/DSCC1/H2AZ2/H4C1/ACD/MIS18A/GAR1/PRIM1/H3-3B/CENPK/OIP5/H4C12/CCNA2/H3-3A/POLR2C/RBBP7/CENPH/ITGB3BP/H2BC15/RFC2/H4C13/CENPN/POLD2/CENPU/H2BC14/H2BC6/H2AC18/H2AC19/H2AC4/CENPQ/RFC4/H2AC14/H4C2/NHP2/CENPS/POLR2H/H2BC10/H2AC7/POLR2G/H2BC8/POLR2K/H4C6/H2AC6/H2BC7/PCNA/H2BC13/CENPA/H4C8/H2BC21/CENPM/H2AZ1/H2AX/RPA3/POLR2L/H2BC4/H4C4/H2BC5/…
87	c2.cp.reactome	REACTOME_REGULATION_OF_EXPRESSION_OF_SLITS_AND_ROBOS	REACTOME_REGULATION_OF_EXPRESSION_OF_SLITS_AND_ROBOS	172	-0.743459	-2.29751	5.78011e-18	7.50258e-16	4.41113e-16	3969	tags=63%	list=11%	signal=56%	RPS5/PSMC3/RPL23A/RPL22/PSMA6/RPS11/PSMA1/PSMB10/RBM8A/RPL11/RPS12/PSMD12/RPL26/RPS19/PSMC6/RPL7A/RPL23/RPS2/RPL17/RPSA/RPS24/RPS9/RPL10A/RPS3/RPL3L/RPS3A/PSMA5/RPL19/RPS4X/RPL41/PSMD14/RPS16/PSMB7/PSMD4/RPL30/RPL8/RPL28/PSMA4/PSMD10/PSMB2/RPS13/RPS14/UBB/RNPS1/RPL27A/RPS6/RPL14/RPL15/RPL22L1/PSMB1/PSMB8/PSMA7/RPS8/RPL12/RPS27A/RPL18A/PSMB6/PSMA3/RPL9/ELOC/RPLP2/PSMB4/RPL24/RPL36/RPL36AL/RPL31/RP…
88	c2.cp.reactome	REACTOME_THE_CITRIC_ACID_TCA_CYCLE_AND_RESPIRATORY_ELECTRON_TRANSPORT	REACTOME_THE_CITRIC_ACID_TCA_CYCLE_AND_RESPIRATORY_ELECTRON_TRANSPORT	165	-0.750289	-2.32418	6.56422e-18	7.74577e-16	4.55412e-16	4078	tags=59%	list=11%	signal=53%	ME3/NDUFV1/NDUFV3/COX11/COA1/NDUFS4/FH/SLC25A14/NDUFAF6/SUCLG1/UQCRC1/NDUFS7/IDH3G/NDUFAF2/NDUFAF5/ETFB/BSG/UCP2/TACO1/MPC1/SDHD/COX18/NDUFA5/GLO1/IDH2/TMEM186/CYCS/ATP5F1C/CYC1/NDUFA9/COX20/UQCRFS1/UQCRB/ATP5F1D/COX7A2L/FAHD1/NDUFB5/GSTZ1/UQCRH/COX16/ATP5PO/TIMMDC1/HAGH/COX6C/COX7C/NDUFS3/NDUFA11/SURF1/NDUFA12/COX5A/NDUFA4/NDUFAF4/ATP5MC2/MPC2/NDUFB6/NDUFB9/ATP5MC3/TMEM126B/COX4I1/NDUFA6/ATP5PF/…
89	c2.cp.reactome	REACTOME_MITOCHONDRIAL_TRANSLATION	REACTOME_MITOCHONDRIAL_TRANSLATION	94	-0.83701	-2.41191	1.50441e-17	1.62727e-15	9.56753e-16	3132	tags=69%	list=9%	signal=63%	MRPL3/MRPS10/TUFM/MRPL38/MRPS16/MRPL39/MRPL50/MRPL4/MRPL46/MRPS12/MRPL49/TSFM/MRPS36/MRPS18C/MRPL32/MRPS17/MRPL48/MRPS18A/MRPS11/MRPL53/MRPL43/MRPL22/MRPL18/MRPL16/MRPL1/MRPL23/MRPS14/MRPS24/MRPL47/MRPS7/MRPS28/MRPS6/MRPL13/MRPL17/MRPS23/MRPS18B/MRPL15/MRPL28/MRPL58/MRPL54/CHCHD1/MRPL34/MRPS15/MRPL21/MRPL20/MRPL24/MRPL33/MRPL41/MRPL27/AURKAIP1/MRPS26/MRPS34/MRPL2/MRPL40/MRPL11/MRPS33/GADD45GIP1/M…
90	c2.cp.reactome	REACTOME_CELL_SURFACE_INTERACTIONS_AT_THE_VASCULAR_WALL	REACTOME_CELL_SURFACE_INTERACTIONS_AT_THE_VASCULAR_WALL	194	0.732087	2.18304	3.51854e-17	3.51312e-15	2.06554e-15	5157	tags=58%	list=14%	signal=50%	FN1/COL1A1/COL1A2/IGHV3-33/ITGA5/ITGB2/IGHV4-39/IGHV3-23/IGHV4-34/TGFB1/IGHA1/L1CAM/THBD/IGKV3-20/IGHV3-30/ITGAM/SELPLG/IGKV1-5/IGLV1-40/ITGB1/IGHV4-59/SIRPA/IGHV3-11/IGKV3-15/PECAM1/IGHA2/IGKV3D-20/OLR1/IGLV2-14/IGLV3-21/IGKV1-12/IGLV1-51/IGLV3-19/CD84/IGHV3-53/INPP5D/IGLV1-44/IGLV2-8/ITGB3/GAS6/CD44/IGHV3-7/IGHV1-46/CAV1/ITGAX/IGKV3-11/SDC1/SLC7A5/IGLV2-23/SLC16A3/IGLV1-47/IGLV3-1/ITGAL/PTPN11/…
91	c2.cp.reactome	REACTOME_EUKARYOTIC_TRANSLATION_ELONGATION	REACTOME_EUKARYOTIC_TRANSLATION_ELONGATION	94	-0.832485	-2.39887	4.02279e-17	3.7297e-15	2.19287e-15	3969	tags=80%	list=11%	signal=71%	RPS5/RPL23A/RPL22/RPS11/RPL11/RPS12/RPL26/RPS19/RPL7A/RPL23/RPS2/RPL17/RPSA/RPS24/RPS9/RPL10A/RPS3/RPL3L/RPS3A/RPL19/RPS4X/RPL41/RPS16/RPL30/RPL8/RPL28/RPS13/RPS14/RPL27A/EEF1G/RPS6/RPL14/EEF1B2/RPL15/RPL22L1/RPS8/RPL12/RPS27A/RPL18A/RPL9/RPLP2/RPL24/RPL36/RPL36AL/RPL31/RPL35A/RPS15/RPS15A/RPS25/RPL34/UBA52/RPL27/RPS28/RPS18/RPLP1/RPS7/RPL29/RPL36A/RPL32/RPS27/RPS17/RPL13/RPS10/RPL39/RPS26/RPL37/…
92	c2.cp.reactome	REACTOME_METABOLISM_OF_AMINO_ACIDS_AND_DERIVATIVES	REACTOME_METABOLISM_OF_AMINO_ACIDS_AND_DERIVATIVES	374	-0.604999	-2.01438	4.31811e-17	3.7366e-15	2.19693e-15	3868	tags=39%	list=11%	signal=35%	PSMC3/RPL23A/RPL22/PSTK/DIO1/PSMA6/RPS11/PSMA1/BCKDK/HIBCH/ECHS1/GPT/PSMB10/GCDH/SLC3A2/MAT1A/RPL11/RPS12/PSMD12/RPL26/GNMT/DARS1/RPS19/PSMC6/RPL7A/MPST/RPL23/ASRGL1/RPS2/RPL17/RPSA/RPS24/RPS9/RPL10A/RPS3/RPL3L/RPS3A/ENOPH1/PSMA5/RPL19/GSR/PYCR2/RPS4X/PSPH/RPL41/SMS/LIPT1/PSMD14/GPT2/RPS16/PSMB7/PSMD4/RPL30/RPL8/RPL28/PSMA4/PSMD10/ADI1/PSMB2/RPS13/RPS14/RPL27A/OAZ1/RPS6/RPL14/GAMT/RPL15/SLC6A8/QD…
93	c2.cp.reactome	REACTOME_LEISHMANIA_INFECTION	REACTOME_LEISHMANIA_INFECTION	219	0.705673	2.12741	8.08405e-17	6.55819e-15	3.85588e-15	4770	tags=55%	list=13%	signal=48%	IGHV3-33/C3/CD163/IGHV4-39/ITPR3/IGHV3-23/IGHV4-34/FCGR3A/C3AR1/NT5E/PLK2/FCGR2A/IGKV3-20/IGHV3-30/IGHG2/IGKV1-5/IGLV1-40/HMOX1/IGHV4-59/HCK/IGHV3-11/MYO9B/NCKAP1L/MYH9/IGKV3-15/MYO1C/IGKV3D-20/DOCK1/IGLV2-14/WASF2/IGLV3-21/IGKV1-12/IGLV1-51/IGLV3-19/IGHV3-53/IGLV1-44/IGLV2-8/IGHV3-7/ADCY7/TXNIP/IGHV1-46/MYO5A/IGKV3-11/VAV1/VAV2/WIPF1/ADCY6/WAS/IGLV2-23/IGLV1-47/ADCY9/IGLV3-1/WASF3/FGR/IGHV2-70/G…
94	c2.cp.reactome	REACTOME_TELOMERE_MAINTENANCE	REACTOME_TELOMERE_MAINTENANCE	110	-0.794059	-2.35861	3.72546e-16	2.8445e-14	1.67242e-14	3808	tags=61%	list=10%	signal=55%	POLR2D/POLA2/PIF1/H2BC3/CHTF18/FEN1/TERF2IP/PRIM2/POLD4/DSCC1/H2AZ2/H4C1/ACD/GAR1/PRIM1/H3-3B/H4C12/CCNA2/H3-3A/POLR2C/H2BC15/RFC2/H4C13/POLD2/H2BC14/H2BC6/H2AC18/H2AC19/H2AC4/RFC4/H2AC14/H4C2/NHP2/POLR2H/H2BC10/H2AC7/POLR2G/H2BC8/POLR2K/H4C6/H2AC6/H2BC7/PCNA/H2BC13/H4C8/H2BC21/H2AZ1/H2AX/RPA3/POLR2L/H2BC4/H4C4/H2BC5/POLR2I/POLR2J/H4C11/H4C5/H2AJ/NOP10/H2BC11/H2BC9/H2BC17/H2AC20/H2BC12/H4C9/H4C3/…
95	c2.cp.reactome	REACTOME_FCGAMMA_RECEPTOR_FCGR_DEPENDENT_PHAGOCYTOSIS	REACTOME_FCGAMMA_RECEPTOR_FCGR_DEPENDENT_PHAGOCYTOSIS	143	0.762502	2.19485	4.15383e-16	2.99537e-14	1.76113e-14	4770	tags=65%	list=13%	signal=57%	IGHV3-33/IGHV4-39/ITPR3/IGHV3-23/IGHV4-34/FCGR3A/FCGR2A/IGKV3-20/IGHV3-30/IGHG2/IGKV1-5/IGLV1-40/IGHV4-59/HCK/IGHV3-11/MYO9B/NCKAP1L/MYH9/IGKV3-15/MYO1C/IGKV3D-20/DOCK1/IGLV2-14/WASF2/IGLV3-21/IGKV1-12/IGLV1-51/IGLV3-19/IGHV3-53/IGLV1-44/IGLV2-8/IGHV3-7/IGHV1-46/MYO5A/IGKV3-11/VAV1/VAV2/WIPF1/WAS/IGLV2-23/IGLV1-47/IGLV3-1/WASF3/FGR/IGHV2-70/PIK3R1/ITPR2/PLCG1/IGKV1-16/IGHV3-48/PLD2/IGHV1-2/SRC/IG…
96	c2.cp.reactome	REACTOME_RESPONSE_OF_EIF2AK4_GCN2_TO_AMINO_ACID_DEFICIENCY	REACTOME_RESPONSE_OF_EIF2AK4_GCN2_TO_AMINO_ACID_DEFICIENCY	102	-0.809592	-2.37227	5.66344e-16	3.70903e-14	2.18072e-14	3969	tags=73%	list=11%	signal=65%	RPS5/RPL23A/RPL22/RPS11/RPL11/RPS12/RPL26/RPS19/RPL7A/RPL23/RPS2/RPL17/RPSA/RPS24/RPS9/RPL10A/RPS3/RPL3L/RPS3A/RPL19/RPS4X/RPL41/RPS16/RPL30/RPL8/RPL28/RPS13/RPS14/RPL27A/RPS6/RPL14/RPL15/RPL22L1/DDIT3/RPS8/RPL12/RPS27A/RPL18A/RPL9/RPLP2/RPL24/RPL36/RPL36AL/RPL31/RPL35A/RPS15/RPS15A/RPS25/RPL34/UBA52/RPL27/RPS28/RPS18/RPLP1/RPS7/RPL29/RPL36A/RPL32/RPS27/RPS17/RPL13/RPS10/RPL39/RPS26/RPL37/RPL37A/…
97	c2.cp.reactome	REACTOME_CDC42_GTPASE_CYCLE	REACTOME_CDC42_GTPASE_CYCLE	152	0.751599	2.18599	5.71499e-16	3.70903e-14	2.18072e-14	4798	tags=64%	list=13%	signal=56%	SH3PXD2A/WDR81/ABR/ARHGAP35/SYDE1/ARHGAP31/MYO9B/STEAP3/DOCK11/PREX1/ARHGEF6/CAV1/ARAP1/VAV2/WIPF1/DOCK6/CDC42BPB/CDC42EP1/WAS/DOCK8/GIT2/ARHGAP21/ARHGAP30/CDC42BPA/ARHGAP1/PIK3R1/DLC1/TAGAP/PLEKHG2/STOM/TFRC/STARD8/DOCK9/ARHGEF7/TRIO/RASGRF2/FARP1/ARHGEF12/DOCK10/SPATA13/IQGAP1/SRGAP2/ARHGEF10/GMIP/PLEKHG3/ARHGAP29/FMNL1/SHKBP1/ARHGAP9/STARD13/ARHGAP20/ITSN1/FNBP1L/TIAM1/DOCK7/ARHGAP26/ARHGDIB/A…
98	c2.cp.reactome	REACTOME_RRNA_PROCESSING	REACTOME_RRNA_PROCESSING	203	-0.693163	-2.1761	9.02588e-16	5.57885e-14	3.28008e-14	4825	tags=60%	list=13%	signal=52%	RPL10/RPP25/RPS23/WDR75/UTP3/PES1/EXOSC9/IMP4/RRP7A/BYSL/THUMPD1/RPS5/NOP56/RPL23A/RPL22/RPS11/MRM3/SENP3/EXOSC5/NOP58/EXOSC8/UTP4/RPL11/RPS12/WDR18/RPL26/TRMT10C/RPS19/RPL7A/RPL23/GAR1/RPP30/C1D/RPS2/RPL17/RPSA/RPS24/RPS9/RPL10A/RPS3/EXOSC1/EXOSC7/RPL3L/DDX49/RPS3A/RRP9/RPP40/RPL19/NOL12/EXOSC6/RPS4X/RPL41/NIP7/EXOSC3/RPS16/RPL30/BUD23/RPL8/RPL28/RPS13/UTP11/RPS14/EBNA1BP2/RRP36/RPL27A/RPS6/RPL1…
99	c2.cp.reactome	REACTOME_CELL_CYCLE_CHECKPOINTS	REACTOME_CELL_CYCLE_CHECKPOINTS	288	-0.628624	-2.0416	1.86459e-15	1.10011e-13	6.46808e-14	5283	tags=53%	list=14%	signal=46%	BRIP1/MCM7/RPA2/MCM10/PSMD6/CENPL/MCM4/UBE2D1/CDC6/PSMD7/RBBP8/SKA1/SGO2/H4C14/PCBP4/MCM5/RAD9A/BARD1/CDC26/EXO1/BABAM2/MIS12/CENPT/NUDC/DYNLL2/SGO1/PSMC3/BUB3/PPP2CB/UBE2V2/NUP37/PSMA6/MCM3/KIF18A/PSMA1/MCM6/H2BC3/CDC25A/NUP85/PSMB10/CHEK2/SEC13/MCM2/CDC25C/ORC4/ORC3/DSN1/DBF4/PSMD12/KIF2C/RMI1/B9D2/PSMC6/SFN/H4C1/ANAPC16/YWHAE/UBE2N/PSMA5/CENPK/CDCA8/CCNB2/PKMYT1/H4C12/CCNA2/ANAPC10/CCNB1/CENPH…
100	c2.cp.reactome	REACTOME_IMMUNOREGULATORY_INTERACTIONS_BETWEEN_A_LYMPHOID_AND_A_NON_LYMPHOID_CELL	REACTOME_IMMUNOREGULATORY_INTERACTIONS_BETWEEN_A_LYMPHOID_AND_A_NON_LYMPHOID_CELL	187	0.714601	2.12692	2.0015e-15	1.12954e-13	6.64114e-14	5744	tags=57%	list=16%	signal=48%	COL1A1/COL3A1/COL1A2/IGHV3-33/C3/ITGB2/ICAM1/IGHV4-39/IGHV3-23/IGHV4-34/FCGR3A/COLEC12/VCAM1/IGKV3-20/IGHV3-30/IGKV1-5/IGLV1-40/ITGB1/SIGLEC1/IGHV4-59/PVR/IGHV3-11/IGKV3-15/IGKV3D-20/IGLV2-14/IGLV3-21/IGKV1-12/IGLV1-51/IGLV3-19/LAIR1/IGHV3-53/IGLV1-44/IGLV2-8/IGHV3-7/IGHV1-46/IGKV3-11/SIGLEC10/OSCAR/IGLV2-23/IGLV1-47/IGLV3-1/ITGAL/CD300A/ITGA4/SIGLEC9/IGHV2-70/TREM2/CD22/IGKV1-16/IGHV3-48/IGHV1-2…
101	c2.cp.reactome	REACTOME_G2_M_CHECKPOINTS	REACTOME_G2_M_CHECKPOINTS	164	-0.720905	-2.23335	2.56667e-15	1.38814e-13	8.16157e-14	5283	tags=61%	list=14%	signal=52%	BRIP1/MCM7/RPA2/MCM10/PSMD6/MCM4/CDC6/PSMD7/RBBP8/H4C14/MCM5/RAD9A/BARD1/EXO1/BABAM2/PSMC3/UBE2V2/PSMA6/MCM3/PSMA1/MCM6/H2BC3/CDC25A/PSMB10/CHEK2/MCM2/CDC25C/ORC4/ORC3/DBF4/PSMD12/RMI1/PSMC6/SFN/H4C1/YWHAE/UBE2N/PSMA5/CCNB2/PKMYT1/H4C12/CCNB1/PSMD14/CHEK1/PSMB7/PSMD4/BABAM1/RAD1/PSMA4/PSMD10/PSMB2/H2BC15/UBB/RFC2/CDK1/H4C13/ORC6/CDC7/H2BC14/PSMB1/CDC45/PSMB8/PSMA7/H2BC6/RPS27A/PSMB6/PSMA3/RHNO1/R…
102	c2.cp.reactome	REACTOME_PARASITE_INFECTION	REACTOME_PARASITE_INFECTION	116	0.782627	2.22097	3.21879e-15	1.67119e-13	9.82577e-14	4770	tags=66%	list=13%	signal=58%	IGHV3-33/IGHV4-39/IGHV3-23/IGHV4-34/FCGR3A/IGKV3-20/IGHV3-30/IGHG2/IGKV1-5/IGLV1-40/IGHV4-59/HCK/IGHV3-11/MYO9B/NCKAP1L/MYH9/IGKV3-15/MYO1C/IGKV3D-20/DOCK1/IGLV2-14/WASF2/IGLV3-21/IGKV1-12/IGLV1-51/IGLV3-19/IGHV3-53/IGLV1-44/IGLV2-8/IGHV3-7/IGHV1-46/MYO5A/IGKV3-11/VAV1/VAV2/WIPF1/WAS/IGLV2-23/IGLV1-47/IGLV3-1/WASF3/FGR/IGHV2-70/IGKV1-16/IGHV3-48/IGHV1-2/SRC/IGLV2-11/IGLV3-25/ABL1/BTK/ARPC1B/IGKV1…
103	c2.cp.reactome	REACTOME_INTEGRIN_CELL_SURFACE_INTERACTIONS	REACTOME_INTEGRIN_CELL_SURFACE_INTERACTIONS	85	0.83645	2.29331	4.67811e-15	2.33546e-13	1.37313e-13	3026	tags=62%	list=8%	signal=57%	FN1/COL5A1/COL1A1/COL3A1/COL5A2/COL1A2/COL6A3/COMP/COL8A1/LUM/HSPG2/COL10A1/ITGA11/THBS1/FBN1/COL6A1/COL6A2/COL16A1/ITGA5/ITGB2/ICAM1/VCAM1/TNC/COL8A2/COL5A3/COL4A1/COL4A2/ITGAM/SPP1/ITGB1/VWF/PECAM1/ITGB3/CD44/ITGAX/ITGB6/ITGB8/ITGAL/ITGA2/ITGA4/KDR/JAM3/ITGB5/ITGA3/ICAM5/ITGA1/ITGA9/ITGAV/AGRN/COL13A1/COL7A1/ITGB7/COL4A5
104	c2.cp.reactome	REACTOME_DEPOSITION_OF_NEW_CENPA_CONTAINING_NUCLEOSOMES_AT_THE_CENTROMERE	REACTOME_DEPOSITION_OF_NEW_CENPA_CONTAINING_NUCLEOSOMES_AT_THE_CENTROMERE	70	-0.862369	-2.36652	6.18143e-15	2.86553e-13	1.68479e-13	3095	tags=73%	list=8%	signal=67%	H2AZ2/H4C1/MIS18A/CENPK/OIP5/H4C12/RBBP7/CENPH/ITGB3BP/H2BC15/H4C13/CENPN/CENPU/H2BC14/H2BC6/H2AC18/H2AC19/H2AC4/CENPQ/H2AC14/H4C2/CENPS/H2BC10/H2AC7/H2BC8/H4C6/H2AC6/H2BC7/H2BC13/CENPA/H4C8/H2BC21/CENPM/H2AZ1/H2AX/H2BC4/H4C4/H2BC5/H4C11/H4C5/H2AJ/H2BC11/H2BC9/H2BC17/H2AC20/H2BC12/CENPW/CENPX/H4C9/H4C3/H2AC8
105	c2.cp.reactome	REACTOME_FCGR3A_MEDIATED_IL10_SYNTHESIS	REACTOME_FCGR3A_MEDIATED_IL10_SYNTHESIS	95	0.802709	2.21895	6.13079e-15	2.86553e-13	1.68479e-13	4770	tags=71%	list=13%	signal=62%	IGHV3-33/IGHV4-39/ITPR3/IGHV3-23/IGHV4-34/FCGR3A/FCGR2A/IGKV3-20/IGHV3-30/IGHG2/IGKV1-5/IGLV1-40/IGHV4-59/HCK/IGHV3-11/IGKV3-15/IGKV3D-20/IGLV2-14/IGLV3-21/IGKV1-12/IGLV1-51/IGLV3-19/IGHV3-53/IGLV1-44/IGLV2-8/IGHV3-7/ADCY7/IGHV1-46/IGKV3-11/ADCY6/IGLV2-23/IGLV1-47/ADCY9/IGLV3-1/FGR/IGHV2-70/ITPR2/PLCG1/IGKV1-16/IGHV3-48/IGHV1-2/ADCY3/SRC/IGLV2-11/IGLV3-25/IGKV1D-16/IGHV2-5/AHCYL1/FCGR1A/IGKV1-17/…
106	c2.cp.reactome	REACTOME_RAC1_GTPASE_CYCLE	REACTOME_RAC1_GTPASE_CYCLE	181	0.712099	2.114	7.67236e-15	3.43404e-13	2.01904e-13	4771	tags=61%	list=13%	signal=53%	CYBB/ABR/ARHGAP35/ARHGAP23/ITGB1/ARHGAP31/MYO9B/NCKAP1L/EPHA2/DOCK1/DOCK11/WASF2/PREX1/SWAP70/ARHGEF6/CAV1/VAV1/ARAP1/VAV2/WIPF1/DOCK6/NCF2/CDC42EP1/WAS/NISCH/DOCK8/AMIGO2/DOCK2/GIT2/WASF3/ARHGAP21/ARHGAP30/CDC42BPA/ARHGAP1/PIK3R1/DLC1/TAGAP/PLEKHG2/PLD2/TFRC/DOCK9/ARHGEF7/TRIO/RASGRF2/FARP1/DOCK10/SPATA13/IQGAP1/SRGAP2/ARHGEF10/GMIP/DOCK4/PLEKHG3/FGD5/ARHGAP29/NCF4/FMNL1/ABL2/ARHGAP9/SLC1A5/MCAM…
107	c2.cp.reactome	REACTOME_COLLAGEN_FORMATION	REACTOME_COLLAGEN_FORMATION	90	0.818969	2.25149	8.73192e-15	3.77801e-13	2.22128e-13	3026	tags=56%	list=8%	signal=51%	COL5A1/COL1A1/COL3A1/COL5A2/COL11A1/COL1A2/COL6A3/COL8A1/COL10A1/LOX/COL6A1/COL6A2/COL16A1/PXDN/ADAMTS2/MMP9/LOXL2/COL8A2/COL5A3/LOXL4/ITGB4/COL4A1/PLEC/COL4A2/ADAMTS14/PCOLCE/COL12A1/LAMB3/LOXL1/COL15A1/MMP13/BMP1/P4HA2/COL26A1/CTSS/COL14A1/P3H3/P4HA3/LAMC2/P3H2/COL27A1/COL22A1/COLGALT1/CRTAP/COL13A1/COL7A1/PLOD1/P3H1/DST/COL4A5
108	c2.cp.reactome	REACTOME_RUNX1_REGULATES_TRANSCRIPTION_OF_GENES_INVOLVED_IN_DIFFERENTIATION_OF_HSCS	REACTOME_RUNX1_REGULATES_TRANSCRIPTION_OF_GENES_INVOLVED_IN_DIFFERENTIATION_OF_HSCS	125	-0.759475	-2.28271	1.02484e-14	4.2911e-13	2.52295e-13	3868	tags=62%	list=11%	signal=56%	PSMC3/PSMA6/PSMA1/H2BC3/PSMB10/H3C13/PSMD12/H2AZ2/PSMC6/H4C1/MNAT1/H3-3B/PSMA5/H4C12/H3-3A/PSMD14/PSMB7/PSMD4/PSMA4/PSMD10/PSMB2/H2BC15/UBB/H3C12/H4C13/H2BC14/H3C1/PSMB1/PSMB8/PSMA7/H2BC6/RPS27A/H2AC18/H2AC19/H2AC4/PSMB6/PSMA3/H2AC14/PSMB4/H4C2/H2BC10/H2AC7/H2BC8/UBA52/PSME1/PSMB3/H4C6/PSMB5/SEM1/H2AC6/H2BC7/PSMB9/H2BC13/PSME2/H3C8/H3C4/H4C8/H2BC21/H2AZ1/H2AX/H2BC4/H3C11/H4C4/H2BC5/H4C11/H4C5/PSM…
109	c2.cp.reactome	REACTOME_ECM_PROTEOGLYCANS	REACTOME_ECM_PROTEOGLYCANS	76	0.842004	2.27725	1.05938e-14	4.29713e-13	2.52649e-13	2764	tags=59%	list=8%	signal=55%	FN1/COL5A1/COL1A1/COL3A1/COL5A2/SERPINE1/COL1A2/COL6A3/COMP/LUM/VCAN/HSPG2/BGN/SPARC/COL6A1/COL6A2/DCN/TGFB1/LAMB1/ASPN/LAMA4/TNC/COL5A3/COL4A1/COL4A2/ITGB1/PTPRS/ITGB3/LAMA5/ITGAX/ITGB6/FMOD/LAMB2/TGFB3/ITGA2/MATN3/ITGB5/APP/TNXB/ITGA9/ITGAV/DAG1/AGRN/LAMC1/TGFB2
110	c2.cp.reactome	REACTOME_PRC2_METHYLATES_HISTONES_AND_DNA	REACTOME_PRC2_METHYLATES_HISTONES_AND_DNA	68	-0.857024	-2.33144	1.27047e-14	4.99717e-13	2.93808e-13	3555	tags=75%	list=10%	signal=68%	H2BC3/H3C13/H2AZ2/EZH2/H4C1/H3-3B/H4C12/H3-3A/EED/RBBP7/H2BC15/H3C12/H4C13/H2BC14/H3C1/H2BC6/H2AC18/H2AC19/H2AC4/H2AC14/H4C2/H2BC10/H2AC7/H2BC8/H4C6/H2AC6/H2BC7/H2BC13/H3C8/H3C4/H4C8/H2BC21/H2AZ1/H2AX/H2BC4/H3C11/H4C4/H2BC5/H4C11/H4C5/H2AJ/H2BC11/H2BC9/H3C10/H3C7/H2BC17/H2AC20/H2BC12/H4C9/H4C3/H2AC8
111	c2.cp.reactome	REACTOME_MEIOTIC_RECOMBINATION	REACTOME_MEIOTIC_RECOMBINATION	82	-0.827175	-2.31773	1.41493e-14	5.40171e-13	3.17593e-13	3584	tags=65%	list=10%	signal=58%	CDK4/H2BC3/H3C13/H2AZ2/H4C1/RAD51C/H3-3B/H4C12/H3-3A/H2BC15/H3C12/H4C13/DMC1/H2BC14/H3C1/H2BC6/H2AC18/H2AC19/H2AC4/H2AC14/H4C2/H2BC10/H2AC7/H2BC8/H4C6/H2AC6/H2BC7/MND1/H2BC13/H3C8/H3C4/H4C8/H2BC21/H2AZ1/H2AX/RPA3/H2BC4/H3C11/H4C4/H2BC5/H4C11/H4C5/H2AJ/H2BC11/H2BC9/H3C10/H3C7/H2BC17/H2AC20/H2BC12/H4C9/H4C3/H2AC8
112	c2.cp.reactome	REACTOME_BASE_EXCISION_REPAIR	REACTOME_BASE_EXCISION_REPAIR	87	-0.81503	-2.30392	1.66745e-14	6.18385e-13	3.63579e-13	3555	tags=67%	list=10%	signal=60%	NEIL3/H2BC3/FEN1/TERF2IP/POLD4/H2AZ2/H4C1/ACD/POLE3/PARP2/H4C12/H2BC15/RFC2/APEX1/H4C13/POLD2/POLE2/SMUG1/H2BC14/POLB/H2BC6/H2AC18/H2AC19/H2AC4/RFC4/H2AC14/H4C2/MPG/MUTYH/H2BC10/H2AC7/H2BC8/H4C6/H2AC6/H2BC7/PCNA/H2BC13/H4C8/H2BC21/H2AZ1/H2AX/RPA3/POLE4/H2BC4/H4C4/H2BC5/H4C11/NTHL1/H4C5/H2AJ/H2BC11/H2BC9/H2BC17/H2AC20/H2BC12/H4C9/H4C3/H2AC8
113	c2.cp.reactome	REACTOME_ASSEMBLY_OF_THE_ORC_COMPLEX_AT_THE_ORIGIN_OF_REPLICATION	REACTOME_ASSEMBLY_OF_THE_ORC_COMPLEX_AT_THE_ORIGIN_OF_REPLICATION	64	-0.865201	-2.33916	2.08477e-14	7.51675e-13	4.41947e-13	3555	tags=80%	list=10%	signal=72%	H2BC3/H3C13/ORC4/ORC3/H2AZ2/H4C1/H3-3B/H4C12/H3-3A/H2BC15/H3C12/H4C13/ORC6/H2BC14/H3C1/H2BC6/H2AC18/H2AC19/H2AC4/H2AC14/H4C2/H2BC10/H2AC7/H2BC8/H4C6/H2AC6/H2BC7/H2BC13/H3C8/H3C4/H4C8/H2BC21/H2AZ1/H2AX/H2BC4/H3C11/H4C4/H2BC5/H4C11/H4C5/H2AJ/H2BC11/H2BC9/H3C10/H3C7/H2BC17/H2AC20/H2BC12/H4C9/H4C3/H2AC8
114	c2.cp.reactome	REACTOME_COMPLEMENT_CASCADE	REACTOME_COMPLEMENT_CASCADE	114	0.773921	2.1912	2.58146e-14	9.05605e-13	5.3245e-13	4770	tags=54%	list=13%	signal=47%	IGHV3-33/C3/IGHV4-39/IGHV3-23/IGHV4-34/C5AR1/C3AR1/IGKV3-20/IGHV3-30/IGHG2/C1QC/IGKV1-5/IGLV1-40/C1QB/IGHV4-59/C1S/IGHV3-11/IGKV3-15/IGKV3D-20/CFH/C4A/IGLV2-14/IGLV3-21/IGKV1-12/IGLV1-51/IGLV3-19/C1R/IGHV3-53/IGLV1-44/IGLV2-8/IGHV3-7/IGHV1-46/IGKV3-11/C4B/IGLV2-23/IGLV1-47/IGLV3-1/IGHV2-70/CFD/IGKV1-16/IGHV3-48/C1QA/IGHV1-2/C7/IGLV2-11/IGLV3-25/PROS1/IGKV1D-16/IGHV2-5/IGKV1-17/IGHG1/IGKV2D-40/IGK…
115	c2.cp.reactome	REACTOME_DNA_METHYLATION	REACTOME_DNA_METHYLATION	60	-0.874023	-2.33833	4.4747e-14	1.48927e-12	8.75616e-13	3555	tags=80%	list=10%	signal=72%	H2BC3/H3C13/H2AZ2/H4C1/H3-3B/H4C12/H3-3A/H2BC15/H3C12/H4C13/H2BC14/H3C1/H2BC6/H2AC18/H2AC19/H2AC4/H2AC14/H4C2/H2BC10/H2AC7/H2BC8/H4C6/H2AC6/H2BC7/H2BC13/H3C8/H3C4/H4C8/H2BC21/H2AZ1/H2AX/H2BC4/H3C11/H4C4/H2BC5/H4C11/H4C5/H2AJ/H2BC11/H2BC9/H3C10/H3C7/H2BC17/H2AC20/H2BC12/H4C9/H4C3/H2AC8
116	c2.cp.reactome	REACTOME_DEGRADATION_OF_THE_EXTRACELLULAR_MATRIX	REACTOME_DEGRADATION_OF_THE_EXTRACELLULAR_MATRIX	140	0.745246	2.14919	4.46278e-14	1.48927e-12	8.75616e-13	3071	tags=44%	list=8%	signal=40%	FN1/COL5A1/COL1A1/COL3A1/COL5A2/COL11A1/COL1A2/COL6A3/COL8A1/HSPG2/COL10A1/MMP2/FBN1/COL6A1/CTSK/MMP14/COL6A2/COL16A1/MMP11/HTRA1/DCN/MMP9/NID1/LAMB1/TIMP2/COL8A2/COL5A3/COL4A1/COL4A2/ADAM8/COL12A1/SPP1/MMP19/LAMB3/CAST/COL15A1/CD44/ADAM9/LAMA5/ELN/A2M/MMP13/BMP1/CAPN2/MMP24/ADAMTS4/CTSD/COL26A1/ADAMTS16/CTSS/COL14A1/LAMC2/ADAM10/ADAM17/COL13A1/ADAMTS9/LAMC1/CAPN1/COL7A1/COL4A5/TPSAB1
117	c2.cp.reactome	REACTOME_SIRT1_NEGATIVELY_REGULATES_RRNA_EXPRESSION	REACTOME_SIRT1_NEGATIVELY_REGULATES_RRNA_EXPRESSION	63	-0.865814	-2.3379	1.29438e-13	4.20027e-12	2.46955e-12	3555	tags=78%	list=10%	signal=70%	H2BC3/H3C13/SUV39H1/H2AZ2/H4C1/H3-3B/H4C12/H3-3A/H2BC15/H3C12/H4C13/H2BC14/H3C1/H2BC6/H2AC18/H2AC19/H2AC4/H2AC14/H4C2/H2BC10/H2AC7/H2BC8/H4C6/H2AC6/H2BC7/H2BC13/H3C8/H3C4/H4C8/H2BC21/H2AZ1/H2AX/H2BC4/H3C11/H4C4/H2BC5/H4C11/H4C5/H2AJ/H2BC11/H2BC9/H3C10/H3C7/H2BC17/H2AC20/H2BC12/H4C9/H4C3/H2AC8
118	c2.cp.reactome	REACTOME_INHIBITION_OF_DNA_RECOMBINATION_AT_TELOMERE	REACTOME_INHIBITION_OF_DNA_RECOMBINATION_AT_TELOMERE	65	-0.847425	-2.30915	2.5065e-13	7.74626e-12	4.55441e-12	3555	tags=75%	list=10%	signal=68%	H2BC3/TERF2IP/H2AZ2/H4C1/ACD/H3-3B/H4C12/H3-3A/POLR2C/H2BC15/H4C13/H2BC14/H2BC6/H2AC18/H2AC19/H2AC4/H2AC14/H4C2/POLR2H/H2BC10/H2AC7/POLR2G/H2BC8/POLR2K/H4C6/H2AC6/H2BC7/H2BC13/H4C8/H2BC21/H2AZ1/H2AX/POLR2L/H2BC4/H4C4/H2BC5/POLR2I/POLR2J/H4C11/H4C5/H2AJ/H2BC11/H2BC9/H2BC17/H2AC20/H2BC12/H4C9/H4C3/H2AC8
119	c2.cp.reactome	REACTOME_RNA_POLYMERASE_I_PROMOTER_ESCAPE	REACTOME_RNA_POLYMERASE_I_PROMOTER_ESCAPE	83	-0.814108	-2.28503	2.46077e-13	7.74626e-12	4.55441e-12	2582	tags=64%	list=7%	signal=60%	H2AZ2/H4C1/MNAT1/H3-3B/CBX3/H4C12/H3-3A/H2BC15/POLR1C/H3C12/H4C13/H2BC14/H3C1/H2BC6/H2AC18/H2AC19/H2AC4/H2AC14/H4C2/POLR2H/GTF2H5/H2BC10/H2AC7/H2BC8/POLR2K/H4C6/H2AC6/H2BC7/H2BC13/H3C8/H3C4/H4C8/H2BC21/H2AZ1/H2AX/POLR2L/H2BC4/H3C11/H4C4/H2BC5/H4C11/H4C5/H2AJ/H2BC11/H2BC9/H3C10/H3C7/H2BC17/H2AC20/H2BC12/H4C9/H4C3/H2AC8
120	c2.cp.reactome	REACTOME_CELLULAR_RESPONSE_TO_STARVATION	REACTOME_CELLULAR_RESPONSE_TO_STARVATION	156	-0.705018	-2.16868	2.60119e-13	7.85197e-12	4.61656e-12	3969	tags=61%	list=11%	signal=55%	RPS5/RPL23A/RPL22/ATP6V1E1/RPS11/SEC13/RPL11/RPS12/ATP6V1B1/RPL26/CASTOR1/RPS19/RPL7A/RPL23/RPS2/RPL17/RPSA/RPS24/RPS9/RPL10A/RPS3/RPL3L/RPS3A/ATP6V1E2/LAMTOR3/RPL19/ATP6V0C/RPS4X/RPL41/ATP6V1G2/RPS16/RPL30/RPL8/RPL28/RPS13/RPS14/RPL27A/RPS6/ATP6V0E1/RPL14/WDR24/NPRL2/RPL15/MLST8/RHEB/ATP6V0E2/LAMTOR1/RPL22L1/DDIT3/RPS8/RPL12/RPS27A/ATP6V1G1/RPL18A/RPL9/RPLP2/RPL24/RPL36/RPL36AL/RPL31/RPL35A/RPS1…
121	c2.cp.reactome	REACTOME_FCERI_MEDIATED_CA_2_MOBILIZATION	REACTOME_FCERI_MEDIATED_CA_2_MOBILIZATION	86	0.805793	2.2088	2.76483e-13	8.15625e-12	4.79546e-12	5461	tags=77%	list=15%	signal=66%	IGHV3-33/IGHV4-39/ITPR3/IGHV3-23/IGHV4-34/IGKV3-20/IGHV3-30/IGKV1-5/IGLV1-40/IGHV4-59/IGHV3-11/IGKV3-15/IGKV3D-20/IGLV2-14/IGLV3-21/IGKV1-12/IGLV1-51/IGLV3-19/IGHV3-53/IGLV1-44/IGLV2-8/IGHV3-7/IGHV1-46/IGKV3-11/VAV1/VAV2/IGLV2-23/IGLV1-47/IGLV3-1/NFATC2/IGHV2-70/ITPR2/LCP2/PLCG1/IGKV1-16/IGHV3-48/IGHV1-2/IGLV2-11/IGLV3-25/SHC1/BTK/FCER1A/NFATC1/IGKV1D-16/IGHV2-5/AHCYL1/PPP3CA/IGKV1-17/LYN/IGKV2D-…
122	c2.cp.reactome	REACTOME_ANTIGEN_ACTIVATES_B_CELL_RECEPTOR_BCR_LEADING_TO_GENERATION_OF_SECOND_MESSENGERS	REACTOME_ANTIGEN_ACTIVATES_B_CELL_RECEPTOR_BCR_LEADING_TO_GENERATION_OF_SECOND_MESSENGERS	86	0.804431	2.20507	3.57451e-13	1.03105e-11	6.06203e-12	5096	tags=74%	list=14%	signal=64%	IGHV3-33/IGHV4-39/ITPR3/IGHV3-23/IGHV4-34/IGKV3-20/IGHV3-30/STIM1/IGKV1-5/IGLV1-40/IGHV4-59/IGHV3-11/IGKV3-15/IGKV3D-20/IGLV2-14/IGLV3-21/IGKV1-12/IGLV1-51/IGLV3-19/PIK3CD/IGHV3-53/IGLV1-44/IGLV2-8/IGHV3-7/IGHV1-46/IGKV3-11/VAV1/PIK3AP1/IGLV2-23/IGLV1-47/IGLV3-1/IGHM/IGHV2-70/PIK3R1/ITPR2/CD22/IGKV1-16/IGHV3-48/IGHV1-2/IGLV2-11/IGLV3-25/BTK/IGKV1D-16/IGHV2-5/AHCYL1/IGHD/ORAI2/IGKV1-17/LYN/IGKV2D-…
123	c2.cp.reactome	REACTOME_ACTIVATED_PKN1_STIMULATES_TRANSCRIPTION_OF_AR_ANDROGEN_RECEPTOR_REGULATED_GENES_KLK2_AND_KLK3	REACTOME_ACTIVATED_PKN1_STIMULATES_TRANSCRIPTION_OF_AR_ANDROGEN_RECEPTOR_REGULATED_GENES_KLK2_AND_KLK3	62	-0.853995	-2.2938	3.99963e-13	1.12859e-11	6.63554e-12	3555	tags=77%	list=10%	signal=70%	H2BC3/H3C13/H2AZ2/H4C1/H3-3B/H4C12/H3-3A/H2BC15/H3C12/H4C13/H2BC14/H3C1/H2BC6/H2AC18/H2AC19/H2AC4/H2AC14/H4C2/H2BC10/H2AC7/H2BC8/H4C6/H2AC6/H2BC7/H2BC13/H3C8/H3C4/H4C8/H2BC21/H2AZ1/H2AX/H2BC4/H3C11/H4C4/H2BC5/H4C11/H4C5/H2AJ/H2BC11/H2BC9/H3C10/H3C7/H2BC17/H2AC20/H2BC12/H4C9/H4C3/H2AC8
124	c2.cp.reactome	REACTOME_FCERI_MEDIATED_MAPK_ACTIVATION	REACTOME_FCERI_MEDIATED_MAPK_ACTIVATION	87	0.79924	2.19123	4.11518e-13	1.13649e-11	6.68198e-12	5744	tags=76%	list=16%	signal=64%	IGHV3-33/IGHV4-39/IGHV3-23/IGHV4-34/IGKV3-20/IGHV3-30/IGKV1-5/IGLV1-40/IGHV4-59/FOS/IGHV3-11/IGKV3-15/IGKV3D-20/IGLV2-14/IGLV3-21/IGKV1-12/IGLV1-51/IGLV3-19/IGHV3-53/IGLV1-44/IGLV2-8/IGHV3-7/IGHV1-46/IGKV3-11/VAV1/VAV2/IGLV2-23/IGLV1-47/IGLV3-1/IGHV2-70/LCP2/PLCG1/IGKV1-16/IGHV3-48/IGHV1-2/KRAS/IGLV2-11/IGLV3-25/SHC1/MAP3K1/FCER1A/IGKV1D-16/IGHV2-5/JUN/IGKV1-17/LYN/MAPK1/IGKV2D-40/MAPK9/IGKV4-1/I…
125	c2.cp.reactome	REACTOME_ANTI_INFLAMMATORY_RESPONSE_FAVOURING_LEISHMANIA_PARASITE_INFECTION	REACTOME_ANTI_INFLAMMATORY_RESPONSE_FAVOURING_LEISHMANIA_PARASITE_INFECTION	134	0.736656	2.10977	5.19696e-13	1.40534e-11	8.26271e-12	4770	tags=59%	list=13%	signal=51%	IGHV3-33/CD163/IGHV4-39/ITPR3/IGHV3-23/IGHV4-34/FCGR3A/PLK2/FCGR2A/IGKV3-20/IGHV3-30/IGHG2/IGKV1-5/IGLV1-40/IGHV4-59/HCK/IGHV3-11/MYH9/IGKV3-15/IGKV3D-20/IGLV2-14/IGLV3-21/IGKV1-12/IGLV1-51/IGLV3-19/IGHV3-53/IGLV1-44/IGLV2-8/IGHV3-7/ADCY7/IGHV1-46/IGKV3-11/ADCY6/IGLV2-23/IGLV1-47/ADCY9/IGLV3-1/FGR/IGHV2-70/GNG2/GGT5/ITPR2/PLCG1/IGKV1-16/IGHV3-48/IGHV1-2/ADCY3/GNG12/SRC/IGLV2-11/IGLV3-25/ADAM17/IG…
126	c2.cp.reactome	REACTOME_M_PHASE	REACTOME_M_PHASE	411	-0.547559	-1.8315	6.02766e-13	1.59672e-11	9.38787e-12	4119	tags=39%	list=11%	signal=35%	MIS12/CENPT/NUDC/DYNLL2/SGO1/MZT1/PSMC3/BUB3/PPP2CB/HAUS4/NCAPG/NUP37/PSMA6/KIF18A/RAN/PSMA1/H2BC3/NUP85/PSMB10/VPS4A/SEC13/H3C13/TUBB2B/DSN1/PSMD12/TUBB/KIF2C/H2AZ2/B9D2/HAUS8/PSMC6/H4C1/NUP54/RAE1/ANAPC16/YWHAE/TUBG1/CEP41/CHMP2A/H3-3B/CDCA5/PSMA5/CENPK/EMD/CDCA8/CCNB2/H4C12/ANAPC10/CCNB1/H3-3A/NUP35/CENPH/PSMD14/ITGB3BP/PSMB7/PSMD4/HAUS1/VRK1/NUF2/PSMA4/UBE2E1/NSL1/PSMD10/PSMB2/H2BC15/UBB/H3C1…
127	c2.cp.reactome	REACTOME_BASE_EXCISION_REPAIR_AP_SITE_FORMATION	REACTOME_BASE_EXCISION_REPAIR_AP_SITE_FORMATION	60	-0.856238	-2.29075	7.30199e-13	1.85843e-11	1.09266e-11	3764	tags=75%	list=10%	signal=67%	NEIL3/H2BC3/TERF2IP/H2AZ2/H4C1/ACD/H4C12/H2BC15/H4C13/SMUG1/H2BC14/H2BC6/H2AC18/H2AC19/H2AC4/H2AC14/H4C2/MPG/MUTYH/H2BC10/H2AC7/H2BC8/H4C6/H2AC6/H2BC7/H2BC13/H4C8/H2BC21/H2AZ1/H2AX/H2BC4/H4C4/H2BC5/H4C11/NTHL1/H4C5/H2AJ/H2BC11/H2BC9/H2BC17/H2AC20/H2BC12/H4C9/H4C3/H2AC8
128	c2.cp.reactome	REACTOME_DNA_REPAIR	REACTOME_DNA_REPAIR	329	-0.575324	-1.89459	7.2268e-13	1.85843e-11	1.09266e-11	4550	tags=40%	list=12%	signal=35%	RAD9A/DTL/COPS5/UNG/BARD1/COPS7A/USP10/EXO1/BABAM2/UBE2B/EYA2/RAD51/FANCG/TIPIN/UBE2V2/POLR2D/NEIL3/RAD23A/UBXN1/H2BC3/CHEK2/FEN1/TERF2IP/KPNA2/POLD4/ISY1/H2AZ2/EME1/FANCL/RMI1/H4C1/ACD/HMGN1/RAD51C/POLE3/UBE2N/MNAT1/PARP2/UFD1/INO80E/FAAP24/INO80C/H4C12/CCNA2/COPS6/POLR2C/TDP2/CHEK1/PPIE/BABAM1/RAD1/H2BC15/UBB/RFC2/ALKBH2/APEX1/H4C13/POLD2/POLE2/MGMT/RAD51AP1/SMUG1/UBE2I/H2BC14/POLB/H2BC6/RPS27A…
129	c2.cp.reactome	REACTOME_ROLE_OF_PHOSPHOLIPIDS_IN_PHAGOCYTOSIS	REACTOME_ROLE_OF_PHOSPHOLIPIDS_IN_PHAGOCYTOSIS	82	0.807313	2.20527	1.09583e-12	2.73535e-11	1.60825e-11	4770	tags=77%	list=13%	signal=67%	IGHV3-33/IGHV4-39/ITPR3/IGHV3-23/IGHV4-34/FCGR3A/FCGR2A/IGKV3-20/IGHV3-30/IGHG2/IGKV1-5/IGLV1-40/IGHV4-59/IGHV3-11/IGKV3-15/IGKV3D-20/IGLV2-14/IGLV3-21/IGKV1-12/IGLV1-51/IGLV3-19/IGHV3-53/IGLV1-44/IGLV2-8/IGHV3-7/IGHV1-46/IGKV3-11/IGLV2-23/IGLV1-47/IGLV3-1/IGHV2-70/PIK3R1/ITPR2/PLCG1/IGKV1-16/IGHV3-48/PLD2/IGHV1-2/IGLV2-11/IGLV3-25/PIK3CB/IGKV1D-16/IGHV2-5/AHCYL1/FCGR1A/IGKV1-17/IGHG1/IGKV2D-40/I…
130	c2.cp.reactome	REACTOME_RECOGNITION_AND_ASSOCIATION_OF_DNA_GLYCOSYLASE_WITH_SITE_CONTAINING_AN_AFFECTED_PURINE	REACTOME_RECOGNITION_AND_ASSOCIATION_OF_DNA_GLYCOSYLASE_WITH_SITE_CONTAINING_AN_AFFECTED_PURINE	53	-0.870778	-2.29245	1.29202e-12	3.10564e-11	1.82596e-11	3764	tags=81%	list=10%	signal=73%	NEIL3/H2BC3/TERF2IP/H2AZ2/H4C1/ACD/H4C12/H2BC15/H4C13/H2BC14/H2BC6/H2AC18/H2AC19/H2AC4/H2AC14/H4C2/MPG/MUTYH/H2BC10/H2AC7/H2BC8/H4C6/H2AC6/H2BC7/H2BC13/H4C8/H2BC21/H2AZ1/H2AX/H2BC4/H4C4/H2BC5/H4C11/H4C5/H2AJ/H2BC11/H2BC9/H2BC17/H2AC20/H2BC12/H4C9/H4C3/H2AC8
131	c2.cp.reactome	REACTOME_MEIOSIS	REACTOME_MEIOSIS	114	-0.748351	-2.22457	1.26957e-12	3.10564e-11	1.82596e-11	3584	tags=53%	list=10%	signal=48%	CDK4/H2BC3/TERF2IP/H3C13/H2AZ2/H4C1/ACD/SMC1B/RAD51C/H3-3B/H4C12/H3-3A/H2BC15/H3C12/H4C13/DMC1/UBE2I/H2BC14/H3C1/H2BC6/H2AC18/REC8/H2AC19/H2AC4/H2AC14/H4C2/H2BC10/H2AC7/H2BC8/SYCE3/H4C6/H2AC6/H2BC7/MND1/H2BC13/H3C8/H3C4/SYCE2/H4C8/H2BC21/H2AZ1/H2AX/RPA3/H2BC4/H3C11/H4C4/H2BC5/H4C11/H4C5/H2AJ/H2BC11/H2BC9/H3C10/H3C7/H2BC17/H2AC20/H2BC12/H4C9/H4C3/H2AC8
132	c2.cp.reactome	REACTOME_SELENOAMINO_ACID_METABOLISM	REACTOME_SELENOAMINO_ACID_METABOLISM	118	-0.740316	-2.21853	1.35224e-12	3.19129e-11	1.87632e-11	3969	tags=67%	list=11%	signal=60%	RPS5/RPL23A/RPL22/PSTK/RPS11/MAT1A/RPL11/RPS12/RPL26/GNMT/DARS1/RPS19/RPL7A/RPL23/RPS2/RPL17/RPSA/RPS24/RPS9/RPL10A/RPS3/RPL3L/RPS3A/RPL19/GSR/RPS4X/RPL41/RPS16/RPL30/RPL8/RPL28/RPS13/RPS14/RPL27A/RPS6/RPL14/RPL15/RPL22L1/RPS8/RPL12/RPS27A/RPL18A/RPL9/RPLP2/RPL24/RPL36/RPL36AL/RPL31/RPL35A/RPS15/RPS15A/RPS25/RPL34/UBA52/RPL27/RPS28/RPS18/RPLP1/RPS7/RPL29/RPL36A/RPL32/RPS27/RPS17/RPL13/RPS10/RPL39…
133	c2.cp.reactome	REACTOME_CONDENSATION_OF_PROPHASE_CHROMOSOMES	REACTOME_CONDENSATION_OF_PROPHASE_CHROMOSOMES	69	-0.830218	-2.26612	1.40073e-12	3.24668e-11	1.90888e-11	2536	tags=74%	list=7%	signal=69%	H2BC3/H3C13/H2AZ2/H4C1/H3-3B/H4C12/CCNB1/H3-3A/H2BC15/H3C12/CDK1/H4C13/PLK1/H2BC14/H3C1/H2BC6/H2AC18/H2AC19/H2AC4/H2AC14/H4C2/H2BC10/H2AC7/H2BC8/H4C6/H2AC6/H2BC7/H2BC13/H3C8/H3C4/H4C8/H2BC21/H2AZ1/H2AX/H2BC4/H3C11/H4C4/H2BC5/H4C11/H4C5/H2AJ/H2BC11/H2BC9/H3C10/H3C7/H2BC17/H2AC20/H2BC12/H4C9/H4C3/H2AC8
134	c2.cp.reactome	REACTOME_FCGR_ACTIVATION	REACTOME_FCGR_ACTIVATION	69	0.829563	2.20396	1.45589e-12	3.31535e-11	1.94926e-11	4770	tags=78%	list=13%	signal=68%	IGHV3-33/IGHV4-39/IGHV3-23/IGHV4-34/FCGR3A/FCGR2A/IGKV3-20/IGHV3-30/IGHG2/IGKV1-5/IGLV1-40/IGHV4-59/HCK/IGHV3-11/IGKV3-15/IGKV3D-20/IGLV2-14/IGLV3-21/IGKV1-12/IGLV1-51/IGLV3-19/IGHV3-53/IGLV1-44/IGLV2-8/IGHV3-7/IGHV1-46/IGKV3-11/IGLV2-23/IGLV1-47/IGLV3-1/FGR/IGHV2-70/IGKV1-16/IGHV3-48/IGHV1-2/SRC/IGLV2-11/IGLV3-25/IGKV1D-16/IGHV2-5/FCGR1A/IGKV1-17/LYN/IGHG1/IGKV2D-40/IGKV4-1/IGHV3-13/IGLV3-27/IGL…
135	c2.cp.reactome	REACTOME_INITIAL_TRIGGERING_OF_COMPLEMENT	REACTOME_INITIAL_TRIGGERING_OF_COMPLEMENT	79	0.80999	2.19415	1.5461e-12	3.46006e-11	2.03434e-11	4770	tags=71%	list=13%	signal=62%	IGHV3-33/C3/IGHV4-39/IGHV3-23/IGHV4-34/IGKV3-20/IGHV3-30/IGHG2/C1QC/IGKV1-5/IGLV1-40/C1QB/IGHV4-59/C1S/IGHV3-11/IGKV3-15/IGKV3D-20/C4A/IGLV2-14/IGLV3-21/IGKV1-12/IGLV1-51/IGLV3-19/C1R/IGHV3-53/IGLV1-44/IGLV2-8/IGHV3-7/IGHV1-46/IGKV3-11/C4B/IGLV2-23/IGLV1-47/IGLV3-1/IGHV2-70/CFD/IGKV1-16/IGHV3-48/C1QA/IGHV1-2/IGLV2-11/IGLV3-25/IGKV1D-16/IGHV2-5/IGKV1-17/IGHG1/IGKV2D-40/IGKV4-1/IGHV3-13/IGLV3-27/IG…
136	c2.cp.reactome	REACTOME_REPRODUCTION	REACTOME_REPRODUCTION	140	-0.719395	-2.18974	1.61845e-12	3.56059e-11	2.09344e-11	3584	tags=44%	list=10%	signal=40%	CDK4/H2BC3/TERF2IP/H3C13/H2AZ2/H4C1/ACD/SMC1B/RAD51C/OVGP1/H3-3B/H4C12/H3-3A/ZP3/H2BC15/H3C12/H4C13/DMC1/UBE2I/H2BC14/H3C1/H2BC6/H2AC18/REC8/H2AC19/H2AC4/H2AC14/H4C2/H2BC10/H2AC7/H2BC8/SYCE3/H4C6/H2AC6/H2BC7/MND1/H2BC13/H3C8/H3C4/SYCE2/H4C8/H2BC21/H2AZ1/H2AX/RPA3/H2BC4/H3C11/H4C4/H2BC5/H4C11/H4C5/H2AJ/H2BC11/H2BC9/H3C10/H3C7/H2BC17/H2AC20/H2BC12/H4C9/H4C3/H2AC8
137	c2.cp.reactome	REACTOME_BINDING_AND_UPTAKE_OF_LIGANDS_BY_SCAVENGER_RECEPTORS	REACTOME_BINDING_AND_UPTAKE_OF_LIGANDS_BY_SCAVENGER_RECEPTORS	98	0.783124	2.1687	1.77398e-12	3.83771e-11	2.25638e-11	4169	tags=65%	list=11%	signal=58%	COL1A1/COL3A1/COL1A2/LRP1/SPARC/IGHV3-33/CD163/IGHV4-39/STAB1/IGHV3-23/IGHV4-34/SSC5D/COLEC12/IGHA1/COL4A1/COL4A2/IGKV3-20/IGHV3-30/IGKV1-5/IGLV1-40/IGHV4-59/IGHV3-11/IGKV3-15/IGHA2/IGKV3D-20/IGLV2-14/IGLV3-21/IGKV1-12/IGLV1-51/IGLV3-19/IGHV3-53/IGLV1-44/IGLV2-8/IGHV3-7/IGHV1-46/MARCO/IGKV3-11/MSR1/IGLV2-23/IGLV1-47/IGLV3-1/SCARB1/SAA1/IGHV2-70/IGKV1-16/IGHV3-48/CD36/IGHV1-2/IGLV2-11/APOL1/IGLV3-…
138	c2.cp.reactome	REACTOME_COMPLEX_I_BIOGENESIS	REACTOME_COMPLEX_I_BIOGENESIS	51	-0.873879	-2.28091	2.60302e-12	5.53888e-11	3.25658e-11	4014	tags=84%	list=11%	signal=75%	NDUFV1/NDUFV3/COA1/NDUFS4/NDUFAF6/NDUFS7/NDUFAF2/NDUFAF5/NDUFA5/TMEM186/NDUFA9/NDUFB5/TIMMDC1/NDUFS3/NDUFA11/NDUFA12/NDUFAF4/NDUFB6/NDUFB9/TMEM126B/NDUFA6/NDUFA8/NDUFB8/NDUFA2/NDUFV2/NDUFAF3/NDUFB2/NDUFB10/NDUFB3/NDUFA3/NDUFB7/NDUFB4/NDUFA1/NDUFAB1/NDUFB11/NDUFS6/NDUFS8/NDUFA7/NDUFC1/NDUFS5/NDUFC2/NDUFB1/NDUFA13
139	c2.cp.reactome	REACTOME_NONSENSE_MEDIATED_DECAY_NMD	REACTOME_NONSENSE_MEDIATED_DECAY_NMD	116	-0.735088	-2.19012	3.37864e-12	7.07335e-11	4.15877e-11	3969	tags=66%	list=11%	signal=59%	RPS5/RPL23A/RPL22/RPS11/RBM8A/RPL11/RPS12/RPL26/RPS19/RPL7A/RPL23/RPS2/RPL17/RPSA/RPS24/RPS9/RPL10A/RPS3/RPL3L/RPS3A/RPL19/RPS4X/RPL41/RPS16/RPL30/RPL8/RPL28/RPS13/RPS14/RNPS1/RPL27A/RPS6/RPL14/RPL15/RPL22L1/RPS8/RPL12/RPS27A/RPL18A/RPL9/RPLP2/RPL24/RPL36/RPL36AL/RPL31/RPL35A/RPS15/RPS15A/RPS25/MAGOHB/RPL34/UBA52/RPL27/RPS28/RPS18/RPLP1/RPS7/RPL29/RPL36A/RPL32/RPS27/RPS17/RPL13/RPS10/RPL39/RPS26/…
140	c2.cp.reactome	REACTOME_ASSEMBLY_OF_COLLAGEN_FIBRILS_AND_OTHER_MULTIMERIC_STRUCTURES	REACTOME_ASSEMBLY_OF_COLLAGEN_FIBRILS_AND_OTHER_MULTIMERIC_STRUCTURES	61	0.845994	2.19826	5.88947e-12	1.21342e-10	7.13427e-11	1816	tags=54%	list=5%	signal=52%	COL5A1/COL1A1/COL3A1/COL5A2/COL11A1/COL1A2/COL6A3/COL8A1/COL10A1/LOX/COL6A1/COL6A2/PXDN/MMP9/LOXL2/COL8A2/COL5A3/LOXL4/ITGB4/COL4A1/PLEC/COL4A2/PCOLCE/COL12A1/LAMB3/LOXL1/COL15A1/MMP13/BMP1/CTSS/COL14A1/LAMC2/COL27A1
141	c2.cp.reactome	REACTOME_ERCC6_CSB_AND_EHMT2_G9A_POSITIVELY_REGULATE_RRNA_EXPRESSION	REACTOME_ERCC6_CSB_AND_EHMT2_G9A_POSITIVELY_REGULATE_RRNA_EXPRESSION	71	-0.816694	-2.23379	7.16991e-12	1.45415e-10	8.54965e-11	2536	tags=70%	list=7%	signal=66%	H2BC3/H3C13/H2AZ2/H4C1/H3-3B/CBX3/H4C12/H3-3A/RBBP7/H2BC15/H3C12/H4C13/H2BC14/H3C1/H2BC6/H2AC18/H2AC19/H2AC4/H2AC14/H4C2/H2BC10/H2AC7/H2BC8/H4C6/H2AC6/H2BC7/H2BC13/H3C8/H3C4/H4C8/H2BC21/H2AZ1/H2AX/H2BC4/H3C11/H4C4/H2BC5/H4C11/H4C5/H2AJ/H2BC11/H2BC9/H3C10/H3C7/H2BC17/H2AC20/H2BC12/H4C9/H4C3/H2AC8
142	c2.cp.reactome	REACTOME_INFLUENZA_INFECTION	REACTOME_INFLUENZA_INFECTION	157	-0.68526	-2.10888	9.59068e-12	1.91519e-10	1.12603e-10	3969	tags=59%	list=11%	signal=53%	RPS5/RPL23A/RPL22/POLR2D/NUP37/RAN/RPS11/NUP85/SEC13/RPL11/KPNA2/RPS12/RPL26/RPS19/RPL7A/RPL23/NUP54/RAE1/RPS2/RPL17/RPSA/RPS24/RPS9/RPL10A/RPS3/HSPA1A/RPL3L/RPS3A/RPL19/RPS4X/RPL41/POLR2C/NUP35/RPS16/RPL30/RPL8/RPL28/RPS13/RPS14/RPL27A/RPS6/RPL14/CLTA/RPL15/RPL22L1/RPS8/RPL12/RPS27A/RPL18A/PABPN1/RPL9/RPLP2/RPL24/POLR2H/RPL36/RPL36AL/RPL31/RPL35A/RPS15/RPS15A/RPS25/POLR2G/RPL34/UBA52/RPL27/RPS28…
143	c2.cp.reactome	REACTOME_PLATELET_ACTIVATION_SIGNALING_AND_AGGREGATION	REACTOME_PLATELET_ACTIVATION_SIGNALING_AND_AGGREGATION	260	0.624551	1.89935	1.3163e-11	2.58872e-10	1.52203e-10	5466	tags=45%	list=15%	signal=39%	FN1/COL1A1/SERPINE1/COL1A2/F13A1/IGF2/TIMP3/THBS1/SPARC/ITPR3/TGFB1/ISLR/PDPN/ADRA2A/ECM1/F2R/FLNA/APBB1IP/VCL/TLN1/PLEK/VWF/DAGLA/PECAM1/RAC2/FERMT3/ITGB3/GAS6/PSAP/A2M/VAV1/VAV2/ACTN4/GNA15/TGFB3/LHFPL2/GNA12/PTPN1/PTPN11/MGLL/GNG2/CFD/SERPINA1/PIK3R1/ACTN1/SRGN/PIK3R5/ITPR2/LCP2/QSOX1/CD36/DGKZ/APP/GNG12/SRC/TOR4A/PHACTR2/SHC1/RAPGEF3/ABCC4/PIK3CB/TUBA4A/PIK3CG/PROS1/BRPF3/PDGFB/CD109/DGKD/BCA…
144	c2.cp.reactome	REACTOME_SIGNALING_BY_ROBO_RECEPTORS	REACTOME_SIGNALING_BY_ROBO_RECEPTORS	218	-0.618491	-1.95038	1.76855e-11	3.42623e-10	2.01445e-10	3868	tags=50%	list=11%	signal=45%	PSMC3/RPL23A/RPL22/PSMA6/RPS11/PSMA1/PSMB10/RBM8A/RPL11/RPS12/PSMD12/RPL26/RPS19/PSMC6/RPL7A/RPL23/RPS2/RPL17/RPSA/CXCR4/RPS24/RPS9/RPL10A/RPS3/RPL3L/RPS3A/PSMA5/RPL19/RPS4X/RPL41/PSMD14/RPS16/PSMB7/PSMD4/RPL30/RPL8/RPL28/PSMA4/PSMD10/PSMB2/RPS13/RPS14/UBB/RNPS1/RPL27A/RPS6/RPL14/RPL15/RPL22L1/PSMB1/PSMB8/PSMA7/RPS8/RPL12/RPS27A/RPL18A/PSMB6/PSMA3/RPL9/ELOC/RPLP2/PSMB4/RPL24/PFN1/RPL36/RPL36AL/RP…
145	c2.cp.reactome	REACTOME_NON_INTEGRIN_MEMBRANE_ECM_INTERACTIONS	REACTOME_NON_INTEGRIN_MEMBRANE_ECM_INTERACTIONS	59	0.846878	2.18953	2.37511e-11	4.41155e-10	2.59377e-10	3026	tags=64%	list=8%	signal=59%	FN1/COL5A1/COL1A1/COL3A1/COL5A2/COL11A1/COL1A2/HSPG2/COL10A1/THBS1/TGFB1/LAMB1/LAMA4/TNC/COL5A3/DDR2/ITGB4/COL4A1/COL4A2/ITGB1/LAMB3/NTN4/ITGB3/LAMA5/SDC1/LAMB2/ITGA2/ACTN1/SDC3/ITGB5/LAMC2/PDGFB/ITGAV/DAG1/AGRN/LAMC1/PDGFA/COL4A5
146	c2.cp.reactome	REACTOME_EUKARYOTIC_TRANSLATION_INITIATION	REACTOME_EUKARYOTIC_TRANSLATION_INITIATION	120	-0.726653	-2.17643	2.34405e-11	4.41155e-10	2.59377e-10	3969	tags=64%	list=11%	signal=57%	RPS5/RPL23A/RPL22/RPS11/EIF3I/RPL11/RPS12/RPL26/EIF2B2/RPS19/RPL7A/RPL23/RPS2/RPL17/RPSA/RPS24/RPS9/RPL10A/RPS3/RPL3L/RPS3A/RPL19/RPS4X/RPL41/RPS16/RPL30/EIF1AX/RPL8/RPL28/RPS13/RPS14/RPL27A/RPS6/RPL14/RPL15/RPL22L1/RPS8/RPL12/RPS27A/RPL18A/RPL9/RPLP2/RPL24/RPL36/RPL36AL/RPL31/RPL35A/RPS15/RPS15A/RPS25/RPL34/UBA52/RPL27/RPS28/RPS18/RPLP1/RPS7/RPL29/RPL36A/RPL32/RPS27/RPS17/RPL13/RPS10/RPL39/RPS26…
147	c2.cp.reactome	REACTOME_CD22_MEDIATED_BCR_REGULATION	REACTOME_CD22_MEDIATED_BCR_REGULATION	61	0.835408	2.17075	2.37911e-11	4.41155e-10	2.59377e-10	4770	tags=80%	list=13%	signal=70%	IGHV3-33/IGHV4-39/IGHV3-23/IGHV4-34/IGKV3-20/IGHV3-30/IGKV1-5/IGLV1-40/IGHV4-59/IGHV3-11/IGKV3-15/IGKV3D-20/IGLV2-14/IGLV3-21/IGKV1-12/IGLV1-51/IGLV3-19/IGHV3-53/IGLV1-44/IGLV2-8/IGHV3-7/IGHV1-46/IGKV3-11/IGLV2-23/IGLV1-47/IGLV3-1/IGHM/IGHV2-70/CD22/IGKV1-16/IGHV3-48/IGHV1-2/IGLV2-11/IGLV3-25/IGKV1D-16/IGHV2-5/IGHD/IGKV1-17/LYN/IGKV2D-40/IGKV4-1/IGHV3-13/IGLV3-27/IGLV6-57/IGLV7-43/IGKV2-30/IGKV1D…
148	c2.cp.reactome	REACTOME_ROLE_OF_LAT2_NTAL_LAB_ON_CALCIUM_MOBILIZATION	REACTOME_ROLE_OF_LAT2_NTAL_LAB_ON_CALCIUM_MOBILIZATION	71	0.813719	2.17892	2.41964e-11	4.42352e-10	2.6008e-10	5461	tags=82%	list=15%	signal=70%	IGHV3-33/IGHV4-39/IGHV3-23/IGHV4-34/IGKV3-20/IGHV3-30/IGKV1-5/IGLV1-40/IGHV4-59/IGHV3-11/IGKV3-15/IGKV3D-20/IGLV2-14/IGLV3-21/IGKV1-12/IGLV1-51/IGLV3-19/IGHV3-53/IGLV1-44/IGLV2-8/IGHV3-7/IGHV1-46/IGKV3-11/IGLV2-23/IGLV1-47/IGLV3-1/IGHV2-70/PIK3R1/IGKV1-16/IGHV3-48/IGHV1-2/IGLV2-11/IGLV3-25/SHC1/FCER1A/PIK3CB/GAB2/LAT2/IGKV1D-16/IGHV2-5/PDPK1/IGKV1-17/LYN/IGKV2D-40/IGKV4-1/IGHV3-13/PIK3CA/IGLV3-27…
149	c2.cp.reactome	REACTOME_CREATION_OF_C4_AND_C2_ACTIVATORS	REACTOME_CREATION_OF_C4_AND_C2_ACTIVATORS	71	0.811646	2.17337	3.28519e-11	5.92247e-10	3.48211e-10	4770	tags=73%	list=13%	signal=64%	IGHV3-33/IGHV4-39/IGHV3-23/IGHV4-34/IGKV3-20/IGHV3-30/IGHG2/C1QC/IGKV1-5/IGLV1-40/C1QB/IGHV4-59/C1S/IGHV3-11/IGKV3-15/IGKV3D-20/IGLV2-14/IGLV3-21/IGKV1-12/IGLV1-51/IGLV3-19/C1R/IGHV3-53/IGLV1-44/IGLV2-8/IGHV3-7/IGHV1-46/IGKV3-11/IGLV2-23/IGLV1-47/IGLV3-1/IGHV2-70/IGKV1-16/IGHV3-48/C1QA/IGHV1-2/IGLV2-11/IGLV3-25/IGKV1D-16/IGHV2-5/IGKV1-17/IGHG1/IGKV2D-40/IGKV4-1/IGHV3-13/IGLV3-27/IGLV6-57/IGLV7-43…
150	c2.cp.reactome	REACTOME_NEGATIVE_EPIGENETIC_REGULATION_OF_RRNA_EXPRESSION	REACTOME_NEGATIVE_EPIGENETIC_REGULATION_OF_RRNA_EXPRESSION	101	-0.745078	-2.17151	4.18345e-11	7.43851e-10	4.37347e-10	3555	tags=56%	list=10%	signal=51%	H2BC3/H3C13/SUV39H1/SAP30/H2AZ2/H4C1/MNAT1/H3-3B/H4C12/H3-3A/H2BC15/POLR1C/H3C12/H4C13/SAP18/H2BC14/H3C1/H2BC6/H2AC18/H2AC19/H2AC4/H2AC14/H4C2/POLR2H/GTF2H5/H2BC10/H2AC7/H2BC8/POLR2K/H4C6/H2AC6/H2BC7/H2BC13/H3C8/H3C4/H4C8/H2BC21/H2AZ1/H2AX/POLR2L/H2BC4/H3C11/H4C4/H2BC5/H4C11/H4C5/H2AJ/H2BC11/H2BC9/H3C10/H3C7/H2BC17/H2AC20/H2BC12/H4C9/H4C3/H2AC8
151	c2.cp.reactome	REACTOME_SYNTHESIS_OF_DNA	REACTOME_SYNTHESIS_OF_DNA	121	-0.717274	-2.14413	5.99168e-11	1.05097e-09	6.17919e-10	5259	tags=61%	list=14%	signal=53%	MCM7/RPA2/PSMD6/MCM4/UBE2D1/CDC6/PSMD7/MCM5/GINS3/CDC26/SKP1/PSMC3/PSMA6/MCM3/POLA2/PSMA1/MCM6/PSMB10/FEN1/MCM2/PRIM2/ORC4/ORC3/POLD4/PSMD12/PSMC6/ANAPC16/POLE3/PRIM1/PSMA5/CCNA2/ANAPC10/PSMD14/PSMB7/GINS1/PSMD4/PSMA4/UBE2E1/PSMD10/PSMB2/UBB/RFC2/ORC6/POLD2/POLE2/ANAPC15/PSMB1/CDC45/PSMB8/PSMA7/RPS27A/SKP2/PSMB6/PSMA3/UBE2S/RFC4/PSMB4/CDT1/UBA52/PSME1/PSMB3/PSMB5/SEM1/PCNA/PSMB9/PSME2/RPA3/POLE4/…
152	c2.cp.reactome	REACTOME_RHOA_GTPASE_CYCLE	REACTOME_RHOA_GTPASE_CYCLE	146	0.700325	2.01915	7.82977e-11	1.35507e-09	7.96713e-10	4771	tags=58%	list=13%	signal=50%	CAVIN1/ABR/ARHGAP35/ARHGAP23/ARHGAP31/ARHGEF17/MYO9B/STK10/DIAPH1/ARHGAP18/AKAP13/PREX1/CAV1/VAV1/ARAP1/VAV2/ARHGEF10L/ARHGEF1/SLK/DOCK2/ARHGAP21/ARHGAP30/ARHGAP1/PIK3R1/DLC1/TAGAP/STOM/TFRC/NET1/STARD8/ARHGEF7/TRIO/RASGRF2/FARP1/ARHGEF12/IQGAP1/ARHGEF10/GMIP/PLEKHG3/ARHGAP29/ARHGAP9/MCAM/STARD13/ARHGAP20/TIAM1/ARHGEF18/ARHGAP26/ARHGDIB/ARHGEF15/JUP/TEX2/ARAP3/SRGAP1/FMNL3/BCR/ARHGAP32/ARHGAP40/T…
153	c2.cp.reactome	REACTOME_COLLAGEN_BIOSYNTHESIS_AND_MODIFYING_ENZYMES	REACTOME_COLLAGEN_BIOSYNTHESIS_AND_MODIFYING_ENZYMES	67	0.809132	2.14348	9.54638e-11	1.63042e-09	9.58604e-10	3026	tags=55%	list=8%	signal=51%	COL5A1/COL1A1/COL3A1/COL5A2/COL11A1/COL1A2/COL6A3/COL8A1/COL10A1/COL6A1/COL6A2/COL16A1/ADAMTS2/COL8A2/COL5A3/COL4A1/COL4A2/ADAMTS14/PCOLCE/COL12A1/COL15A1/BMP1/P4HA2/COL26A1/COL14A1/P3H3/P4HA3/P3H2/COL27A1/COL22A1/COLGALT1/CRTAP/COL13A1/COL7A1/PLOD1/P3H1/COL4A5
154	c2.cp.reactome	REACTOME_INTERLEUKIN_4_AND_INTERLEUKIN_13_SIGNALING	REACTOME_INTERLEUKIN_4_AND_INTERLEUKIN_13_SIGNALING	111	0.737078	2.0772	1.05347e-10	1.77586e-09	1.04411e-09	3547	tags=50%	list=10%	signal=45%	FN1/COL1A2/F13A1/MMP2/ITGB2/ICAM1/MMP9/TGFB1/VCAM1/CCND1/TNFRSF1B/ITGAM/JAK1/HMOX1/ITGB1/FOS/ALOX5/LIF/IL4R/FOXO1/ZEB1/LAMA5/MYC/ITGAX/STAT3/HSPA8/VIM/SAA1/PIK3R1/IL1B/S1PR1/JAK3/CD36/OSM/IL18/MCL1/BCL6/CCL11/JUNB/TWIST1/STAT6/FSCN1/SOCS3/CDKN1A/FOXO3/IL2RG/IL13RA1/PTGS2/GATA3/NDN/IL10/IGHG1/HIF1A/PIM1/TYK2
155	c2.cp.reactome	REACTOME_B_WICH_COMPLEX_POSITIVELY_REGULATES_RRNA_EXPRESSION	REACTOME_B_WICH_COMPLEX_POSITIVELY_REGULATES_RRNA_EXPRESSION	83	-0.774519	-2.17391	1.15453e-10	1.92125e-09	1.1296e-09	2536	tags=59%	list=7%	signal=55%	H3-3B/H4C12/H3-3A/H2BC15/POLR1C/H3C12/H4C13/H2BC14/H3C1/H2BC6/DEK/H2AC18/H2AC19/H2AC4/H2AC14/H4C2/POLR2H/H2BC10/H2AC7/H2BC8/POLR2K/H4C6/H2AC6/H2BC7/H2BC13/H3C8/H3C4/H4C8/H2BC21/H2AZ1/H2AX/POLR2L/H2BC4/H3C11/H4C4/H2BC5/H4C11/H4C5/H2AJ/H2BC11/H2BC9/H3C10/H3C7/H2BC17/H2AC20/H2BC12/H4C9/H4C3/H2AC8
156	c2.cp.reactome	REACTOME_SARS_COV_2_MODULATES_HOST_TRANSLATION_MACHINERY	REACTOME_SARS_COV_2_MODULATES_HOST_TRANSLATION_MACHINERY	51	-0.848354	-2.21429	1.78594e-10	2.93437e-09	1.72526e-09	3969	tags=82%	list=11%	signal=74%	RPS5/GEMIN7/RPS11/RPS12/GEMIN8/RPS19/RPS2/RPSA/RPS24/RPS9/RPS3/RPS3A/RPS4X/RPS16/RPS13/RPS14/RPS6/GEMIN2/RPS8/RPS27A/SNRPD3/SNRPD2/RPS15/RPS15A/GEMIN6/RPS25/RPS28/RPS18/RPS7/RPS27/RPS17/RPS10/RPS26/SNRPB/SNRPF/SNRPD1/FAU/RPS29/SNRPE/RPS21/RPS20/SNRPG
157	c2.cp.reactome	REACTOME_RNA_POLYMERASE_I_TRANSCRIPTION	REACTOME_RNA_POLYMERASE_I_TRANSCRIPTION	103	-0.729122	-2.14408	1.96881e-10	3.1944e-09	1.87814e-09	2582	tags=50%	list=7%	signal=47%	MNAT1/H3-3B/CBX3/H4C12/H3-3A/RBBP7/H2BC15/POLR1C/H3C12/H4C13/H2BC14/H3C1/H2BC6/H2AC18/H2AC19/H2AC4/H2AC14/H4C2/POLR2H/GTF2H5/H2BC10/H2AC7/H2BC8/POLR2K/H4C6/H2AC6/H2BC7/H2BC13/H3C8/H3C4/H4C8/H2BC21/H2AZ1/H2AX/POLR2L/H2BC4/H3C11/H4C4/H2BC5/H4C11/H4C5/H2AJ/H2BC11/H2BC9/H3C10/H3C7/H2BC17/H2AC20/H2BC12/H4C9/H4C3/H2AC8
158	c2.cp.reactome	REACTOME_DNA_DAMAGE_TELOMERE_STRESS_INDUCED_SENESCENCE	REACTOME_DNA_DAMAGE_TELOMERE_STRESS_INDUCED_SENESCENCE	77	-0.781715	-2.17627	2.1424e-10	3.43313e-09	2.01851e-09	3555	tags=64%	list=10%	signal=58%	H2BC3/H1-0/TERF2IP/H1-1/H2AZ2/H4C1/ACD/H4C12/CCNA2/H2BC15/HMGA1/H4C13/ASF1A/H2BC14/H2BC6/H2AC18/H2AC19/H2AC4/H2AC14/H4C2/H1-3/H2BC10/H2AC7/H2BC8/H4C6/H2AC6/H2BC7/H2BC13/H4C8/H2BC21/H2AZ1/H2AX/H2BC4/H4C4/H2BC5/H1-4/H1-5/H4C11/H4C5/H2AJ/H2BC11/H2BC9/H2BC17/H2AC20/H2BC12/H4C9/H1-2/H4C3/H2AC8
159	c2.cp.reactome	REACTOME_HCMV_LATE_EVENTS	REACTOME_HCMV_LATE_EVENTS	111	-0.716822	-2.127	3.12493e-10	4.94654e-09	2.90831e-09	3798	tags=58%	list=10%	signal=52%	NUP37/MVB12A/H2BC3/NUP85/VPS4A/SEC13/H3C13/H2BC18/SNF8/H4C1/NUP54/RAE1/VPS25/CHMP2A/CHMP1A/H4C12/NUP35/H2BC15/H3C12/VPS37D/H4C13/H2BC14/H3C1/H2AC12/CHMP4A/H2AC16/H2BC6/H2AC11/H2AC18/H2AC21/H2AC19/H2AC4/VPS28/H2AC14/H4C2/H2BC10/H2AC7/H2BC8/H2AC13/H4C6/H2AC6/H2BC7/H2BC13/H3C8/H3C4/H4C8/H2BC21/H2BC4/H3C11/H4C4/H2BC5/H4C11/H4C5/H2BC11/H2BC9/H3C10/H3C7/H2BC17/H2AC20/H2BC12/H2AC17/H4C9/H4C3/H2AC8
160	c2.cp.reactome	REACTOME_NEUTROPHIL_DEGRANULATION	REACTOME_NEUTROPHIL_DEGRANULATION	474	0.530849	1.68957	3.55653e-10	5.56189e-09	3.27011e-09	4811	tags=39%	list=13%	signal=34%	PLAU/C3/CRISPLD2/ITGB2/CYBB/LYZ/MMP9/CD93/SLC2A3/RAB31/TIMP2/ATP11A/C5AR1/IGF2R/C3AR1/CD14/FCGR2A/TNFRSF1B/ADAM8/CNN2/ITGAM/PADI2/ANPEP/FPR1/CD53/SIRPA/ALOX5/PLAUR/MAN2B1/VCL/NCKAP1L/STK10/PECAM1/UBR4/PTAFR/OLR1/DIAPH1/KCNAB2/PTPRJ/ALDOC/PLEKHO2/LAIR1/FGL2/CLEC5A/ANO6/GNS/PTPRC/PSAP/CD44/EEF2/VAT1/TLR2/MNDA/ITGAX/GLIPR1/COTL1/NBEAL2/B4GALT1/OSCAR/NFAM1/DOCK2/ITGAL/CD300A/HSPA8/FGR/CTSD/SIGLEC9/AC…
161	c2.cp.reactome	REACTOME_GENE_SILENCING_BY_RNA	REACTOME_GENE_SILENCING_BY_RNA	135	-0.679794	-2.05934	3.8137e-10	5.89308e-09	3.46483e-09	3808	tags=51%	list=10%	signal=46%	POLR2D/NUP37/RAN/H2BC3/NUP85/SEC13/BCDIN3D/H3C13/HENMT1/H2AZ2/H4C1/NUP54/RAE1/TSNAX/H3-3B/H4C12/H3-3A/POLR2C/NUP35/ANG/TARBP2/H2BC15/H3C12/H4C13/PRKRA/H2BC14/H3C1/H2BC6/H2AC18/H2AC19/H2AC4/H2AC14/H4C2/POLR2H/H2BC10/H2AC7/POLR2G/H2BC8/POLR2K/H4C6/H2AC6/H2BC7/H2BC13/H3C8/H3C4/H4C8/H2BC21/H2AZ1/H2AX/POLR2L/H2BC4/H3C11/H4C4/H2BC5/POLR2I/POLR2J/H4C11/H4C5/H2AJ/H2BC11/H2BC9/H3C10/H3C7/H2BC17/H2AC20/H2B…
162	c2.cp.reactome	REACTOME_DISEASES_OF_PROGRAMMED_CELL_DEATH	REACTOME_DISEASES_OF_PROGRAMMED_CELL_DEATH	100	-0.730242	-2.13477	3.9777e-10	6.07418e-09	3.57131e-09	3707	tags=63%	list=10%	signal=57%	POLA2/H2BC3/CDC25A/H3C13/CDC25C/PRIM2/CASP8/H2AZ2/EZH2/H4C1/YWHAE/PRIM1/H3-3B/H4C12/H3-3A/EED/RBBP7/PRDX1/H2BC15/H3C12/C1QBP/H4C13/CDK5/H2BC14/H3C1/H2BC6/H2AC18/H2AC19/H2AC4/H2AC14/H4C2/H2BC10/H2AC7/H2BC8/PRDX2/CDKN2A/H4C6/H2AC6/H2BC7/H2BC13/H3C8/H3C4/H4C8/H2BC21/H2AZ1/H2AX/H2BC4/H3C11/H4C4/H2BC5/H4C11/H4C5/H2AJ/H2BC11/H2BC9/H3C10/H3C7/H2BC17/H2AC20/H2BC12/H4C9/H4C3/H2AC8
163	c2.cp.reactome	REACTOME_TRANSCRIPTIONAL_REGULATION_BY_SMALL_RNAS	REACTOME_TRANSCRIPTIONAL_REGULATION_BY_SMALL_RNAS	102	-0.724812	-2.12385	5.9531e-10	8.98502e-09	5.28274e-09	3808	tags=62%	list=10%	signal=56%	POLR2D/NUP37/RAN/H2BC3/NUP85/SEC13/H3C13/H2AZ2/H4C1/NUP54/RAE1/H3-3B/H4C12/H3-3A/POLR2C/NUP35/H2BC15/H3C12/H4C13/H2BC14/H3C1/H2BC6/H2AC18/H2AC19/H2AC4/H2AC14/H4C2/POLR2H/H2BC10/H2AC7/POLR2G/H2BC8/POLR2K/H4C6/H2AC6/H2BC7/H2BC13/H3C8/H3C4/H4C8/H2BC21/H2AZ1/H2AX/POLR2L/H2BC4/H3C11/H4C4/H2BC5/POLR2I/POLR2J/H4C11/H4C5/H2AJ/H2BC11/H2BC9/H3C10/H3C7/H2BC17/H2AC20/H2BC12/H4C9/H4C3/H2AC8
164	c2.cp.reactome	REACTOME_POTENTIAL_THERAPEUTICS_FOR_SARS	REACTOME_POTENTIAL_THERAPEUTICS_FOR_SARS	154	0.667183	1.94796	1.04349e-09	1.55683e-08	9.15338e-09	5096	tags=57%	list=14%	signal=49%	IGHV3-33/IGHV4-39/IGHV3-23/IGHV4-34/ATP1A3/IGKV3-20/IGHV3-30/JAK1/IGKV1-5/IGLV1-40/ITGB1/IGHV4-59/IGHV3-11/IL1R1/IGKV3-15/IGKV3D-20/IGLV2-14/IGLV3-21/IGKV1-12/IGLV1-51/IGLV3-19/AP2A1/IGHV3-53/IGLV1-44/IGLV2-8/CHD3/IGHV3-7/IGHV1-46/IGKV3-11/VAV1/NR3C1/IGLV2-23/TLR7/IGLV1-47/IGLV3-1/ITGA4/AP2B1/IGHM/IGHV2-70/STAT2/S1PR1/JAK3/IGKV1-16/IGHV3-48/AP2A2/IGHV1-2/PHF21A/IGLV2-11/SAP30L/IGLV3-25/ATP1A1/BTK…
165	c2.cp.reactome	REACTOME_HDACS_DEACETYLATE_HISTONES	REACTOME_HDACS_DEACETYLATE_HISTONES	89	-0.744019	-2.11417	1.1189e-09	1.65038e-08	9.70341e-09	2295	tags=54%	list=6%	signal=51%	H4C12/RBBP7/BRMS1/H2BC15/H3C12/H4C13/SAP18/H2BC14/H3C1/H2AC12/H2AC16/H2BC6/H2AC11/H2AC18/H2AC21/H2AC19/H2AC4/H2AC14/H4C2/H2BC10/H2AC7/H2BC8/H2AC13/H4C6/H2AC6/H2BC7/H2BC13/H3C8/H3C4/H4C8/H2BC21/H2BC4/H3C11/H4C4/H2BC5/H4C11/H4C5/H2BC11/H2BC9/H3C10/H3C7/H2BC17/H2AC20/H2BC12/H2AC17/H4C9/H4C3/H2AC8
166	c2.cp.reactome	REACTOME_POSITIVE_EPIGENETIC_REGULATION_OF_RRNA_EXPRESSION	REACTOME_POSITIVE_EPIGENETIC_REGULATION_OF_RRNA_EXPRESSION	98	-0.728512	-2.11701	1.82608e-09	2.6632e-08	1.56583e-08	2536	tags=52%	list=7%	signal=49%	H3-3B/CBX3/H4C12/H3-3A/RBBP7/H2BC15/POLR1C/H3C12/H4C13/H2BC14/H3C1/H2BC6/DEK/H2AC18/H2AC19/H2AC4/H2AC14/H4C2/POLR2H/H2BC10/H2AC7/H2BC8/POLR2K/H4C6/H2AC6/H2BC7/H2BC13/H3C8/H3C4/H4C8/H2BC21/H2AZ1/H2AX/POLR2L/H2BC4/H3C11/H4C4/H2BC5/H4C11/H4C5/H2AJ/H2BC11/H2BC9/H3C10/H3C7/H2BC17/H2AC20/H2BC12/H4C9/H4C3/H2AC8
167	c2.cp.reactome	REACTOME_HOMOLOGY_DIRECTED_REPAIR	REACTOME_HOMOLOGY_DIRECTED_REPAIR	135	-0.665358	-2.01561	2.29597e-09	3.3113e-08	1.94688e-08	4753	tags=48%	list=13%	signal=42%	XRCC3/H4C14/RAD9A/BARD1/EXO1/BABAM2/RAD51/TIPIN/UBE2V2/H2BC3/FEN1/POLD4/EME1/RMI1/H4C1/RAD51C/POLE3/UBE2N/PARP2/H4C12/CCNA2/CHEK1/BABAM1/RAD1/H2BC15/UBB/RFC2/H4C13/POLD2/POLE2/RAD51AP1/UBE2I/H2BC14/H2BC6/RPS27A/RHNO1/RFC4/H4C2/SUMO2/H2BC10/H2BC8/UBA52/PPP4C/H4C6/SEM1/H2BC7/PCNA/H2BC13/H4C8/H2BC21/H2AX/RPA3/POLE4/H2BC4/H4C4/H2BC5/H4C11/RMI2/H4C5/H2BC11/H2BC9/H2BC17/H2BC12/H4C9/H4C3
168	c2.cp.reactome	REACTOME_SENESCENCE_ASSOCIATED_SECRETORY_PHENOTYPE_SASP	REACTOME_SENESCENCE_ASSOCIATED_SECRETORY_PHENOTYPE_SASP	107	-0.70552	-2.08895	2.63424e-09	3.71657e-08	2.18515e-08	3584	tags=60%	list=10%	signal=54%	CDK4/H2BC3/H3C13/H2AZ2/H4C1/ANAPC16/CXCL8/H3-3B/CDKN2D/H4C12/CCNA2/ANAPC10/H3-3A/UBE2E1/H2BC15/UBB/H3C12/H4C13/CDKN2C/ANAPC15/H2BC14/H3C1/H2BC6/RPS27A/H2AC18/H2AC19/H2AC4/UBE2S/H2AC14/H4C2/H2BC10/H2AC7/H2BC8/UBA52/CDKN2A/H4C6/H2AC6/H2BC7/H2BC13/H3C8/H3C4/H4C8/H2BC21/H2AZ1/H2AX/H2BC4/H3C11/H4C4/H2BC5/H4C11/H4C5/H2AJ/UBE2C/H2BC11/H2BC9/H3C10/ANAPC11/H3C7/H2BC17/H2AC20/H2BC12/H4C9/H4C3/H2AC8
169	c2.cp.reactome	REACTOME_PROCESSING_OF_DNA_DOUBLE_STRAND_BREAK_ENDS	REACTOME_PROCESSING_OF_DNA_DOUBLE_STRAND_BREAK_ENDS	94	-0.722845	-2.08293	2.62731e-09	3.71657e-08	2.18515e-08	2992	tags=53%	list=8%	signal=49%	RAD9A/BARD1/EXO1/BABAM2/TIPIN/UBE2V2/H2BC3/RMI1/H4C1/UBE2N/H4C12/CCNA2/CHEK1/BABAM1/RAD1/H2BC15/UBB/RFC2/H4C13/UBE2I/H2BC14/H2BC6/RPS27A/RHNO1/RFC4/H4C2/SUMO2/H2BC10/H2BC8/UBA52/PPP4C/H4C6/H2BC7/H2BC13/H4C8/H2BC21/H2AX/RPA3/H2BC4/H4C4/H2BC5/H4C11/RMI2/H4C5/H2BC11/H2BC9/H2BC17/H2BC12/H4C9/H4C3
170	c2.cp.reactome	REACTOME_MEIOTIC_SYNAPSIS	REACTOME_MEIOTIC_SYNAPSIS	76	-0.766867	-2.1185	2.87464e-09	4.01213e-08	2.35893e-08	3555	tags=59%	list=10%	signal=54%	H2BC3/TERF2IP/H2AZ2/H4C1/ACD/SMC1B/H4C12/H2BC15/H4C13/UBE2I/H2BC14/H2BC6/H2AC18/REC8/H2AC19/H2AC4/H2AC14/H4C2/H2BC10/H2AC7/H2BC8/SYCE3/H4C6/H2AC6/H2BC7/H2BC13/SYCE2/H4C8/H2BC21/H2AZ1/H2AX/H2BC4/H4C4/H2BC5/H4C11/H4C5/H2AJ/H2BC11/H2BC9/H2BC17/H2AC20/H2BC12/H4C9/H4C3/H2AC8
171	c2.cp.reactome	REACTOME_RHO_GTPASES_ACTIVATE_PKNS	REACTOME_RHO_GTPASES_ACTIVATE_PKNS	89	-0.732323	-2.08093	4.19418e-09	5.79153e-08	3.40513e-08	3555	tags=62%	list=10%	signal=56%	H2BC3/H3C13/CDC25C/H2AZ2/RHOC/SFN/H4C1/YWHAE/H3-3B/H4C12/H3-3A/H2BC15/H3C12/H4C13/PPP1R14A/H2BC14/H3C1/H2BC6/H2AC18/H2AC19/H2AC4/H2AC14/H4C2/H2BC10/H2AC7/MYL6/H2BC8/H4C6/H2AC6/H2BC7/H2BC13/MYL12B/H3C8/H3C4/H4C8/H2BC21/H2AZ1/H2AX/H2BC4/H3C11/H4C4/H2BC5/H4C11/H4C5/H2AJ/H2BC11/H2BC9/H3C10/H3C7/H2BC17/H2AC20/H2BC12/H4C9/H4C3/H2AC8
172	c2.cp.reactome	REACTOME_SCAVENGING_OF_HEME_FROM_PLASMA	REACTOME_SCAVENGING_OF_HEME_FROM_PLASMA	69	0.771362	2.04934	4.52312e-09	6.18001e-08	3.63353e-08	4770	tags=72%	list=13%	signal=63%	LRP1/IGHV3-33/CD163/IGHV4-39/IGHV3-23/IGHV4-34/IGHA1/IGKV3-20/IGHV3-30/IGKV1-5/IGLV1-40/IGHV4-59/IGHV3-11/IGKV3-15/IGHA2/IGKV3D-20/IGLV2-14/IGLV3-21/IGKV1-12/IGLV1-51/IGLV3-19/IGHV3-53/IGLV1-44/IGLV2-8/IGHV3-7/IGHV1-46/IGKV3-11/IGLV2-23/IGLV1-47/IGLV3-1/IGHV2-70/IGKV1-16/IGHV3-48/IGHV1-2/IGLV2-11/APOL1/IGLV3-25/IGKV1D-16/IGHV2-5/IGKV1-17/IGKV2D-40/IGKV4-1/IGHV3-13/IGLV3-27/IGLV6-57/IGLV7-43/IGKV2…
173	c2.cp.reactome	REACTOME_ELASTIC_FIBRE_FORMATION	REACTOME_ELASTIC_FIBRE_FORMATION	44	0.837312	2.04311	5.12435e-09	6.92855e-08	4.07363e-08	4732	tags=80%	list=13%	signal=69%	FN1/EMILIN1/LOX/FBN1/ITGA5/MFAP4/TGFB1/LOXL2/FBLN2/LTBP2/EFEMP1/LOXL4/LTBP4/ITGB1/MFAP3/LOXL1/FBLN1/ITGB3/LTBP1/ELN/ITGB6/ITGB8/BMP4/TGFB3/MFAP5/ITGB5/EMILIN2/ITGAV/TGFB2/LTBP3/BMP2/FURIN/FBLN5/VTN/ITGA8
174	c2.cp.reactome	REACTOME_COLLAGEN_DEGRADATION	REACTOME_COLLAGEN_DEGRADATION	64	0.787475	2.05839	5.4334e-09	7.27067e-08	4.27478e-08	2042	tags=48%	list=6%	signal=46%	COL5A1/COL1A1/COL3A1/COL5A2/COL11A1/COL1A2/COL6A3/COL8A1/COL10A1/MMP2/COL6A1/CTSK/MMP14/COL6A2/COL16A1/MMP11/MMP9/COL8A2/COL5A3/COL4A1/COL4A2/COL12A1/MMP19/COL15A1/ADAM9/MMP13/CTSD/COL26A1/COL14A1/ADAM10/ADAM17
175	c2.cp.reactome	REACTOME_SIGNALING_BY_PDGF	REACTOME_SIGNALING_BY_PDGF	58	0.798374	2.05648	5.58668e-09	7.3995e-08	4.35053e-08	4286	tags=64%	list=12%	signal=56%	COL5A1/THBS2/COL3A1/COL5A2/COL6A3/THBS1/PDGFRB/COL6A1/COL6A2/PDGFRA/COL5A3/COL4A1/COL4A2/SPP1/RAPGEF1/PDGFD/STAT5A/RASA1/STAT3/STAT5B/PTPN11/PIK3R1/PLCG1/KRAS/SRC/PIK3CB/PDGFB/STAT6/BCAR1/PDGFA/THBS4/COL4A5/CRKL/PIK3CA/CRK/FURIN/COL6A6
176	c2.cp.reactome	REACTOME_COLLAGEN_CHAIN_TRIMERIZATION	REACTOME_COLLAGEN_CHAIN_TRIMERIZATION	44	0.835589	2.03891	6.96214e-09	9.12814e-08	5.36688e-08	3026	tags=57%	list=8%	signal=52%	COL5A1/COL1A1/COL3A1/COL5A2/COL11A1/COL1A2/COL6A3/COL8A1/COL10A1/COL6A1/COL6A2/COL16A1/COL8A2/COL5A3/COL4A1/COL4A2/COL12A1/COL15A1/COL26A1/COL14A1/COL27A1/COL22A1/COL13A1/COL7A1/COL4A5
177	c2.cp.reactome	REACTOME_DISEASES_OF_SIGNAL_TRANSDUCTION_BY_GROWTH_FACTOR_RECEPTORS_AND_SECOND_MESSENGERS	REACTOME_DISEASES_OF_SIGNAL_TRANSDUCTION_BY_GROWTH_FACTOR_RECEPTORS_AND_SECOND_MESSENGERS	430	0.522563	1.65148	7.66668e-09	9.95135e-08	5.85089e-08	5604	tags=45%	list=15%	signal=39%	FN1/PDGFRB/MYO18A/NCOR2/TGFB1/TGFBR2/PDGFRA/NR4A1/APBB1IP/VCL/CSNK1A1/TLN1/NOTCH1/VWF/MYH9/PPFIBP1/STAT5A/RAC2/RNF213/MPRIP/FOXO1/EGFR/PIK3CD/HEYL/MTOR/ITGB3/MYC/VAV1/AKT3/MSN/MRAS/DUSP8/STAT3/PIK3AP1/RRBP1/POLR2A/STAT5B/PTPN11/MET/CUX1/IRS2/KDR/NF1/AP3B1/SPTBN1/FGF7/PIK3R1/CLCN6/PLCG1/FGF1/APC/MAML1/IRS1/CD86/AKT2/TGFA/LMNA/NEURL1B/BIN2/KSR1/EP300/DUSP7/GOLGB1/HBEGF/LRRFIP1/IQGAP1/KRAS/SMAD3/SRC…
178	c2.cp.reactome	REACTOME_ORC1_REMOVAL_FROM_CHROMATIN	REACTOME_ORC1_REMOVAL_FROM_CHROMATIN	71	-0.76328	-2.0877	8.04266e-09	1.0336e-07	6.07705e-08	5259	tags=65%	list=14%	signal=56%	MCM7/PSMD6/MCM4/CDC6/PSMD7/MCM5/SKP1/PSMC3/PSMA6/MCM3/PSMA1/MCM6/PSMB10/MCM2/ORC4/ORC3/PSMD12/PSMC6/PSMA5/CCNA2/PSMD14/PSMB7/PSMD4/PSMA4/PSMD10/PSMB2/UBB/ORC6/PSMB1/PSMB8/PSMA7/RPS27A/SKP2/PSMB6/PSMA3/PSMB4/CDT1/UBA52/PSME1/PSMB3/PSMB5/SEM1/PSMB9/PSME2/RBX1/PSMA2
179	c2.cp.reactome	REACTOME_SIGNALING_BY_NTRKS	REACTOME_SIGNALING_BY_NTRKS	134	0.676939	1.93874	9.53965e-09	1.21397e-07	7.13751e-08	4894	tags=49%	list=13%	signal=43%	FOSB/EGR1/EGR2/FOS/RPS6KA2/RAPGEF1/PTPRS/SGK1/AP2A1/MEF2D/STAT3/PTPN11/ID3/AP2B1/MEF2A/IRS2/EGR3/MEF2C/PIK3R1/PLCG1/F3/AP2A2/IRS1/DUSP3/EP300/DUSP7/ID1/KRAS/SRC/RRAD/SHC1/SHC2/TCF12/JUNB/PIK3CB/RPS6KA1/TIAM1/RALGDS/FRS2/MAPK7/PCSK5/CLTC/MAPK1/MAPK14/TRIB1/KIDINS220/RPS6KA3/MAPKAPK2/CRKL/MAPK11/DNM2/PIK3CA/CHD4/DNM3/DNM1/SRF/CDK5R1/CRK/FURIN/VRK3/MAP2K5/GAB1/PPP2R1B/RALB/ID2/LYL1
180	c2.cp.reactome	REACTOME_SWITCHING_OF_ORIGINS_TO_A_POST_REPLICATIVE_STATE	REACTOME_SWITCHING_OF_ORIGINS_TO_A_POST_REPLICATIVE_STATE	92	-0.720343	-2.06529	1.22955e-08	1.54262e-07	9.06983e-08	5073	tags=61%	list=14%	signal=53%	MCM7/PSMD6/MCM4/UBE2D1/CDC6/PSMD7/MCM5/CDC26/SKP1/PSMC3/PSMA6/MCM3/PSMA1/MCM6/PSMB10/MCM2/ORC4/ORC3/PSMD12/PSMC6/ANAPC16/PSMA5/CCNA2/ANAPC10/PSMD14/PSMB7/PSMD4/PSMA4/UBE2E1/PSMD10/PSMB2/UBB/ORC6/ANAPC15/PSMB1/PSMB8/PSMA7/RPS27A/SKP2/PSMB6/PSMA3/UBE2S/PSMB4/CDT1/UBA52/PSME1/PSMB3/PSMB5/SEM1/PSMB9/PSME2/GMNN/RBX1/PSMA2/UBE2C/ANAPC11
181	c2.cp.reactome	REACTOME_SIGNALING_BY_INTERLEUKINS	REACTOME_SIGNALING_BY_INTERLEUKINS	470	0.517362	1.648	1.236e-08	1.54262e-07	9.06983e-08	5469	tags=40%	list=15%	signal=35%	FN1/COL1A2/F13A1/MMP2/CSF1R/ITGB2/ICAM1/MMP9/TGFB1/VCAM1/CCND1/CSF1/TNFRSF1B/CNN2/ITGAM/JAK1/HMOX1/ITGB1/FPR1/CD4/FOS/ALOX5/HCK/LIF/IL1R1/IL10RA/IL4R/RPS6KA2/RAPGEF1/STAT5A/PTAFR/IL2RB/FOXO1/PIK3CD/CSF2RB/INPP5D/ZEB1/IL7R/LAMA5/OSMR/MYC/ITGAX/IL6ST/VAV1/HAVCR2/SDC1/CSF2RA/MSN/STAT3/LCP1/PTPN13/STAT5B/CCR1/HSPA8/SOD2/PTPN11/VIM/MEF2A/IRS2/SAA1/MEF2C/PIK3R1/IL1B/STAT2/S1PR1/JAK3/IRS1/NFKB1/CD86/DUS…
182	c2.cp.reactome	REACTOME_OXIDATIVE_STRESS_INDUCED_SENESCENCE	REACTOME_OXIDATIVE_STRESS_INDUCED_SENESCENCE	119	-0.667632	-1.9984	3.29133e-08	4.06871e-07	2.3922e-07	3584	tags=54%	list=10%	signal=49%	CDK4/H2BC3/H3C13/E2F1/H2AZ2/EZH2/H4C1/MAP2K6/CBX8/H3-3B/CDKN2D/H4C12/CBX2/H3-3A/EED/RBBP7/H2BC15/UBB/H3C12/H4C13/CDKN2C/H2BC14/H3C1/H2BC6/RPS27A/H2AC18/RING1/H2AC19/H2AC4/H2AC14/H4C2/H2BC10/TXN/H2AC7/H2BC8/UBA52/CDKN2A/H4C6/H2AC6/H2BC7/H2BC13/H3C8/H3C4/H4C8/H2BC21/H2AZ1/H2AX/H2BC4/H3C11/H4C4/H2BC5/H4C11/H4C5/H2AJ/H2BC11/H2BC9/H3C10/H3C7/H2BC17/H2AC20/H2BC12/H4C9/H4C3/H2AC8
183	c2.cp.reactome	REACTOME_SARS_COV_1_MODULATES_HOST_TRANSLATION_MACHINERY	REACTOME_SARS_COV_1_MODULATES_HOST_TRANSLATION_MACHINERY	37	-0.84985	-2.10459	3.38053e-08	4.13955e-07	2.43384e-07	3969	tags=84%	list=11%	signal=75%	RPS5/RPS11/RPS12/RPS19/RPS2/RPSA/RPS24/RPS9/RPS3/RPS3A/RPS4X/RPS16/RPS13/RPS14/RPS6/RPS8/RPS27A/RPS15/RPS15A/RPS25/RPS28/RPS18/RPS7/RPS27/RPS17/RPS10/RPS26/FAU/RPS29/RPS21/RPS20
184	c2.cp.reactome	REACTOME_ACTIVATION_OF_ANTERIOR_HOX_GENES_IN_HINDBRAIN_DEVELOPMENT_DURING_EARLY_EMBRYOGENESIS	REACTOME_ACTIVATION_OF_ANTERIOR_HOX_GENES_IN_HINDBRAIN_DEVELOPMENT_DURING_EARLY_EMBRYOGENESIS	117	-0.66427	-1.9891	3.69775e-08	4.48568e-07	2.63735e-07	3555	tags=56%	list=10%	signal=51%	H2BC3/CNOT9/H3C13/HOXD1/H2AZ2/EZH2/HOXC4/H4C1/HOXD3/PCGF2/H3-3B/MEIS1/H4C12/H3-3A/EED/POLR2C/RBBP7/H2BC15/PAGR1/H3C12/H4C13/H2BC14/H3C1/H2BC6/H2AC18/HOXD4/H2AC19/H2AC4/H2AC14/H4C2/POLR2H/H2BC10/H2AC7/POLR2G/H2BC8/POLR2K/H4C6/H2AC6/H2BC7/H2BC13/H3C8/H3C4/H4C8/H2BC21/H2AZ1/H2AX/POLR2L/H2BC4/H3C11/H4C4/H2BC5/POLR2I/POLR2J/H4C11/H4C5/H2AJ/H2BC11/H2BC9/H3C10/H3C7/H2BC17/H2AC20/H2BC12/H4C9/H4C3/H2AC8
185	c2.cp.reactome	REACTOME_DNA_DOUBLE_STRAND_BREAK_REPAIR	REACTOME_DNA_DOUBLE_STRAND_BREAK_REPAIR	165	-0.608261	-1.88422	4.09038e-08	4.91603e-07	2.89037e-07	4242	tags=43%	list=12%	signal=38%	XRCC3/H4C14/RAD9A/BARD1/EXO1/BABAM2/EYA2/RAD51/TIPIN/UBE2V2/UBXN1/H2BC3/CHEK2/FEN1/KPNA2/POLD4/EME1/RMI1/H4C1/RAD51C/POLE3/UBE2N/PARP2/H4C12/CCNA2/TDP2/CHEK1/BABAM1/RAD1/H2BC15/UBB/RFC2/H4C13/POLD2/POLE2/RAD51AP1/UBE2I/H2BC14/H2BC6/RPS27A/RHNO1/RFC4/H4C2/SUMO2/H2BC10/H2BC8/UBA52/SUMO1/PPP4C/H4C6/SEM1/H2BC7/PCNA/H2BC13/H4C8/H2BC21/H2AX/RPA3/POLE4/H2BC4/H4C4/H2BC5/H4C11/RMI2/H4C5/H2BC11/H2BC9/H2BC1…
186	c2.cp.reactome	REACTOME_O_LINKED_GLYCOSYLATION	REACTOME_O_LINKED_GLYCOSYLATION	110	0.689258	1.93525	4.13313e-08	4.92184e-07	2.89379e-07	6736	tags=55%	list=18%	signal=45%	THBS2/THBS1/ADAMTS2/ADAMTS12/GALNT10/MUC16/MUC5B/ADAMTS14/SPON2/B3GNT3/GALNT18/ADAMTS7/ST3GAL1/ADAMTS10/SPON1/B4GALT5/ADAMTS4/B3GNT7/MUC4/ADAMTS16/POMK/GALNT5/ADAMTS15/ADAMTSL2/ADAMTSL4/GALNT2/THSD4/GALNT15/ADAMTSL1/DAG1/LARGE1/POFUT2/ADAMTSL5/ADAMTS9/ADAMTSL3/SEMA5A/GALNT1/B3GALNT2/SBSPON/B3GNT9/GALNT9/B3GNT2/ST3GAL4/B3GLCT/ST6GAL1/ADAMTS17/B3GNT8/MUC3A/ADAMTS5/ST3GAL2/GALNT11/POMT2/ADAMTS1/GCNT…
187	c2.cp.reactome	REACTOME_RHOB_GTPASE_CYCLE	REACTOME_RHOB_GTPASE_CYCLE	70	0.756628	2.01632	5.21423e-08	6.15279e-07	3.61753e-07	5091	tags=69%	list=14%	signal=59%	CAVIN1/ABR/ARHGAP35/ARHGEF17/MYO9B/STK10/DIAPH1/AKAP13/PREX1/CAV1/VAV2/ARHGEF10L/ARHGEF1/SLK/ARHGAP21/ARHGAP1/PIK3R1/DLC1/STOM/TFRC/NET1/STARD8/ARHGEF12/ARHGEF10/MCAM/STARD13/ARHGAP26/JUP/BCR/ARHGAP32/TJP2/ARHGEF28/VAMP3/ARHGEF11/ERBIN/RHOB/MCF2L/MYO9A/SNAP23/ROCK2/RHPN2/ARHGEF5/OPHN1/CIT/VANGL1/PKN2/SOWAHC/FLOT2
188	c2.cp.reactome	REACTOME_GLYCOSAMINOGLYCAN_METABOLISM	REACTOME_GLYCOSAMINOGLYCAN_METABOLISM	124	0.675368	1.93309	5.332e-08	6.23508e-07	3.66591e-07	7096	tags=64%	list=19%	signal=52%	LUM/VCAN/HSPG2/BGN/CHST15/NDST1/DCN/CEMIP/CHST11/PAPSS2/CHST3/OGN/B3GNT3/OMD/GNS/ST3GAL1/CD44/SDC1/CSGALNACT2/SLC9A1/B4GALT1/FMOD/B4GALT5/CSPG4/LYVE1/B3GNT7/ABCC5/GPC6/DSE/CHSY3/GPC1/SDC3/XYLT1/HAS2/ARSB/GLCE/HEXB/AGRN/CHP1/CHSY1/CHPF2/SLC26A2/HS3ST3B1/IDS/HAS1/HGSNAT/PRELP/HS6ST1/CHPF/B3GNT2/CSGALNACT1/ST3GAL4/HPSE/HS2ST1/XYLT2/EXT2/ACAN/HS3ST3A1/CHST1/SGSH/HS3ST2/GLB1/PAPSS1/UST/ST3GAL2/CHST12/…
189	c2.cp.reactome	REACTOME_G2_M_DNA_DAMAGE_CHECKPOINT	REACTOME_G2_M_DNA_DAMAGE_CHECKPOINT	91	-0.698158	-1.99827	6.46362e-08	7.44259e-07	4.37586e-07	4550	tags=54%	list=12%	signal=47%	H4C14/RAD9A/BARD1/EXO1/BABAM2/UBE2V2/H2BC3/CHEK2/CDC25C/RMI1/SFN/H4C1/YWHAE/UBE2N/H4C12/CCNB1/CHEK1/BABAM1/RAD1/H2BC15/RFC2/CDK1/H4C13/H2BC14/H2BC6/RHNO1/RFC4/H4C2/H2BC10/H2BC8/H4C6/H2BC7/H2BC13/H4C8/H2BC21/H2AX/RPA3/H2BC4/H4C4/H2BC5/H4C11/RMI2/H4C5/H2BC11/H2BC9/H2BC17/H2BC12/H4C9/H4C3
190	c2.cp.reactome	REACTOME_HATS_ACETYLATE_HISTONES	REACTOME_HATS_ACETYLATE_HISTONES	136	-0.629443	-1.90782	6.4793e-08	7.44259e-07	4.37586e-07	2295	tags=43%	list=6%	signal=40%	H4C12/RBBP7/H2BC15/H3C12/SUPT3H/MEAF6/VPS72/ING4/H4C13/ENY2/YEATS4/H2BC14/H3C1/H2AC12/H2AC16/SGF29/H2BC6/H2AC11/H2AC18/H2AC21/H2AC19/H2AC4/MBIP/KAT8/H2AC14/ELP6/H4C2/TAF10/H2BC10/H2AC7/H2BC8/H2AC13/H4C6/ELP5/H2AC6/H2BC7/H2BC13/H3C8/H3C4/H4C8/H2BC21/H2BC4/H3C11/H4C4/H2BC5/H4C11/H4C5/H2BC11/H2BC9/H3C10/H3C7/H2BC17/H2AC20/H2BC12/H2AC17/H4C9/H4C3/H2AC8
191	c2.cp.reactome	REACTOME_PROTEIN_LOCALIZATION	REACTOME_PROTEIN_LOCALIZATION	163	-0.602431	-1.86706	6.66739e-08	7.59147e-07	4.4634e-07	5404	tags=47%	list=15%	signal=40%	IDH1/CHCHD4/SLC25A17/ACOX2/UBL4A/PEX13/TYSND1/UBE2D1/TIMM50/SCP2/PEX7/SLC25A6/PEX19/TIMM21/PEX10/SERP1/TIMM17A/ACOT8/FXN/GET1/EPHX2/UBE2J2/BCS1L/ECH1/PEX6/CHCHD7/PEX11B/LDHD/IDH3G/GRPEL1/NUDT7/TIMM22/ACOT2/EMD/CYB5A/GET3/SLC25A4/CYC1/PHYH/UBB/GFER/MPV17/HSCB/DHRS4/CMC2/PAM16/TIMM23/RPS27A/MTX2/DECR2/TIMM8A/GSTK1/MTX1/ECI2/TOMM7/TOMM22/PXMP2/TIMM13/CHCHD10/FIS1/SEC61B/UBA52/TIMM10/TIMM9/TOMM5/SEC6…
192	c2.cp.reactome	REACTOME_SIGNALING_BY_MET	REACTOME_SIGNALING_BY_MET	79	0.731323	1.98105	8.11769e-08	9.16241e-07	5.38703e-07	4566	tags=59%	list=12%	signal=52%	FN1/COL5A1/COL1A1/COL3A1/COL5A2/COL11A1/COL1A2/TNS3/LAMB1/LAMA4/COL5A3/ITGB1/LAMB3/RAPGEF1/PTPRJ/LAMA5/STAT3/LAMB2/PTPN1/ITGA2/PTPN11/MET/TNS4/PIK3R1/ITGA3/KRAS/LAMC2/SRC/CBL/COL27A1/SHC1/DOCK7/LAMC1/GGA3/CRKL/PIK3CA/RAP1B/SH3GL1/USP8/LAMA2/PTK2/RANBP10/CRK/UBC/STAM/EPS15/GAB1
193	c2.cp.reactome	REACTOME_RHOC_GTPASE_CYCLE	REACTOME_RHOC_GTPASE_CYCLE	74	0.740625	1.99437	8.22656e-08	9.20524e-07	5.41221e-07	4681	tags=62%	list=13%	signal=54%	CAVIN1/ABR/ARHGAP35/ARHGEF17/MYO9B/STK10/DIAPH1/ARHGAP18/AKAP13/PREX1/CAV1/VAV2/ARHGEF10L/ARHGEF1/SLK/ARHGAP21/ARHGAP1/PIK3R1/DLC1/STOM/TFRC/ARHGEF12/IQGAP1/ARHGEF10/MCAM/STARD13/ARHGAP26/JUP/FMNL3/BCR/ARHGAP32/TJP2/ARHGEF28/VAMP3/FMNL2/ARHGEF11/ERBIN/MCF2L/ROCK2/LMAN1/ARHGEF5/OPHN1/MACO1/CIT/VANGL1/PKN2
194	c2.cp.reactome	REACTOME_AMYLOID_FIBER_FORMATION	REACTOME_AMYLOID_FIBER_FORMATION	105	-0.677635	-2.00059	8.50985e-08	9.44084e-07	5.55073e-07	2910	tags=50%	list=8%	signal=46%	H4C1/SIAH1/H3-3B/H4C12/H3-3A/H2BC15/UBB/H3C12/H4C13/H2BC14/H3C1/H2BC6/RPS27A/H2AC18/H2AC19/H2AC4/CST3/H2AC14/UBE2L6/H4C2/H2BC10/H2AC7/H2BC8/UBA52/H4C6/H2AC6/H2BC7/PSENEN/H2BC13/H3C8/H3C4/H4C8/H2BC21/H2AZ1/H2AX/H2BC4/H3C11/H4C4/H2BC5/H4C11/H4C5/H2BC11/H2BC9/H3C10/H3C7/H2BC17/H2AC20/H2BC12/APOA1/H4C9/H4C3/H2AC8
195	c2.cp.reactome	REACTOME_CELLULAR_SENESCENCE	REACTOME_CELLULAR_SENESCENCE	191	-0.571992	-1.78031	8.93937e-08	9.8333e-07	5.78148e-07	3584	tags=43%	list=10%	signal=39%	CDK4/H2BC3/H1-0/TERF2IP/H3C13/E2F1/H1-1/H2AZ2/EZH2/H4C1/ACD/ANAPC16/CXCL8/MAP2K6/CBX8/H3-3B/CDKN2D/H4C12/CCNA2/ANAPC10/CBX2/H3-3A/EED/RBBP7/UBE2E1/H2BC15/UBB/H3C12/HMGA1/H4C13/ASF1A/CDKN2C/ANAPC15/H2BC14/H3C1/H2BC6/RPS27A/H2AC18/RING1/H2AC19/H2AC4/UBE2S/H2AC14/H4C2/H1-3/H2BC10/TXN/H2AC7/H2BC8/UBA52/CDKN2A/H4C6/H2AC6/H2BC7/H2BC13/H3C8/H3C4/H4C8/H2BC21/H2AZ1/H2AX/H2BC4/H3C11/H4C4/H2BC5/H1-4/H1-5/H4…
196	c2.cp.reactome	REACTOME_EPIGENETIC_REGULATION_OF_GENE_EXPRESSION	REACTOME_EPIGENETIC_REGULATION_OF_GENE_EXPRESSION	140	-0.633613	-1.92863	1.01021e-07	1.10189e-06	6.47854e-07	3387	tags=44%	list=9%	signal=40%	H3C13/SUV39H1/SAP30/H2AZ2/EZH2/H4C1/MNAT1/H3-3B/CBX3/H4C12/H3-3A/EED/RBBP7/H2BC15/POLR1C/H3C12/H4C13/SAP18/H2BC14/H3C1/H2BC6/DEK/H2AC18/H2AC19/H2AC4/H2AC14/H4C2/POLR2H/GTF2H5/H2BC10/H2AC7/H2BC8/POLR2K/H4C6/H2AC6/H2BC7/H2BC13/H3C8/H3C4/H4C8/H2BC21/H2AZ1/H2AX/POLR2L/H2BC4/H3C11/H4C4/H2BC5/H4C11/H4C5/H2AJ/H2BC11/H2BC9/H3C10/H3C7/H2BC17/H2AC20/H2BC12/H4C9/H4C3/H2AC8
197	c2.cp.reactome	REACTOME_SIGNALING_BY_VEGF	REACTOME_SIGNALING_BY_VEGF	106	0.686117	1.91444	1.16734e-07	1.26267e-06	7.42386e-07	5128	tags=58%	list=14%	signal=50%	CYBB/ITPR3/NRP2/NRP1/NCKAP1L/PXN/RASA1/AXL/DOCK1/WASF2/MTOR/ITGB3/CAV1/VAV1/AKT3/VAV2/NCF2/CDH5/SPHK1/WASF3/KDR/PIK3R1/CTNND1/ITPR2/PLCG1/AKT2/CTNNA1/KRAS/SRC/PTK2B/SHC2/FLT4/NCF4/PIK3CB/FLT1/ITGAV/BCAR1/JUP/AHCYL1/CTNNB1/CYFIP1/PDPK1/BAIAP2/MAPK14/MAPKAPK2/MAPK11/ELMO2/PIK3CA/PRKCA/ITPR1/ROCK2/PGF/PTK2/CRK/PRKCB/ABI1/NOS3/PAK2/VEGFA/NCF1/PAK3
198	c2.cp.reactome	REACTOME_MITOCHONDRIAL_PROTEIN_IMPORT	REACTOME_MITOCHONDRIAL_PROTEIN_IMPORT	64	-0.746133	-2.01725	1.52339e-07	1.63418e-06	9.60813e-07	3421	tags=55%	list=9%	signal=50%	TIMM17A/FXN/BCS1L/CHCHD7/LDHD/IDH3G/GRPEL1/TIMM22/SLC25A4/CYC1/GFER/HSCB/CMC2/PAM16/TIMM23/MTX2/TIMM8A/MTX1/TOMM7/TOMM22/TIMM13/CHCHD10/TIMM10/TIMM9/TOMM5/DNAJC19/COX17/NDUFB8/COA4/CHCHD2/ATP5MC1/CHCHD5/COA6/TIMM17B/TIMM8B
199	c2.cp.reactome	REACTOME_MET_PROMOTES_CELL_MOTILITY	REACTOME_MET_PROMOTES_CELL_MOTILITY	41	0.836432	2.02925	1.56242e-07	1.66231e-06	9.77356e-07	4167	tags=73%	list=11%	signal=65%	FN1/COL5A1/COL1A1/COL3A1/COL5A2/COL11A1/COL1A2/TNS3/LAMB1/LAMA4/COL5A3/ITGB1/LAMB3/RAPGEF1/LAMA5/LAMB2/ITGA2/MET/TNS4/ITGA3/LAMC2/SRC/COL27A1/DOCK7/LAMC1/CRKL/RAP1B/LAMA2/PTK2/CRK
200	c2.cp.reactome	REACTOME_RMTS_METHYLATE_HISTONE_ARGININES	REACTOME_RMTS_METHYLATE_HISTONE_ARGININES	75	-0.718317	-1.98319	2.05322e-07	2.14925e-06	1.26365e-06	3584	tags=57%	list=10%	signal=52%	CDK4/H3C13/SMARCB1/H2AZ2/H4C1/RPS2/H4C12/RBBP7/WDR77/H3C12/H4C13/COPRS/H3C1/H2AC12/H2AC16/H2AC11/H2AC18/H2AC21/H2AC19/H2AC4/H2AC14/H4C2/H2AC7/H2AC13/H4C6/H2AC6/H3C8/H3C4/H4C8/H2AZ1/H2AX/H3C11/H4C4/H4C11/H4C5/H2AJ/H3C10/H3C7/H2AC20/H2AC17/H4C9/H4C3/H2AC8
201	c2.cp.reactome	REACTOME_PI_METABOLISM	REACTOME_PI_METABOLISM	84	0.71831	1.97013	2.04787e-07	2.14925e-06	1.26365e-06	6320	tags=65%	list=17%	signal=54%	SBF1/PIK3CD/INPP5D/PLEKHA4/PI4KA/PLEKHA6/PIP5K1C/PTPN13/OCRL/PIK3R1/PIK3R5/MTMR6/GDPD5/PIK3C2B/PNPLA6/SYNJ2/INPPL1/SBF2/MTMR10/PIP4K2B/PTEN/PIP4K2A/PIK3CB/PIK3CG/SYNJ1/MTMR1/INPP5F/PI4K2A/TNFAIP8L2/INPP4A/PIK3R6/PIK3R4/PIK3CA/TNFAIP8L3/PLEKHA1/RAB14/INPP5K/PIKFYVE/RUFY1/PIK3C2A/PI4KB/PLEKHA2/PLEKHA5/ARF3/INPP5E/INPP4B/RAB5A/MTMR4/PIP5K1A/MTMR12/MTMR3/PIP4K2C/PNPLA7/PLEKHA8/PIP5K1B
202	c2.cp.reactome	REACTOME_PHOSPHOLIPID_METABOLISM	REACTOME_PHOSPHOLIPID_METABOLISM	210	0.584632	1.75732	2.29187e-07	2.37987e-06	1.39924e-06	6819	tags=53%	list=19%	signal=43%	SBF1/OSBPL5/PIK3CD/INPP5D/PLEKHA4/PI4KA/PLEKHA6/LPIN3/PIP5K1C/AGPAT3/PTPN13/PCYT1A/PLA2G2A/MGLL/OCRL/LPCAT3/PIK3R1/PIK3R5/MTMR6/PLD2/PITPNM2/GDPD5/PIK3C2B/PNPLA6/SYNJ2/INPPL1/SBF2/MTMR10/PIP4K2B/PTEN/PITPNM3/PIP4K2A/PIK3CB/PIK3CG/SYNJ1/GPAT4/CPNE3/MTMR1/INPP5F/PNPLA2/MBOAT7/LPGAT1/LPIN1/LPIN2/PITPNM1/LPCAT2/PLA2G15/PI4K2A/PTDSS1/TNFAIP8L2/PLA2R1/INPP4A/SLC44A2/BCHE/PIK3R6/PIK3R4/OSBPL8/PIK3CA/TNF…
203	c2.cp.reactome	REACTOME_REGULATION_OF_INSULIN_LIKE_GROWTH_FACTOR_IGF_TRANSPORT_AND_UPTAKE_BY_INSULIN_LIKE_GROWTH_FACTOR_BINDING_PROTEINS_IGFBPS	REACTOME_REGULATION_OF_INSULIN_LIKE_GROWTH_FACTOR_IGF_TRANSPORT_AND_UPTAKE_BY_INSULIN_LIKE_GROWTH_FACTOR_BINDING_PROTEINS_IGFBPS	124	0.66212	1.89517	2.45919e-07	2.53336e-06	1.48948e-06	3264	tags=34%	list=9%	signal=31%	FN1/VCAN/IGF2/MMP2/FBN1/C3/CCN1/LAMB1/FAM20C/TNC/MXRA8/CSF1/SPP1/FSTL1/IGFBP4/FSTL3/C4A/GAS6/LTBP1/SPARCL1/SCG2/TGOLN2/LAMB2/BMP4/FAM20A/SERPINA1/MATN3/QSOX1/IGFBP6/APP/APOL1/ADAM10/DNAJC3/IGFBP5/KLK13/MGAT4A/PNPLA2/LAMC1/WFS1/NUCB1/ANO8/CALU
204	c2.cp.reactome	REACTOME_APC_C_MEDIATED_DEGRADATION_OF_CELL_CYCLE_PROTEINS	REACTOME_APC_C_MEDIATED_DEGRADATION_OF_CELL_CYCLE_PROTEINS	88	-0.698562	-1.97643	2.53705e-07	2.59298e-06	1.52454e-06	4370	tags=57%	list=12%	signal=50%	CDC26/SKP1/AURKA/PSMC3/BUB3/PSMA6/PSMA1/PSMB10/PSMD12/PSMC6/ANAPC16/PSMA5/CCNA2/ANAPC10/CCNB1/PSMD14/PSMB7/PSMD4/PSMA4/UBE2E1/PSMD10/PSMB2/UBB/CDK1/PLK1/ANAPC15/PSMB1/PSMB8/PSMA7/RPS27A/SKP2/PSMB6/PSMA3/UBE2S/PSMB4/NEK2/MAD2L1/AURKB/UBA52/CDC20/PSME1/PSMB3/PSMB5/SEM1/PSMB9/PSME2/PSMA2/PTTG1/UBE2C/ANAPC11
205	c2.cp.reactome	REACTOME_MOLECULES_ASSOCIATED_WITH_ELASTIC_FIBRES	REACTOME_MOLECULES_ASSOCIATED_WITH_ELASTIC_FIBRES	37	0.831744	1.99362	2.80681e-07	2.83396e-06	1.66623e-06	4732	tags=78%	list=13%	signal=68%	FN1/EMILIN1/FBN1/MFAP4/TGFB1/FBLN2/LTBP2/EFEMP1/LTBP4/ITGB1/MFAP3/FBLN1/ITGB3/LTBP1/ELN/ITGB6/ITGB8/BMP4/TGFB3/MFAP5/ITGB5/EMILIN2/ITGAV/TGFB2/LTBP3/BMP2/FBLN5/VTN/ITGA8
206	c2.cp.reactome	REACTOME_NEGATIVE_REGULATION_OF_THE_PI3K_AKT_NETWORK	REACTOME_NEGATIVE_REGULATION_OF_THE_PI3K_AKT_NETWORK	112	0.677128	1.91019	2.8165e-07	2.83396e-06	1.66623e-06	5405	tags=46%	list=15%	signal=40%	PDGFRB/PDGFRA/RAC2/EGFR/PIK3CD/VAV1/AKT3/PIK3AP1/PIP5K1C/PTPN11/MET/IRS2/FGF7/PIK3R1/FGF1/INSR/IRS1/CD86/AKT2/TGFA/IRAK1/HBEGF/SRC/PIP4K2B/PTEN/PIP4K2A/PIK3CB/GAB2/PDGFB/STRN/PPP2R5B/ERBB2/MYD88/PDGFA/FRS2/TRAF6/MAPK1/PIK3CA/RHOG/ERBB3/FGFR2/IL1RAP/CD28/KITLG/GAB1/KIT/PPP2R1B/FGFR3/PHLPP2/HGF/PIP5K1A/GRB2
207	c2.cp.reactome	REACTOME_MET_ACTIVATES_PTK2_SIGNALING	REACTOME_MET_ACTIVATES_PTK2_SIGNALING	30	0.872183	2.00479	3.0056e-07	3.00098e-06	1.76442e-06	1816	tags=67%	list=5%	signal=63%	FN1/COL5A1/COL1A1/COL3A1/COL5A2/COL11A1/COL1A2/LAMB1/LAMA4/COL5A3/ITGB1/LAMB3/LAMA5/LAMB2/ITGA2/MET/ITGA3/LAMC2/SRC/COL27A1
208	c2.cp.reactome	REACTOME_RAC2_GTPASE_CYCLE	REACTOME_RAC2_GTPASE_CYCLE	87	0.700062	1.91932	3.06095e-07	3.03292e-06	1.7832e-06	4726	tags=60%	list=13%	signal=52%	CYBB/ABR/ARHGAP35/SYDE1/ITGB1/NCKAP1L/EPHA2/DOCK1/RAC2/WASF2/PREX1/SWAP70/CAV1/VAV1/VAV2/NCF2/CDC42EP1/DOCK2/GIT2/ARHGAP21/ARHGAP1/PIK3R1/PLD2/TFRC/TRIO/DOCK10/IQGAP1/DOCK4/ANKLE2/NCF4/MCAM/TIAM1/TAOK3/ARHGAP26/BCR/CYFIP1/ARHGAP32/PAK4/VAMP3/GIT1/ERBIN/PIK3CA/ARHGAP42/LMAN1/NHS/OPHN1/ESYT1/ABI1/CDC42EP4/VANGL1/ARMCX3/PAK2
209	c2.cp.reactome	REACTOME_TRANSCRIPTIONAL_REGULATION_OF_GRANULOPOIESIS	REACTOME_TRANSCRIPTIONAL_REGULATION_OF_GRANULOPOIESIS	85	-0.703867	-1.98001	3.32703e-07	3.27158e-06	1.92352e-06	3584	tags=60%	list=10%	signal=54%	CDK4/H2BC3/H3C13/E2F1/H2AZ2/H4C1/H3-3B/H4C12/H3-3A/H2BC15/H3C12/H4C13/H2BC14/H3C1/H2BC6/DEK/H2AC18/H2AC19/H2AC4/H2AC14/H4C2/H2BC10/H2AC7/H2BC8/H4C6/H2AC6/H2BC7/H2BC13/H3C8/H3C4/H4C8/H2BC21/H2AZ1/H2AX/H2BC4/H3C11/H4C4/H2BC5/H4C11/H4C5/H2AJ/H2BC11/H2BC9/H3C10/H3C7/H2BC17/H2AC20/H2BC12/H4C9/H4C3/H2AC8
210	c2.cp.reactome	REACTOME_HCMV_EARLY_EVENTS	REACTOME_HCMV_EARLY_EVENTS	133	-0.612589	-1.86225	3.53435e-07	3.44932e-06	2.02802e-06	3799	tags=47%	list=10%	signal=42%	CBX1/NUP37/H2BC3/NUP85/SEC13/H3C13/TUBB2B/H2BC18/EZH2/H4C1/NUP54/RAE1/H4C12/EED/RBBP7/NUP35/H2BC15/H3C12/H4C13/H2BC14/H3C1/H2AC12/H2AC16/H2BC6/H2AC11/H2AC18/H2AC21/H2AC19/H2AC4/DYNLL1/TUBB4B/H2AC14/H4C2/H2BC10/H2AC7/H2BC8/H2AC13/H4C6/H2AC6/H2BC7/H2BC13/H3C8/H3C4/H4C8/H2BC21/H2BC4/H3C11/H4C4/H2BC5/H4C11/H4C5/H2BC11/H2BC9/H3C10/H3C7/H2BC17/H2AC20/H2BC12/H2AC17/H4C9/H4C3/H2AC8
211	c2.cp.reactome	REACTOME_FORMATION_OF_THE_BETA_CATENIN_TCF_TRANSACTIVATING_COMPLEX	REACTOME_FORMATION_OF_THE_BETA_CATENIN_TCF_TRANSACTIVATING_COMPLEX	87	-0.684542	-1.93506	3.6868e-07	3.57124e-06	2.09971e-06	2536	tags=51%	list=7%	signal=47%	H3-3B/H4C12/H3-3A/H2BC15/H3C12/H4C13/H2BC14/H3C1/H2BC6/H2AC18/H2AC19/H2AC4/H2AC14/H4C2/H2BC10/H2AC7/H2BC8/H4C6/H2AC6/H2BC7/H2BC13/H3C8/H3C4/H4C8/H2BC21/H2AZ1/H2AX/H2BC4/H3C11/H4C4/H2BC5/H4C11/H4C5/H2AJ/H2BC11/H2BC9/H3C10/H3C7/H2BC17/H2AC20/H2BC12/H4C9/H4C3/H2AC8
212	c2.cp.reactome	REACTOME_UB_SPECIFIC_PROCESSING_PROTEASES	REACTOME_UB_SPECIFIC_PROCESSING_PROTEASES	218	-0.543393	-1.71356	4.12922e-07	3.97016e-06	2.33425e-06	3868	tags=35%	list=11%	signal=31%	PSMC3/TAF9B/PSMA6/USP21/PSMA1/H2BC3/CDC25A/PSMB10/FKBP8/H2BC18/PSMD12/PSMC6/TADA3/CFTR/UFD1/PSMA5/CCNA2/PSMD14/PSMB7/PSMD4/PSMA4/OTUB1/PSMD10/PSMB2/H2BC15/UBB/ADRM1/H2BC14/POLB/H2AC12/H2AC16/PSMB1/PSMB8/PSMA7/H2BC6/RPS27A/H2AC11/SKP2/PTRH2/H2AC18/H2AC21/H2AC19/H2AC4/PSMB6/PSMA3/H2AC14/VDAC3/PSMB4/TAF10/H2BC10/H2AC7/H2BC8/UBA52/CDC20/PSME1/H2AC13/PSMB3/PSMB5/SEM1/H2AC6/H2BC7/USP18/PSMB9/H2BC13/PSM…
213	c2.cp.reactome	REACTOME_S_PHASE	REACTOME_S_PHASE	163	-0.580409	-1.79881	4.35843e-07	4.15974e-06	2.44571e-06	5259	tags=51%	list=14%	signal=44%	MCM7/RPA2/PSMD6/MCM4/UBE2D1/CDC6/PSMD7/LIN9/MCM5/ESCO2/GINS3/CDC26/SKP1/RBBP4/PSMC3/PSMA6/MCM3/POLA2/PSMA1/CDK4/MCM6/CDC25A/PSMB10/FEN1/MCM2/PRIM2/ORC4/ORC3/E2F1/POLD4/PSMD12/PSMC6/ANAPC16/POLE3/PRIM1/MNAT1/CDCA5/PSMA5/CCNA2/ANAPC10/PSMD14/PSMB7/GINS1/PSMD4/PSMA4/UBE2E1/PSMD10/PSMB2/UBB/RFC2/ORC6/POLD2/POLE2/ANAPC15/PSMB1/CDC45/PSMB8/PSMA7/RPS27A/SKP2/PSMB6/PSMA3/UBE2S/RFC4/PSMB4/CDT1/UBA52/PSME1…
214	c2.cp.reactome	REACTOME_HCMV_INFECTION	REACTOME_HCMV_INFECTION	157	-0.600436	-1.84783	4.5779e-07	4.33731e-06	2.55011e-06	3799	tags=45%	list=10%	signal=41%	CBX1/NUP37/MVB12A/H2BC3/NUP85/VPS4A/SEC13/H3C13/TUBB2B/H2BC18/SNF8/EZH2/H4C1/NUP54/RAE1/VPS25/CHMP2A/CHMP1A/H4C12/EED/RBBP7/NUP35/H2BC15/H3C12/VPS37D/H4C13/H2BC14/H3C1/H2AC12/CHMP4A/H2AC16/H2BC6/H2AC11/H2AC18/H2AC21/H2AC19/H2AC4/DYNLL1/VPS28/TUBB4B/H2AC14/H4C2/H2BC10/H2AC7/H2BC8/H2AC13/H4C6/H2AC6/H2BC7/H2BC13/H3C8/H3C4/H4C8/H2BC21/H2BC4/H3C11/H4C4/H2BC5/H4C11/H4C5/H2BC11/H2BC9/H3C10/H3C7/H2BC17/H…
215	c2.cp.reactome	REACTOME_SEPARATION_OF_SISTER_CHROMATIDS	REACTOME_SEPARATION_OF_SISTER_CHROMATIDS	191	-0.552952	-1.72105	5.26031e-07	4.94774e-06	2.90902e-06	4119	tags=41%	list=11%	signal=37%	MIS12/CENPT/NUDC/DYNLL2/SGO1/PSMC3/BUB3/PPP2CB/NUP37/PSMA6/KIF18A/PSMA1/NUP85/PSMB10/SEC13/TUBB2B/DSN1/PSMD12/KIF2C/B9D2/PSMC6/ANAPC16/CDCA5/PSMA5/CENPK/CDCA8/ANAPC10/CENPH/PSMD14/ITGB3BP/PSMB7/PSMD4/NUF2/PSMA4/UBE2E1/NSL1/PSMD10/PSMB2/UBB/CENPN/PLK1/CENPU/NDC80/ANAPC15/PSMB1/SPC25/PSMB8/PSMA7/RPS27A/SKA2/ZWINT/CENPQ/PSMB6/PSMA3/DYNLL1/UBE2S/TUBB4B/PSMB4/CENPS/MAD2L1/AURKB/UBA52/CDC20/PSME1/PSMB3…
216	c2.cp.reactome	REACTOME_TCF_DEPENDENT_SIGNALING_IN_RESPONSE_TO_WNT	REACTOME_TCF_DEPENDENT_SIGNALING_IN_RESPONSE_TO_WNT	229	-0.533435	-1.69572	6.02366e-07	5.62497e-06	3.30719e-06	2536	tags=33%	list=7%	signal=31%	H3-3B/PSMA5/CTBP1/H4C12/H3-3A/PSMD14/PSMB7/PSMD4/PSMA4/PSMD10/PSMB2/H2BC15/UBB/H3C12/SOX2/H4C13/LGR5/H2BC14/H3C1/PSMB1/PSMB8/PSMA7/H2BC6/RPS27A/H2AC18/H2AC19/H2AC4/PSMB6/PSMA3/H2AC14/PSMB4/H4C2/H2BC10/H2AC7/H2BC8/UBA52/PSME1/CBY1/PSMB3/H4C6/PSMB5/SEM1/H2AC6/H2BC7/PSMB9/SOX17/H2BC13/KREMEN2/PSME2/H3C8/H3C4/H4C8/H2BC21/H2AZ1/H2AX/RSPO3/H2BC4/H3C11/H4C4/H2BC5/H4C11/RBX1/H4C5/PSMA2/CSNK2B/H2AJ/H2BC11…
217	c2.cp.reactome	REACTOME_MRNA_SPLICING	REACTOME_MRNA_SPLICING	211	-0.54941	-1.7292	6.74895e-07	6.25724e-06	3.67894e-06	4879	tags=38%	list=13%	signal=33%	ZRSR2/SYF2/ZNF830/FUS/U2AF1L4/TRA2B/EIF4A3/C9orf78/HNRNPD/ZMAT2/YBX1/SNRPN/POLR2D/PUF60/USP39/RBMX/YJU2/RBM8A/RNF113A/SRSF7/SRSF3/ISY1/DNAJC8/PPIG/PRCC/RBMX2/FAM32A/SNRPA/SRSF2/HNRNPC/POLR2C/BCAS2/PPIE/SRSF8/PCBP2/SRSF12/RNPS1/PQBP1/BUD31/SAP18/PHF5A/PPIL1/ZMAT5/SNRNP27/TXNL4A/SNRPB2/POLR2H/SNRPD3/PPIL3/ZCRB1/SNRPD2/LSM8/CCDC12/SNRPA1/SNU13/MAGOHB/POLR2G/LSM5/POLR2K/SF3B6/SF3B5/CWC15/SNRPC/LSM3/M…
218	c2.cp.reactome	REACTOME_MITOTIC_PROPHASE	REACTOME_MITOTIC_PROPHASE	138	-0.611015	-1.85519	7.84654e-07	7.22327e-06	4.24691e-06	3833	tags=46%	list=10%	signal=41%	PPP2CB/NUP37/H2BC3/NUP85/SEC13/H3C13/H2AZ2/H4C1/NUP54/RAE1/H3-3B/EMD/CCNB2/H4C12/CCNB1/H3-3A/NUP35/VRK1/H2BC15/H3C12/CDK1/H4C13/PLK1/ENSA/H2BC14/H3C1/H2BC6/H2AC18/H2AC19/H2AC4/H2AC14/H4C2/H2BC10/H2AC7/H2BC8/H4C6/H2AC6/H2BC7/H2BC13/H3C8/H3C4/H4C8/H2BC21/H2AZ1/H2AX/H2BC4/H3C11/H4C4/H2BC5/H4C11/BANF1/H4C5/H2AJ/H2BC11/H2BC9/H3C10/H3C7/H2BC17/H2AC20/H2BC12/H4C9/H4C3/H2AC8
219	c2.cp.reactome	REACTOME_RUNX1_REGULATES_GENES_INVOLVED_IN_MEGAKARYOCYTE_DIFFERENTIATION_AND_PLATELET_FUNCTION	REACTOME_RUNX1_REGULATES_GENES_INVOLVED_IN_MEGAKARYOCYTE_DIFFERENTIATION_AND_PLATELET_FUNCTION	93	-0.663846	-1.9095	7.91766e-07	7.23741e-06	4.25523e-06	3133	tags=54%	list=9%	signal=49%	ITGA2B/H2AZ2/H4C1/H3-3B/H4C12/H3-3A/NFE2/H2BC15/H3C12/H4C13/H2BC14/H3C1/ZFPM1/H2BC6/H2AC18/H2AC19/H2AC4/H2AC14/H4C2/H2BC10/H2AC7/H2BC8/H4C6/H2AC6/H2BC7/H2BC13/H3C8/H3C4/H4C8/H2BC21/H2AZ1/H2AX/H2BC4/H3C11/H4C4/H2BC5/H4C11/H4C5/H2AJ/DPY30/H2BC11/H2BC9/H3C10/H3C7/H2BC17/H2AC20/H2BC12/H4C9/H4C3/H2AC8
220	c2.cp.reactome	REACTOME_NEURONAL_SYSTEM	REACTOME_NEURONAL_SYSTEM	410	0.497561	1.56821	8.63147e-07	7.83472e-06	4.60641e-06	8273	tags=41%	list=23%	signal=32%	RPS6KA2/PPFIBP1/PTPRS/KCNAB2/KCNC3/AP2A1/SLC6A12/GRIN2D/ADCY7/ADCY6/KCNQ1/EPB41L2/SYT7/EPB41L1/PDLIM5/ADCY9/KCNK6/HSPA8/AP2B1/GRIK3/GNG2/LRRC4B/EPB41/PPM1F/NLGN2/AP2A2/DNAJC5/CACNG4/PLCB2/NSF/UNC13B/ARHGEF7/EPB41L3/LRFN3/ADCY3/RASGRF2/GNG12/KRAS/CAMKK2/SRC/KCNN4/PLCB3/DLGAP4/CAMK2G/TUBA4A/SIPA1L1/PTPRF/RPS6KA1/PTPRD/KCND3/PPFIBP2/KCNB1/DLG4/SLC38A1/TUBB6/LRFN1/PPFIA1/PRKAB2/NAAA/PDPK1/TUBB2A/MAPK…
221	c2.cp.reactome	REACTOME_DISEASES_OF_GLYCOSYLATION	REACTOME_DISEASES_OF_GLYCOSYLATION	142	0.627634	1.80558	8.93858e-07	8.05714e-06	4.73719e-06	5437	tags=49%	list=15%	signal=42%	THBS2/LUM/VCAN/HSPG2/BGN/THBS1/ADAMTS2/DCN/ADAMTS12/MUC16/MUC5B/ADAMTS14/NOTCH2/PAPSS2/CHST3/NOTCH1/SPON2/OGN/OMD/ADAMTS7/SDC1/ADAMTS10/B4GALT1/SPON1/FMOD/CSPG4/ADAMTS4/GPC6/MUC4/ADAMTS16/ADAMTS15/GPC1/SDC3/ADAMTSL2/ADAMTSL4/ALG12/NOTCH3/THSD4/PGM1/ADAMTSL1/HEXB/DAG1/AGRN/LARGE1/ADAMTSL5/ADAMTS9/CTSA/ADAMTSL3/CHSY1/SEMA5A/SLC26A2/SBSPON/PMM2/PRELP/DHDDS/B3GLCT/ADAMTS17/GFPT1/NOTCH4/MGAT2/ALG11/EX…
222	c2.cp.reactome	REACTOME_SYNDECAN_INTERACTIONS	REACTOME_SYNDECAN_INTERACTIONS	27	0.874574	1.96166	9.28467e-07	8.31138e-06	4.88667e-06	1549	tags=67%	list=4%	signal=64%	FN1/COL5A1/COL1A1/COL3A1/COL5A2/COL1A2/THBS1/TGFB1/TNC/COL5A3/ITGB4/ITGB1/ITGB3/SDC1/ITGA2/ACTN1/SDC3/ITGB5
223	c2.cp.reactome	REACTOME_APC_C_CDH1_MEDIATED_DEGRADATION_OF_CDC20_AND_OTHER_APC_C_CDH1_TARGETED_PROTEINS_IN_LATE_MITOSIS_EARLY_G1	REACTOME_APC_C_CDH1_MEDIATED_DEGRADATION_OF_CDC20_AND_OTHER_APC_C_CDH1_TARGETED_PROTEINS_IN_LATE_MITOSIS_EARLY_G1	74	-0.707407	-1.94396	9.57702e-07	8.51436e-06	5.00601e-06	4370	tags=58%	list=12%	signal=51%	CDC26/AURKA/PSMC3/PSMA6/PSMA1/PSMB10/PSMD12/PSMC6/ANAPC16/PSMA5/ANAPC10/PSMD14/PSMB7/PSMD4/PSMA4/UBE2E1/PSMD10/PSMB2/UBB/PLK1/ANAPC15/PSMB1/PSMB8/PSMA7/RPS27A/SKP2/PSMB6/PSMA3/UBE2S/PSMB4/AURKB/UBA52/CDC20/PSME1/PSMB3/PSMB5/SEM1/PSMB9/PSME2/PSMA2/PTTG1/UBE2C/ANAPC11
224	c2.cp.reactome	REACTOME_PROCESSING_OF_CAPPED_INTRON_CONTAINING_PRE_MRNA	REACTOME_PROCESSING_OF_CAPPED_INTRON_CONTAINING_PRE_MRNA	282	-0.493499	-1.60637	1.01348e-06	8.94898e-06	5.26155e-06	5019	tags=37%	list=14%	signal=32%	CWF19L2/AAAS/ZRSR2/SYF2/ZNF830/NUP42/CSTF2/FUS/U2AF1L4/TRA2B/NUDT21/EIF4A3/C9orf78/CPSF3/HNRNPD/CSTF1/ZMAT2/YBX1/SNRPN/POLR2D/NUP37/PUF60/USP39/RBMX/NUP85/YJU2/SEC13/SARNP/RBM8A/RNF113A/SRSF7/SRSF3/ISY1/CSTF3/DNAJC8/PPIG/PRCC/NUP54/RAE1/RBMX2/THOC3/FAM32A/SNRPA/SRSF2/THOC7/HNRNPC/POLR2C/NUP35/BCAS2/PPIE/SRSF8/PCBP2/SRSF12/RNPS1/PQBP1/BUD31/SAP18/PHF5A/PPIL1/ZMAT5/SNRNP27/PABPN1/TXNL4A/SLBP/SNRPB2…
225	c2.cp.reactome	REACTOME_NEGATIVE_REGULATION_OF_NOTCH4_SIGNALING	REACTOME_NEGATIVE_REGULATION_OF_NOTCH4_SIGNALING	54	-0.761869	-2.01129	1.12469e-06	9.86382e-06	5.79943e-06	4174	tags=59%	list=11%	signal=53%	SKP1/PSMC3/PSMA6/PSMA1/PSMB10/PSMD12/PSMC6/PSMA5/TACC3/PSMD14/PSMB7/PSMD4/PSMA4/PSMD10/PSMB2/UBB/PSMB1/PSMB8/PSMA7/RPS27A/PSMB6/PSMA3/PSMB4/UBA52/PSME1/PSMB3/PSMB5/SEM1/PSMB9/PSME2/RBX1/PSMA2
226	c2.cp.reactome	REACTOME_INTERLEUKIN_2_FAMILY_SIGNALING	REACTOME_INTERLEUKIN_2_FAMILY_SIGNALING	44	0.785167	1.91587	1.15111e-06	1.00278e-05	5.89585e-06	4183	tags=55%	list=11%	signal=48%	JAK1/STAT5A/IL2RB/PIK3CD/CSF2RB/INPP5D/HAVCR2/CSF2RA/STAT3/STAT5B/PIK3R1/JAK3/INPPL1/PTK2B/SHC1/PIK3CB/GAB2/IL2RG/IL2RA/PIK3CA/IL21R/LGALS9/IL15RA/JAK2
227	c2.cp.reactome	REACTOME_MITOTIC_METAPHASE_AND_ANAPHASE	REACTOME_MITOTIC_METAPHASE_AND_ANAPHASE	236	-0.530326	-1.6889	1.2368e-06	1.07024e-05	6.29248e-06	4119	tags=39%	list=11%	signal=35%	MIS12/CENPT/NUDC/DYNLL2/SGO1/PSMC3/BUB3/PPP2CB/NUP37/PSMA6/KIF18A/RAN/PSMA1/NUP85/PSMB10/VPS4A/SEC13/TUBB2B/DSN1/PSMD12/KIF2C/B9D2/PSMC6/NUP54/ANAPC16/CHMP2A/CDCA5/PSMA5/CENPK/EMD/CDCA8/CCNB2/ANAPC10/CCNB1/NUP35/CENPH/PSMD14/ITGB3BP/PSMB7/PSMD4/VRK1/NUF2/PSMA4/UBE2E1/NSL1/PSMD10/PSMB2/UBB/CDK1/CENPN/PLK1/CENPU/NDC80/UBE2I/ANAPC15/CHMP4A/PSMB1/SPC25/PSMB8/PSMA7/RPS27A/SKA2/ZWINT/CENPQ/PSMB6/PSMA3/…
228	c2.cp.reactome	REACTOME_NONHOMOLOGOUS_END_JOINING_NHEJ	REACTOME_NONHOMOLOGOUS_END_JOINING_NHEJ	65	-0.717688	-1.95563	1.42047e-06	1.22104e-05	7.1791e-06	2910	tags=45%	list=8%	signal=41%	H4C1/UBE2N/H4C12/TDP2/BABAM1/H2BC15/H4C13/H2BC14/H2BC6/H4C2/H2BC10/H2BC8/H4C6/H2BC7/H2BC13/H4C8/H2BC21/H2AX/H2BC4/H4C4/H2BC5/H4C11/H4C5/H2BC11/H2BC9/H2BC17/H2BC12/H4C9/H4C3
229	c2.cp.reactome	REACTOME_RHOQ_GTPASE_CYCLE	REACTOME_RHOQ_GTPASE_CYCLE	59	0.749282	1.9372	1.48268e-06	1.26613e-05	7.44418e-06	5870	tags=75%	list=16%	signal=63%	ARHGAP35/SYDE1/STEAP3/GJA1/PREX1/CAV1/CDC42BPB/CDC42EP1/GIT2/ARHGAP21/CDC42BPA/ARHGAP1/DLC1/STOM/TFRC/GFOD1/ARHGEF7/IQGAP1/SRGAP2/PLEKHG3/SLC1A5/ITSN1/ARHGAP26/JUP/ARHGAP32/OBSCN/PAK4/VAMP3/GIT1/GOPC/SNAP23/TRIP10/FNBP1/WWP2/CDC42EP3/OPHN1/SCRIB/CDC42EP4/VANGL1/PAK2/ARHGAP33/DIAPH3/ARHGAP17/CDC42EP2
230	c2.cp.reactome	REACTOME_DISEASES_ASSOCIATED_WITH_O_GLYCOSYLATION_OF_PROTEINS	REACTOME_DISEASES_ASSOCIATED_WITH_O_GLYCOSYLATION_OF_PROTEINS	67	0.729022	1.93126	1.58982e-06	1.34875e-05	7.92994e-06	2730	tags=42%	list=7%	signal=39%	THBS2/THBS1/ADAMTS2/ADAMTS12/MUC16/MUC5B/ADAMTS14/NOTCH2/NOTCH1/SPON2/ADAMTS7/ADAMTS10/SPON1/ADAMTS4/MUC4/ADAMTS16/ADAMTS15/ADAMTSL2/ADAMTSL4/NOTCH3/THSD4/ADAMTSL1/DAG1/LARGE1/ADAMTSL5/ADAMTS9/ADAMTSL3/SEMA5A
231	c2.cp.reactome	REACTOME_LAMININ_INTERACTIONS	REACTOME_LAMININ_INTERACTIONS	30	0.852958	1.9606	1.80231e-06	1.51909e-05	8.93146e-06	4002	tags=73%	list=11%	signal=65%	HSPG2/NID2/NID1/LAMB1/LAMA4/ITGB4/COL4A1/COL4A2/ITGB1/LAMB3/LAMA5/LAMB2/ITGA2/ITGA3/LAMC2/ITGA1/ITGAV/LAMC1/COL7A1/COL4A5/LAMA2/COL18A1
232	c2.cp.reactome	REACTOME_SIGNALING_BY_TGFB_FAMILY_MEMBERS	REACTOME_SIGNALING_BY_TGFB_FAMILY_MEMBERS	122	0.638972	1.82181	1.89563e-06	1.58743e-05	9.33331e-06	6337	tags=59%	list=17%	signal=49%	SERPINE1/COL1A2/FBN1/INHBA/NCOR2/TGFB1/TGFBR2/PMEPA1/LTBP2/LTBP4/ITGB1/FSTL1/SKI/FSTL3/CDKN2B/ITGB3/LTBP1/MYC/SMURF1/PPP1R15A/ITGB6/ITGB8/TGFB3/ACVRL1/RNF111/EP300/ITGB5/CGN/SMAD3/CBL/SP1/ZFYVE9/JUNB/FST/NCOR1/INHBB/ARHGEF18/ITGAV/TGFB2/PARD3/WWTR1/MAPK1/CCNK/CDK8/SMAD5/BMPR2/LTBP3/TGFBR1/USP9X/BMP2/SKIL/SMAD9/SMAD7/FURIN/UBC/CHRDL1/CCNT1/SMAD1/ITGA8/TGIF2/ACVR1B/MTMR4/BAMBI/GREM2/ACVR2A/ZFYVE16/…
233	c2.cp.reactome	REACTOME_PI3K_AKT_SIGNALING_IN_CANCER	REACTOME_PI3K_AKT_SIGNALING_IN_CANCER	105	0.660988	1.84317	2.01275e-06	1.67471e-05	9.84647e-06	5144	tags=48%	list=14%	signal=41%	PDGFRB/PDGFRA/NR4A1/RAC2/FOXO1/EGFR/PIK3CD/MTOR/VAV1/AKT3/PIK3AP1/PTPN11/MET/IRS2/FGF7/PIK3R1/FGF1/IRS1/CD86/AKT2/TGFA/HBEGF/SRC/PTEN/PIK3CB/GAB2/PDGFB/STRN/CDKN1A/FOXO3/ERBB2/FOXO4/CHUK/PDGFA/PDPK1/FRS2/AKT1S1/GSK3B/PIK3CA/MDM2/RHOG/ERBB3/FGFR2/CD28/KITLG/GAB1/KIT/GSK3A/FGFR3/HGF
234	c2.cp.reactome	REACTOME_G_ALPHA_Q_SIGNALLING_EVENTS	REACTOME_G_ALPHA_Q_SIGNALLING_EVENTS	217	0.559128	1.68396	2.43395e-06	2.01227e-05	1.18311e-05	5466	tags=36%	list=15%	signal=31%	ITPR3/RGS1/F2R/EDNRA/RGS4/DAGLA/RPS6KA2/PTAFR/RGS2/EGFR/RGS16/LPAR5/GNA15/MGLL/SAA1/HRH1/GNG2/GPR68/PIK3R1/ITPR2/PLCB2/TRIO/DGKZ/APP/GNG12/HBEGF/KRAS/RGS5/PLCB3/BTK/GPR4/P2RY6/F2RL1/RPS6KA1/P2RY2/DGKD/BDKRB2/LPAR6/GPR132/GRK5/LPAR1/OXTR/MAPK7/GNA11/MAPK1/GNB4/RASGRP1/RPS6KA3/PIK3CA/DGKA/DAGLB/ADRA1B/AVPR1A/TBXA2R/PRKCH/PRKCA/ITPR1/DGKH/EDN1/GRP/P2RY1/P2RY10/FFAR4/GPR65/GNG7/HTR2B/GRK2/KALRN/AGTR1…
235	c2.cp.reactome	REACTOME_O_GLYCOSYLATION_OF_TSR_DOMAIN_CONTAINING_PROTEINS	REACTOME_O_GLYCOSYLATION_OF_TSR_DOMAIN_CONTAINING_PROTEINS	38	0.814031	1.96435	2.58762e-06	2.12578e-05	1.24985e-05	2730	tags=55%	list=7%	signal=51%	THBS2/THBS1/ADAMTS2/ADAMTS12/ADAMTS14/SPON2/ADAMTS7/ADAMTS10/SPON1/ADAMTS4/ADAMTS16/ADAMTS15/ADAMTSL2/ADAMTSL4/THSD4/ADAMTSL1/POFUT2/ADAMTSL5/ADAMTS9/ADAMTSL3/SEMA5A
236	c2.cp.reactome	REACTOME_RHOJ_GTPASE_CYCLE	REACTOME_RHOJ_GTPASE_CYCLE	55	0.747275	1.90881	2.66107e-06	2.17237e-05	1.27725e-05	5388	tags=73%	list=15%	signal=62%	ARHGAP35/SYDE1/STEAP3/GJA1/PREX1/CAV1/CDC42BPB/CDC42EP1/WAS/DOCK8/GIT2/ARHGAP21/CDC42BPA/ARHGAP1/OCRL/PIK3R1/STOM/TFRC/ARHGEF7/TRIO/SLC1A5/FNBP1L/ARHGAP26/JUP/WIPF2/FMNL3/ARHGAP32/PAK4/VAMP3/GIT1/SNAP23/RHOJ/FNBP1/WWP2/OPHN1/SCRIB/VANGL1/PAK2/PAK3/DIAPH3
237	c2.cp.reactome	REACTOME_METABOLISM_OF_POLYAMINES	REACTOME_METABOLISM_OF_POLYAMINES	59	-0.728354	-1.94933	2.71468e-06	2.20228e-05	1.29483e-05	4104	tags=59%	list=11%	signal=53%	PSMF1/OAZ3/SAT1/PSMD6/PSMD7/ODC1/PSMC3/PSMA6/PSMA1/PSMB10/PSMD12/PSMC6/PSMA5/SMS/PSMD14/PSMB7/PSMD4/PSMA4/PSMD10/PSMB2/OAZ1/PSMB1/PSMB8/PSMA7/PSMB6/PSMA3/PSMB4/NQO1/PSME1/PSMB3/PSMB5/SEM1/PSMB9/PSME2/PSMA2
238	c2.cp.reactome	REACTOME_TOLL_LIKE_RECEPTOR_CASCADES	REACTOME_TOLL_LIKE_RECEPTOR_CASCADES	165	0.593348	1.73991	3.33806e-06	2.69118e-05	1.58228e-05	7289	tags=59%	list=20%	signal=47%	CTSK/ITGB2/CD14/ITGAM/FOS/RPS6KA2/TICAM1/TLR4/TLR2/TLR7/PTPN11/MEF2A/SAA1/MEF2C/TLR1/CTSS/NFKB1/DUSP3/CD36/IRAK1/APP/DUSP7/BTRC/FBXW11/TRAF3/CD180/MAP3K1/BTK/TAB2/TLR8/SARM1/RPS6KA1/NOD1/JUN/PELI1/BIRC3/MYD88/CHUK/MAPK7/IKBKE/TRAF6/NFKB2/MAPK1/MAPK14/TBK1/RBSN/RPS6KA3/N4BP1/MAPKAPK2/TLR6/MAPK9/MAPK11/DNM2/PIK3R4/RIPK1/LY86/PLCG2/IRAK3/RIPK3/DNM3/NLRC5/DNM1/GSDME/LY96/TAB3/VRK3/UBC/LGMN/PPP2R1B/MA…
239	c2.cp.reactome	REACTOME_SYNTHESIS_OF_PIPS_AT_THE_PLASMA_MEMBRANE	REACTOME_SYNTHESIS_OF_PIPS_AT_THE_PLASMA_MEMBRANE	53	0.746724	1.89768	4.63578e-06	3.71434e-05	2.18385e-05	6320	tags=74%	list=17%	signal=61%	PIK3CD/INPP5D/PLEKHA4/PLEKHA6/PIP5K1C/PTPN13/OCRL/PIK3R1/PIK3R5/MTMR6/PIK3C2B/SYNJ2/INPPL1/SBF2/PIP4K2B/PTEN/PIP4K2A/PIK3CB/PIK3CG/SYNJ1/MTMR1/PI4K2A/INPP4A/PIK3R6/PIK3CA/PLEKHA1/RAB14/INPP5K/RUFY1/PIK3C2A/PLEKHA2/PLEKHA5/INPP4B/RAB5A/PIP5K1A/MTMR3/PIP4K2C/PLEKHA8/PIP5K1B
240	c2.cp.reactome	REACTOME_METABOLISM_OF_CARBOHYDRATES	REACTOME_METABOLISM_OF_CARBOHYDRATES	292	0.525013	1.61727	4.67136e-06	3.71989e-05	2.18711e-05	6179	tags=43%	list=17%	signal=36%	LUM/VCAN/HSPG2/BGN/CHST15/NDST1/DCN/CEMIP/CHST11/PAPSS2/CHST3/MAN2B1/PFKFB3/OGN/POM121/B3GNT3/OMD/ALDOC/GNS/GYS1/ST3GAL1/CD44/SLC37A2/NUP98/SDC1/CSGALNACT2/SLC9A1/B4GALT1/FMOD/B4GALT5/CSPG4/LYVE1/POM121C/B3GNT7/ABCC5/GPC6/DSE/CHSY3/GPC1/SDC3/HK1/PFKL/XYLT1/HAS2/PGM1/PYGB/ARSB/GLCE/HEXB/MAN2C1/AGRN/MAN2B2/TPR/CHP1/HK3/FUT11/CHSY1/HK2/CHPF2/FUT2/PGAM1/RANBP2/NUP214/NUP58/GAA/SLC26A2/PPP1R3C/ALDH1A1…
241	c2.cp.reactome	REACTOME_DNA_DOUBLE_STRAND_BREAK_RESPONSE	REACTOME_DNA_DOUBLE_STRAND_BREAK_RESPONSE	75	-0.675488	-1.86495	5.12867e-06	4.05915e-05	2.38657e-05	4399	tags=55%	list=12%	signal=48%	BARD1/BABAM2/EYA2/UBE2V2/UBXN1/H2BC3/CHEK2/KPNA2/H4C1/UBE2N/H4C12/BABAM1/H2BC15/UBB/H4C13/UBE2I/H2BC14/H2BC6/RPS27A/H4C2/H2BC10/H2BC8/UBA52/SUMO1/H4C6/H2BC7/H2BC13/H4C8/H2BC21/H2AX/H2BC4/H4C4/H2BC5/H4C11/H4C5/H2BC11/H2BC9/H2BC17/H2BC12/H4C9/H4C3
242	c2.cp.reactome	REACTOME_SCF_BETA_TRCP_MEDIATED_DEGRADATION_OF_EMI1	REACTOME_SCF_BETA_TRCP_MEDIATED_DEGRADATION_OF_EMI1	55	-0.730159	-1.93154	5.29354e-06	4.16426e-05	2.44837e-05	4174	tags=56%	list=11%	signal=50%	SKP1/PSMC3/PSMA6/PSMA1/PSMB10/PSMD12/PSMC6/PSMA5/PSMD14/PSMB7/PSMD4/PSMA4/PSMD10/PSMB2/UBB/PSMB1/PSMB8/PSMA7/RPS27A/PSMB6/PSMA3/PSMB4/UBA52/CDC20/PSME1/PSMB3/PSMB5/SEM1/PSMB9/PSME2/PSMA2
243	c2.cp.reactome	REACTOME_CROSSLINKING_OF_COLLAGEN_FIBRILS	REACTOME_CROSSLINKING_OF_COLLAGEN_FIBRILS	18	0.915861	1.88206	5.70514e-06	4.46101e-05	2.62285e-05	836	tags=61%	list=2%	signal=60%	COL1A1/COL1A2/LOX/PXDN/LOXL2/LOXL4/COL4A1/COL4A2/PCOLCE/LOXL1/BMP1
244	c2.cp.reactome	REACTOME_THE_ROLE_OF_GTSE1_IN_G2_M_PROGRESSION_AFTER_G2_CHECKPOINT	REACTOME_THE_ROLE_OF_GTSE1_IN_G2_M_PROGRESSION_AFTER_G2_CHECKPOINT	79	-0.661118	-1.85182	6.24787e-06	4.85613e-05	2.85516e-05	3868	tags=56%	list=11%	signal=50%	TUBB8/TUBB8B/PSMF1/TUBA8/TUBA4B/PSMD6/PSMD7/HSP90AA1/PSMC3/PSMA6/PSMA1/PSMB10/TUBB2B/PSMD12/PSMC6/PSMA5/CCNB2/CCNB1/PSMD14/PSMB7/PSMD4/PSMA4/PSMD10/PSMB2/UBB/CDK1/PLK1/PSMB1/PSMB8/PSMA7/RPS27A/PSMB6/PSMA3/TUBB4B/PSMB4/FKBPL/UBA52/PSME1/PSMB3/PSMB5/SEM1/PSMB9/PSME2/PSMA2
245	c2.cp.reactome	REACTOME_DISEASES_OF_METABOLISM	REACTOME_DISEASES_OF_METABOLISM	248	0.537347	1.62952	6.61294e-06	5.10928e-05	3.004e-05	5437	tags=39%	list=15%	signal=34%	THBS2/LUM/VCAN/HSPG2/BGN/THBS1/ADAMTS2/DCN/ADAMTS12/MUC16/MUC5B/ADAMTS14/NOTCH2/PAPSS2/CHST3/NOTCH1/SPON2/OGN/OMD/CSF2RB/GNS/SLC34A2/ADAMTS7/GYS1/CYP1B1/SDC1/ADAMTS10/CSF2RA/B4GALT1/SPON1/FMOD/CSPG4/ADAMTS4/GPC6/MUC4/ADAMTS16/ACACA/ADAMTS15/GPC1/SDC3/ADAMTSL2/ADAMTSL4/ALG12/NOTCH3/THSD4/TBXAS1/PGM1/MCCC2/ARSB/SLC35D1/ADAMTSL1/HEXB/DAG1/AGRN/LARGE1/ADAMTSL5/ADAMTS9/CTSA/ADAMTSL3/CHSY1/OPLAH/SEMA5A…
246	c2.cp.reactome	REACTOME_MITOTIC_G1_PHASE_AND_G1_S_TRANSITION	REACTOME_MITOTIC_G1_PHASE_AND_G1_S_TRANSITION	149	-0.56293	-1.72745	7.07502e-06	5.43395e-05	3.19489e-05	5259	tags=53%	list=14%	signal=46%	MCM7/RPA2/MCM10/PSMD6/MCM4/CDC6/PSMD7/LIN9/MCM5/SKP1/RBBP4/PSMC3/PPP2CB/PSMA6/MCM3/POLA2/PSMA1/CDK4/MCM6/CDC25A/PSMB10/MCM2/PRIM2/ORC4/ORC3/DBF4/TOP2A/E2F1/PSMD12/PSMC6/RRM2/CDKN1C/POLE3/PRIM1/MNAT1/CDKN2D/PSMA5/CCNA2/CCNB1/PPP2R3B/PSMD14/PSMB7/PSMD4/PSMA4/PSMD10/PSMB2/MYBL2/UBB/CDK1/ORC6/POLE2/CDKN2C/CDC7/PSMB1/CDC45/PSMB8/PSMA7/RPS27A/SKP2/PSMB6/PSMA3/TYMS/PSMB4/CDT1/UBA52/PSME1/CDKN2A/PSMB3/PS…
247	c2.cp.reactome	REACTOME_RAC3_GTPASE_CYCLE	REACTOME_RAC3_GTPASE_CYCLE	93	0.659382	1.81408	7.63126e-06	5.82669e-05	3.4258e-05	5775	tags=65%	list=16%	signal=55%	CYBB/ABR/ARHGAP35/SYDE1/ITGB1/NCKAP1L/RAPGEF1/EPHA2/WASF2/PREX1/SWAP70/CAV1/VAV2/NCF2/CDC42EP1/AMIGO2/GIT2/ARHGAP21/ARHGAP1/OCRL/PIK3R1/TFRC/TRIO/DOCK10/SRGAP2/NCF4/ABL2/SLC1A5/MCAM/TIAM1/TAOK3/ARHGAP26/ARHGDIB/ARAP3/BCR/CYFIP1/ARHGAP32/PAK4/BAIAP2/VAMP3/GIT1/ERBIN/ARHGAP42/FERMT2/SNAP23/LMAN1/NHS/OPHN1/IL32/ESYT1/ABI1/VANGL1/YKT6/PAK2/NCF1/DIAPH3/JAG1/ARHGAP17/ARHGAP6/DSG2
248	c2.cp.reactome	REACTOME_PRE_NOTCH_EXPRESSION_AND_PROCESSING	REACTOME_PRE_NOTCH_EXPRESSION_AND_PROCESSING	115	-0.598526	-1.78245	7.72613e-06	5.86463e-05	3.4481e-05	3555	tags=44%	list=10%	signal=40%	H2BC3/H3C13/ATP2A1/E2F1/H2AZ2/RFNG/H4C1/H3-3B/H4C12/H3-3A/H2BC15/H3C12/H4C13/H2BC14/H3C1/H2BC6/H2AC18/H2AC19/H2AC4/H2AC14/H4C2/H2BC10/H2AC7/H2BC8/H4C6/H2AC6/H2BC7/H2BC13/H3C8/H3C4/H4C8/H2BC21/H2AZ1/H2AX/H2BC4/H3C11/H4C4/H2BC5/H4C11/H4C5/H2AJ/H2BC11/H2BC9/H3C10/H3C7/H2BC17/H2AC20/H2BC12/H4C9/H4C3/H2AC8
249	c2.cp.reactome	REACTOME_L1CAM_INTERACTIONS	REACTOME_L1CAM_INTERACTIONS	120	0.633056	1.80351	8.20327e-06	6.1906e-05	3.63976e-05	6920	tags=54%	list=19%	signal=44%	ITGA5/LAMB1/NRP2/L1CAM/ITGB1/NRP1/RPS6KA2/SPTBN2/EGFR/AP2A1/ITGB3/EPHB2/CNTN1/VAV2/MSN/HSPA8/ITGA2/AP2B1/SPTBN1/AP2A2/SRC/CNTNAP1/TUBA4A/DPYSL2/ITGA1/RPS6KA1/ITGA9/ITGAV/RPS6KA4/SPTAN1/DLG4/TUBB6/LAMC1/NUMB/TUBB2A/CLTC/MAPK1/RPS6KA3/DNM2/NFASC/KCNQ3/ANK3/DNM3/DNM1/GAP43/DLG1/ALCAM/CSNK2A2/SCN4B/SDCBP/SCN8A/MAP2K1/SPTBN5/AP2M1/ITGA10/EZR/SCN1B/NCAM1/CSNK2A1/ACTG1/ACTB/MAP2K2/SCN5A/NRCAM/SCN3B
250	c2.cp.reactome	REACTOME_FC_EPSILON_RECEPTOR_FCERI_SIGNALING	REACTOME_FC_EPSILON_RECEPTOR_FCERI_SIGNALING	186	0.561934	1.66943	9.14239e-06	6.85943e-05	4.033e-05	5096	tags=49%	list=14%	signal=43%	IGHV3-33/IGHV4-39/ITPR3/CARD11/IGHV3-23/IGHV4-34/IGKV3-20/IGHV3-30/IGKV1-5/IGLV1-40/IGHV4-59/FOS/IGHV3-11/IGKV3-15/IGKV3D-20/IGLV2-14/IGLV3-21/IGKV1-12/IGLV1-51/IGLV3-19/IGHV3-53/IGLV1-44/IGLV2-8/IGHV3-7/IGHV1-46/IGKV3-11/VAV1/VAV2/IGLV2-23/IGLV1-47/IGLV3-1/NFATC2/IGHV2-70/PIK3R1/ITPR2/LCP2/PLCG1/IGKV1-16/IGHV3-48/NFKB1/IGHV1-2/RASGRP4/KRAS/BTRC/IGLV2-11/FBXW11/IGLV3-25/SHC1/MAP3K1/BTK/FCER1A/PIK…
251	c2.cp.reactome	REACTOME_DEFECTIVE_CFTR_CAUSES_CYSTIC_FIBROSIS	REACTOME_DEFECTIVE_CFTR_CAUSES_CYSTIC_FIBROSIS	61	-0.702968	-1.88576	1.12786e-05	8.36546e-05	4.91847e-05	3868	tags=54%	list=11%	signal=48%	PSMC3/DERL2/PSMA6/PSMA1/PSMB10/DERL3/PSMD12/PSMC6/CFTR/PSMA5/PSMD14/PSMB7/PSMD4/PSMA4/PSMD10/PSMB2/UBB/PSMB1/PSMB8/PSMA7/RPS27A/PSMB6/PSMA3/PSMB4/UBA52/PSME1/PSMB3/PSMB5/SEM1/PSMB9/PSME2/RNF5/PSMA2
252	c2.cp.reactome	REACTOME_NUCLEAR_EVENTS_KINASE_AND_TRANSCRIPTION_FACTOR_ACTIVATION	REACTOME_NUCLEAR_EVENTS_KINASE_AND_TRANSCRIPTION_FACTOR_ACTIVATION	61	0.72095	1.87334	1.12417e-05	8.36546e-05	4.91847e-05	4894	tags=57%	list=13%	signal=50%	FOSB/EGR1/EGR2/FOS/RPS6KA2/SGK1/MEF2D/ID3/MEF2A/EGR3/MEF2C/F3/DUSP3/EP300/DUSP7/ID1/RRAD/TCF12/JUNB/RPS6KA1/MAPK7/MAPK1/MAPK14/TRIB1/RPS6KA3/MAPKAPK2/MAPK11/DNM2/CHD4/SRF/CDK5R1/VRK3/PPP2R1B/ID2/LYL1
253	c2.cp.reactome	REACTOME_ABC_TRANSPORTER_DISORDERS	REACTOME_ABC_TRANSPORTER_DISORDERS	78	-0.644667	-1.80619	1.18798e-05	8.76136e-05	5.15123e-05	3868	tags=44%	list=11%	signal=39%	PSMC3/DERL2/PSMA6/PSMA1/PSMB10/DERL3/PSMD12/PSMC6/CFTR/PSMA5/PSMD14/PSMB7/PSMD4/PSMA4/PSMD10/PSMB2/UBB/PSMB1/PSMB8/PSMA7/RPS27A/PSMB6/PSMA3/PSMB4/UBA52/PSME1/PSMB3/PSMB5/SEM1/PSMB9/PSME2/RNF5/PSMA2/APOA1
254	c2.cp.reactome	REACTOME_G1_S_DNA_DAMAGE_CHECKPOINTS	REACTOME_G1_S_DNA_DAMAGE_CHECKPOINTS	68	-0.683503	-1.85939	1.21445e-05	8.906e-05	5.23627e-05	3868	tags=50%	list=11%	signal=45%	PSMC3/PSMA6/PSMA1/CDC25A/PSMB10/CHEK2/PSMD12/PSMC6/PSMA5/CCNA2/PSMD14/CHEK1/PSMB7/PSMD4/PSMA4/PSMD10/PSMB2/UBB/PSMB1/PSMB8/PSMA7/RPS27A/PSMB6/PSMA3/PSMB4/UBA52/PSME1/CDKN2A/PSMB3/PSMB5/SEM1/PSMB9/PSME2/PSMA2
255	c2.cp.reactome	REACTOME_CONSTITUTIVE_SIGNALING_BY_ABERRANT_PI3K_IN_CANCER	REACTOME_CONSTITUTIVE_SIGNALING_BY_ABERRANT_PI3K_IN_CANCER	78	0.681879	1.84128	1.28008e-05	9.23083e-05	5.42726e-05	5405	tags=46%	list=15%	signal=39%	PDGFRB/PDGFRA/RAC2/EGFR/PIK3CD/VAV1/PIK3AP1/PTPN11/MET/IRS2/FGF7/PIK3R1/FGF1/IRS1/CD86/TGFA/HBEGF/SRC/PIK3CB/GAB2/PDGFB/STRN/ERBB2/PDGFA/FRS2/PIK3CA/RHOG/ERBB3/FGFR2/CD28/KITLG/GAB1/KIT/FGFR3/HGF/GRB2
256	c2.cp.reactome	REACTOME_SIGNALING_BY_TGF_BETA_RECEPTOR_COMPLEX	REACTOME_SIGNALING_BY_TGF_BETA_RECEPTOR_COMPLEX	93	0.653325	1.79742	1.28008e-05	9.23083e-05	5.42726e-05	4803	tags=52%	list=13%	signal=45%	SERPINE1/COL1A2/FBN1/NCOR2/TGFB1/TGFBR2/PMEPA1/LTBP2/LTBP4/ITGB1/SKI/CDKN2B/ITGB3/LTBP1/MYC/SMURF1/PPP1R15A/ITGB6/ITGB8/TGFB3/RNF111/EP300/ITGB5/CGN/SMAD3/CBL/SP1/ZFYVE9/JUNB/NCOR1/ARHGEF18/ITGAV/TGFB2/PARD3/WWTR1/MAPK1/CCNK/CDK8/LTBP3/TGFBR1/USP9X/SKIL/SMAD7/FURIN/UBC/CCNT1/ITGA8/TGIF2
257	c2.cp.reactome	REACTOME_SARS_COV_INFECTIONS	REACTOME_SARS_COV_INFECTIONS	469	0.465912	1.48395	1.27043e-05	9.23083e-05	5.42726e-05	5513	tags=42%	list=15%	signal=36%	SERPINE1/HSPG2/IGHV3-33/IGHV4-39/IGHV3-23/IGHV4-34/RUNX1/SEC24C/PARP4/ATP1A3/IGKV3-20/IGHV3-30/JAK1/IGKV1-5/IGLV1-40/ITGB1/IGHV4-59/MGAT5/IGHV3-11/NRP1/IL1R1/CSNK1A1/IGKV3-15/GJA1/POM121/IGKV3D-20/IGLV2-14/IGLV3-21/IGKV1-12/LARP1/IGLV1-51/IGLV3-19/AP2A1/IGHV3-53/IGLV1-44/IGLV2-8/ANO6/CHD3/RB1/ST3GAL1/IGHV3-7/IGHV1-46/TLR2/CAV1/IGKV3-11/NUP98/VAV1/SDC1/AKT3/NR3C1/BECN1/IGLV2-23/TLR7/IGLV1-47/IGLV3…
258	c2.cp.reactome	REACTOME_STABILIZATION_OF_P53	REACTOME_STABILIZATION_OF_P53	57	-0.721825	-1.9212	1.31526e-05	9.43206e-05	5.54557e-05	3868	tags=54%	list=11%	signal=49%	PSMC3/PSMA6/PSMA1/PSMB10/CHEK2/PSMD12/PSMC6/PSMA5/PSMD14/PSMB7/PSMD4/PSMA4/PSMD10/PSMB2/UBB/PSMB1/PSMB8/PSMA7/RPS27A/PSMB6/PSMA3/PSMB4/UBA52/PSME1/CDKN2A/PSMB3/PSMB5/SEM1/PSMB9/PSME2/PSMA2
259	c2.cp.reactome	REACTOME_TRANSCRIPTIONAL_REGULATION_BY_RUNX1	REACTOME_TRANSCRIPTIONAL_REGULATION_BY_RUNX1	234	-0.504374	-1.60547	1.34606e-05	9.59996e-05	5.64429e-05	3875	tags=38%	list=11%	signal=35%	TNFRSF18/PSMC3/PSMA6/PSMA1/KCTD6/H2BC3/PSMB10/H3C13/SMARCB1/PSMD12/ITGA2B/H2AZ2/PSMC6/H4C1/CBX8/MNAT1/H3-3B/PSMA5/H4C12/CBX2/H3-3A/PSMD14/NFE2/PSMB7/PSMD4/PSMA4/PSMD10/PSMB2/H2BC15/UBB/H3C12/H4C13/H2BC14/H3C1/PSMB1/PSMB8/PSMA7/ZFPM1/H2BC6/RPS27A/H2AC18/RING1/H2AC19/H2AC4/PSMB6/PSMA3/H2AC14/PSMB4/H4C2/H2BC10/H2AC7/H2BC8/UBA52/PSME1/PSMB3/H4C6/PSMB5/SEM1/H2AC6/H2BC7/PSMB9/H2BC13/PSME2/H3C8/H3C4/H4C…
260	c2.cp.reactome	REACTOME_KERATINIZATION	REACTOME_KERATINIZATION	215	0.541316	1.62987	1.43326e-05	0.000101659	5.97705e-05	4858	tags=12%	list=13%	signal=11%	KRT6A/PPL/KRT80/KRT5/KRT4/KAZN/TGM1/KRT7/KRT17/PKP3/KRT23/KRT16/KLK13/JUP/KRT19/KRT13/KRT6B/CAPN1/FLG/DSP/EVPL/KRT15/PKP1/FURIN/PI3/DSC3
261	c2.cp.reactome	REACTOME_SCF_SKP2_MEDIATED_DEGRADATION_OF_P27_P21	REACTOME_SCF_SKP2_MEDIATED_DEGRADATION_OF_P27_P21	60	-0.698957	-1.86997	1.56722e-05	0.000110557	6.50019e-05	4174	tags=57%	list=11%	signal=50%	SKP1/PSMC3/PSMA6/PSMA1/CDK4/PSMB10/PSMD12/PSMC6/PSMA5/CCNA2/PSMD14/PSMB7/PSMD4/PSMA4/PSMD10/PSMB2/UBB/PSMB1/PSMB8/PSMA7/RPS27A/SKP2/PSMB6/PSMA3/PSMB4/UBA52/PSME1/PSMB3/PSMB5/SEM1/PSMB9/PSME2/CKS1B/PSMA2
262	c2.cp.reactome	REACTOME_UCH_PROTEINASES	REACTOME_UCH_PROTEINASES	101	-0.619864	-1.80658	1.57676e-05	0.000110629	6.50444e-05	2477	tags=50%	list=7%	signal=46%	PSMC3/PSMA6/PSMA1/PSMB10/PSMD12/PSMC6/PSMA5/INO80E/INO80C/PSMD14/PSMB7/PSMD4/PSMA4/PSMD10/PSMB2/UBB/ADRM1/UCHL3/H2AC12/H2AC16/PSMB1/PSMB8/PSMA7/RPS27A/H2AC11/H2AC18/H2AC21/H2AC19/H2AC4/PSMB6/PSMA3/H2AC14/PSMB4/H2AC7/UBA52/PSME1/H2AC13/PSMB3/PSMB5/SEM1/H2AC6/INO80B/PSMB9/PSME2/NEDD8/PSMA2/H2AC20/UCHL1/H2AC17/H2AC8
263	c2.cp.reactome	REACTOME_GPVI_MEDIATED_ACTIVATION_CASCADE	REACTOME_GPVI_MEDIATED_ACTIVATION_CASCADE	35	0.799288	1.8946	1.6503e-05	0.000115166	6.77119e-05	3663	tags=54%	list=10%	signal=49%	COL1A1/COL1A2/PDPN/RAC2/VAV1/VAV2/PTPN11/PIK3R1/PIK3R5/LCP2/PIK3CB/PIK3CG/PDPK1/LYN/RHOB/PIK3R6/PIK3CA/PLCG2/RHOG
264	c2.cp.reactome	REACTOME_NETRIN_1_SIGNALING	REACTOME_NETRIN_1_SIGNALING	50	0.737509	1.85465	1.73848e-05	0.000120671	7.09485e-05	6097	tags=54%	list=17%	signal=45%	UNC5B/SLIT3/NTN1/ABLIM1/DOCK1/NTN4/UNC5A/PTPN11/PLCG1/TRIO/SRC/ROBO1/ABLIM3/MAPK14/UNC5C/MAPK11/PITPNA/NEO1/PTK2/AGAP2/MYO10/SLIT2/PRKCQ/ABLIM2/EZR/TRPC6/RGMB
265	c2.cp.reactome	REACTOME_DEGRADATION_OF_AXIN	REACTOME_DEGRADATION_OF_AXIN	55	-0.713579	-1.88768	1.83531e-05	0.000126715	7.45017e-05	3868	tags=53%	list=11%	signal=47%	PSMC3/PSMA6/PSMA1/PSMB10/PSMD12/PSMC6/PSMA5/PSMD14/PSMB7/PSMD4/PSMA4/PSMD10/PSMB2/UBB/PSMB1/PSMB8/PSMA7/RPS27A/PSMB6/PSMA3/PSMB4/UBA52/PSME1/PSMB3/PSMB5/SEM1/PSMB9/PSME2/PSMA2
266	c2.cp.reactome	REACTOME_RESPONSE_TO_ELEVATED_PLATELET_CYTOSOLIC_CA2	REACTOME_RESPONSE_TO_ELEVATED_PLATELET_CYTOSOLIC_CA2	131	0.598563	1.71495	2.18228e-05	0.000149873	8.81178e-05	2125	tags=30%	list=6%	signal=28%	FN1/SERPINE1/F13A1/IGF2/TIMP3/THBS1/SPARC/TGFB1/ISLR/ECM1/FLNA/VCL/TLN1/PLEK/VWF/PECAM1/FERMT3/ITGB3/GAS6/PSAP/A2M/ACTN4/TGFB3/LHFPL2/CFD/SERPINA1/ACTN1/SRGN/QSOX1/CD36/APP/TOR4A/PHACTR2/ABCC4/TUBA4A/PROS1/BRPF3/PDGFB/CD109
267	c2.cp.reactome	REACTOME_ESTROGEN_DEPENDENT_GENE_EXPRESSION	REACTOME_ESTROGEN_DEPENDENT_GENE_EXPRESSION	145	-0.543021	-1.66324	2.25193e-05	0.000153842	9.04514e-05	2295	tags=37%	list=6%	signal=34%	H4C12/H3-3A/POLR2C/EBAG9/H2BC15/H3C12/H4C13/H2BC14/H3C1/H2BC6/H2AC18/H2AC19/H2AC4/H2AC14/H4C2/POLR2H/H2BC10/GTF2A2/H2AC7/POLR2G/H2BC8/POLR2K/H4C6/H2AC6/H2BC7/H2BC13/TFF3/H3C8/H3C4/H4C8/H2BC21/H2AZ1/H2AX/POLR2L/H2BC4/H3C11/H4C4/H2BC5/POLR2I/POLR2J/H4C11/H4C5/H2AJ/H2BC11/H2BC9/H3C10/H3C7/H2BC17/H2AC20/H2BC12/H4C9/H4C3/H2AC8
268	c2.cp.reactome	REACTOME_NRAGE_SIGNALS_DEATH_THROUGH_JNK	REACTOME_NRAGE_SIGNALS_DEATH_THROUGH_JNK	59	0.710333	1.8365	2.41949e-05	0.000164424	9.66728e-05	5282	tags=59%	list=14%	signal=51%	ABR/ARHGEF17/AKAP13/PREX1/ARHGEF6/VAV1/VAV2/ARHGEF10L/ARHGEF1/PLEKHG2/ARHGEF37/NET1/ARHGEF7/TRIO/RASGRF2/ARHGEF12/ARHGEF10/ITSN1/TIAM1/ARHGEF18/ARHGEF15/FGD3/OBSCN/NGFR/ARHGEF11/FGD4/PLEKHG5/FGD2/MCF2L/GNA13/ARHGEF5/KALRN/MAGED1/BCL2L11/TIAM2
269	c2.cp.reactome	REACTOME_FORMATION_OF_ATP_BY_CHEMIOSMOTIC_COUPLING	REACTOME_FORMATION_OF_ATP_BY_CHEMIOSMOTIC_COUPLING	16	-0.904132	-1.86941	2.73241e-05	0.000184722	0.000108607	2215	tags=75%	list=6%	signal=71%	ATP5F1C/ATP5F1D/ATP5PO/ATP5MC2/ATP5MC3/ATP5PF/ATP5PD/ATP5MG/ATP5F1E/ATP5MC1/ATP5MF/ATP5ME
270	c2.cp.reactome	REACTOME_G_ALPHA_12_13_SIGNALLING_EVENTS	REACTOME_G_ALPHA_12_13_SIGNALLING_EVENTS	80	0.672567	1.83559	3.01278e-05	0.000202621	0.000119131	4068	tags=50%	list=11%	signal=45%	ABR/ARHGEF17/AKAP13/PREX1/ARHGEF6/VAV1/VAV2/ARHGEF10L/ARHGEF1/GNA12/GNG2/PLEKHG2/ARHGEF37/NET1/ARHGEF7/TRIO/RASGRF2/ARHGEF12/GNG12/ARHGEF10/BTK/PLXNB1/ITSN1/TIAM1/ARHGEF18/ARHGEF15/FGD3/OBSCN/GNB4/ARHGEF11/FGD4/PLEKHG5/RHOB/FGD2/MCF2L/GNA13/ADRA1B/TBXA2R/ROCK2/ARHGEF5
271	c2.cp.reactome	REACTOME_NCAM_SIGNALING_FOR_NEURITE_OUT_GROWTH	REACTOME_NCAM_SIGNALING_FOR_NEURITE_OUT_GROWTH	62	0.691893	1.80189	3.08237e-05	0.000206233	0.000121255	6061	tags=52%	list=16%	signal=43%	COL5A1/COL3A1/COL5A2/COL6A3/COL6A1/COL6A2/COL5A3/COL4A1/COL4A2/SPTBN2/GFRA1/SPTBN1/KRAS/SRC/CACNA1H/SPTAN1/AGRN/CACNA1C/CACNA1G/PRNP/COL4A5/MAPK1/PTK2/COL6A6/CACNB3/CACNB1/CACNA1D/GRB2/SPTBN5/GDNF/NCAM1/SOS1
272	c2.cp.reactome	REACTOME_ONCOGENIC_MAPK_SIGNALING	REACTOME_ONCOGENIC_MAPK_SIGNALING	81	0.66653	1.82355	3.23406e-05	0.000215272	0.000126569	7277	tags=64%	list=20%	signal=52%	FN1/APBB1IP/VCL/TLN1/VWF/MPRIP/ITGB3/MRAS/DUSP8/NF1/AP3B1/CLCN6/LMNA/KSR1/DUSP7/IQGAP1/KRAS/SRC/CAMK2G/DUSP16/SPRED1/TRAK1/KDM7A/QKI/SND1/MAPK1/ARRB1/SHOC2/RAP1B/RAF1/AGGF1/JAK2/CAMK2D/FAM114A2/SPRED2/SPRED3/BCL2L11/BRAP/AKAP9/ZC3HAV1/PAPSS1/MAP2K1/ATG7/TENT4A/FAM131B/ACTG1/ACTB/MAP2K2/YWHAB/ARAF/PPP1CC/BRAF
273	c2.cp.reactome	REACTOME_DEGRADATION_OF_DVL	REACTOME_DEGRADATION_OF_DVL	57	-0.704816	-1.87593	3.41802e-05	0.000226357	0.000133086	3868	tags=53%	list=11%	signal=47%	PSMC3/PSMA6/PSMA1/PSMB10/PSMD12/PSMC6/PSMA5/PSMD14/PSMB7/PSMD4/PSMA4/PSMD10/PSMB2/UBB/PSMB1/PSMB8/PSMA7/RPS27A/PSMB6/PSMA3/PSMB4/UBA52/PSME1/PSMB3/PSMB5/SEM1/PSMB9/PSME2/RBX1/PSMA2
274	c2.cp.reactome	REACTOME_CELL_CELL_COMMUNICATION	REACTOME_CELL_CELL_COMMUNICATION	129	0.595383	1.70594	3.82825e-05	0.000252237	0.000148303	3611	tags=39%	list=10%	signal=35%	CDH11/CADM3/ITGB4/PLEC/ITGB1/SIRPA/LAMB3/FLNA/PVR/FLNC/KRT5/PXN/ARHGEF6/AFDN/ACTN4/PARVA/FBLIM1/KIRREL1/CDH5/PTPN11/ILK/VASP/SPTBN1/PIK3R1/CTNND1/ACTN1/FYB1/CDH13/SKAP2/CTNNA1/CLDN11/IQGAP1/LAMC2/SRC/PTK2B/NECTIN2/PIK3CB/PRKCI/SPTAN1/SDK1/JUP/CLDN1/CTNNB1/LIMS1/PARD3/DST/NECTIN1/PIK3CA/PATJ/FERMT2
275	c2.cp.reactome	REACTOME_SEMAPHORIN_INTERACTIONS	REACTOME_SEMAPHORIN_INTERACTIONS	64	0.687625	1.79739	4.32044e-05	0.000283229	0.000166524	5376	tags=62%	list=15%	signal=53%	DPYSL3/PLXND1/MYH14/PLXNA1/ARHGAP35/ITGB1/NRP1/TLN1/MYH9/PTPRC/SEMA7A/MYH11/MYH10/PLXNA3/PIP5K1C/MET/TREM2/PLXNC1/ARHGEF12/PLXNB1/DPYSL2/ITGA1/LIMK2/PLXNA2/FARP2/PLXNA4/ERBB2/SEMA5A/ARHGEF11/PLXNB3/RHOB/GSK3B/LIMK1/ROCK2/CDK5R1/SEMA4D/PAK2/PAK3/CRMP1/DPYSL4
276	c2.cp.reactome	REACTOME_DEATH_RECEPTOR_SIGNALING	REACTOME_DEATH_RECEPTOR_SIGNALING	154	0.567991	1.65835	4.38694e-05	0.000286143	0.000168238	7208	tags=60%	list=20%	signal=48%	ABR/TNFAIP3/ARHGEF17/MADD/AKAP13/PREX1/ARHGEF6/ULK1/VAV1/VAV2/ARHGEF10L/ARHGEF1/PLEKHG2/ARHGEF37/NET1/NFKB1/ARHGEF7/TRIO/PRDM4/RASGRF2/ARHGEF12/IRAK1/OPTN/ARHGEF10/RNF31/ADAM17/TAB2/ITSN1/TNFRSF10B/TIAM1/PRKCI/ARHGEF18/FAS/ARHGEF15/BIRC3/FGD3/MYD88/CHUK/OBSCN/NGFR/TNFRSF10D/IKBKE/NSMAF/TRAF6/TBK1/ARHGEF11/FGD4/MAPKAPK2/PLEKHG5/FGD2/MCF2L/GNA13/RIPK1/OTUD7B/ARHGEF5/CLIP3/MAG/CYLD/TAB3/UBC/SQSTM1/H…
277	c2.cp.reactome	REACTOME_SIGNALING_BY_WNT	REACTOME_SIGNALING_BY_WNT	326	-0.443525	-1.46029	4.54559e-05	0.000295009	0.00017345	2536	tags=27%	list=7%	signal=25%	H3-3B/PSMA5/CTBP1/GNGT1/H4C12/H3-3A/PSMD14/PSMB7/PSMD4/FZD3/PSMA4/PSMD10/PSMB2/VPS29/H2BC15/UBB/PDE6G/H3C12/SOX2/H4C13/LGR5/CLTA/H2BC14/H3C1/PSMB1/PSMB8/PSMA7/WNT6/H2BC6/RPS27A/H2AC18/H2AC19/H2AC4/PARD6A/PSMB6/PSMA3/H2AC14/PSMB4/H4C2/PDE6B/PFN1/H2BC10/H2AC7/H2BC8/UBA52/PSME1/CBY1/GNG5/PSMB3/H4C6/PSMB5/SEM1/H2AC6/H2BC7/PSMB9/SOX17/H2BC13/KREMEN2/PSME2/H3C8/H3C4/H4C8/H2BC21/H2AZ1/H2AX/RSPO3/H2BC4/H…
278	c2.cp.reactome	REACTOME_PROTEIN_UBIQUITINATION	REACTOME_PROTEIN_UBIQUITINATION	78	-0.620402	-1.7382	4.86903e-05	0.000314428	0.000184867	4208	tags=46%	list=11%	signal=41%	UBE2B/UBE2L3/PEX10/UBE2V2/TMEM129/H2BC3/UBE2J2/UBE2A/UBE2N/SELENOS/CDC34/UBE2E1/H2BC15/UBB/UBE2E3/UCHL3/H2BC14/HLA-A/H2BC6/RPS27A/UBE2S/H2BC10/H2BC8/UBA52/H2BC7/PCNA/H2BC13/H2BC4/H2BC5/RNF181/UBE2C/H2BC11/UBE2T/H2BC9/H2BC17/H2BC12
279	c2.cp.reactome	REACTOME_RHO_GTPASE_EFFECTORS	REACTOME_RHO_GTPASE_EFFECTORS	319	-0.451395	-1.48197	5.37887e-05	0.000345632	0.000203214	4119	tags=35%	list=11%	signal=31%	MIS12/PPP1CB/CENPT/NUDC/DYNLL2/SGO1/BUB3/PPP2CB/NUP37/KIF18A/H2BC3/NUP85/LIN7B/SEC13/H3C13/CDC25C/TAX1BP3/TUBB2B/WIPF3/DSN1/CALM1/KIF2C/H2AZ2/RHOC/B9D2/SFN/H4C1/YWHAE/ARPC3/RHOD/H3-3B/CFTR/CENPK/CDCA8/H4C12/H3-3A/CENPH/ITGB3BP/NUF2/NSL1/BRK1/CFL1/ARPC4/H2BC15/H3C12/H4C13/CENPN/PLK1/CENPU/NDC80/PPP1R14A/H2BC14/H3C1/SPC25/H2BC6/SKA2/H2AC18/H2AC19/H2AC4/ZWINT/CENPQ/DYNLL1/TUBB4B/H2AC14/H4C2/CENPS/PF…
280	c2.cp.reactome	REACTOME_HEDGEHOG_LIGAND_BIOGENESIS	REACTOME_HEDGEHOG_LIGAND_BIOGENESIS	65	-0.660362	-1.79942	5.40698e-05	0.000345727	0.00020327	3868	tags=49%	list=11%	signal=44%	PSMC3/DERL2/PSMA6/PSMA1/PSMB10/GPC5/PSMD12/PSMC6/PSMA5/PSMD14/PSMB7/PSMD4/PSMA4/PSMD10/PSMB2/UBB/PSMB1/PSMB8/PSMA7/RPS27A/PSMB6/PSMA3/PSMB4/UBA52/PSME1/NOTUM/PSMB3/PSMB5/SEM1/PSMB9/PSME2/PSMA2
281	c2.cp.reactome	REACTOME_SIGNALING_BY_NOTCH	REACTOME_SIGNALING_BY_NOTCH	242	-0.478571	-1.5272	5.66397e-05	0.000360384	0.000211887	3765	tags=36%	list=10%	signal=32%	PSMA6/PSMA1/GZMB/H2BC3/PSMB10/H3C13/ATP2A1/E2F1/PSMD12/H2AZ2/RFNG/PSMC6/H4C1/HEY2/H3-3B/PSMA5/H4C12/H3-3A/TACC3/PSMD14/PSMB7/PSMD4/DLGAP5/PSMA4/PSMD10/PSMB2/H2BC15/UBB/H3C12/HES1/H4C13/H2BC14/H3C1/PSMB1/PSMB8/PSMA7/H2BC6/RPS27A/H2AC18/H2AC19/H2AC4/PSMB6/PSMA3/H2AC14/PSMB4/H4C2/H2BC10/H2AC7/H2BC8/UBA52/PSME1/PSMB3/H4C6/PSMB5/SEM1/H2AC6/H2BC7/PSENEN/PSMB9/H2BC13/PSME2/H3C8/H3C4/H4C8/H2BC21/H2AZ1/H2…
282	c2.cp.reactome	REACTOME_METALLOTHIONEINS_BIND_METALS	REACTOME_METALLOTHIONEINS_BIND_METALS	11	-0.946655	-1.76379	6.54263e-05	0.00041426	0.000243564	1575	tags=82%	list=4%	signal=78%	MT1E/MT3/MT2A/MT1M/MT1X/MT1A/MT1G/MT1H/MT1F
283	c2.cp.reactome	REACTOME_DEGRADATION_OF_GLI1_BY_THE_PROTEASOME	REACTOME_DEGRADATION_OF_GLI1_BY_THE_PROTEASOME	60	-0.674712	-1.8051	7.1619e-05	0.000451269	0.000265323	4174	tags=52%	list=11%	signal=46%	SKP1/PSMC3/PSMA6/PSMA1/PSMB10/PSMD12/PSMC6/PSMA5/PSMD14/PSMB7/PSMD4/PSMA4/PSMD10/PSMB2/UBB/PSMB1/PSMB8/PSMA7/RPS27A/PSMB6/PSMA3/PSMB4/UBA52/PSME1/PSMB3/PSMB5/SEM1/PSMB9/PSME2/RBX1/PSMA2
284	c2.cp.reactome	REACTOME_SIGNALING_BY_THE_B_CELL_RECEPTOR_BCR	REACTOME_SIGNALING_BY_THE_B_CELL_RECEPTOR_BCR	166	0.554635	1.62693	7.28287e-05	0.000456675	0.000268502	5502	tags=51%	list=15%	signal=44%	IGHV3-33/IGHV4-39/ITPR3/CARD11/IGHV3-23/IGHV4-34/IGKV3-20/IGHV3-30/STIM1/IGKV1-5/IGLV1-40/IGHV4-59/IGHV3-11/IGKV3-15/IGKV3D-20/IGLV2-14/IGLV3-21/IGKV1-12/IGLV1-51/IGLV3-19/PIK3CD/IGHV3-53/IGLV1-44/IGLV2-8/IGHV3-7/IGHV1-46/IGKV3-11/VAV1/PIK3AP1/IGLV2-23/IGLV1-47/IGLV3-1/NFATC2/IGHM/IGHV2-70/PIK3R1/ITPR2/CD22/IGKV1-16/IGHV3-48/NFKB1/IGHV1-2/KRAS/BTRC/IGLV2-11/FBXW11/IGLV3-25/BTK/NFATC1/IGKV1D-16/IG…
285	c2.cp.reactome	REACTOME_SIGNALING_BY_BRAF_AND_RAF1_FUSIONS	REACTOME_SIGNALING_BY_BRAF_AND_RAF1_FUSIONS	65	0.674394	1.7666	9.36368e-05	0.000584329	0.000343556	6776	tags=60%	list=18%	signal=49%	FN1/APBB1IP/VCL/TLN1/VWF/MPRIP/ITGB3/AP3B1/CLCN6/LMNA/KSR1/IQGAP1/KRAS/SRC/CAMK2G/TRAK1/KDM7A/QKI/SND1/MAPK1/ARRB1/RAP1B/RAF1/AGGF1/JAK2/CAMK2D/FAM114A2/BCL2L11/AKAP9/ZC3HAV1/PAPSS1/MAP2K1/ATG7/TENT4A/FAM131B/ACTG1/ACTB/MAP2K2/YWHAB
286	c2.cp.reactome	REACTOME_AUF1_HNRNP_D0_BINDS_AND_DESTABILIZES_MRNA	REACTOME_AUF1_HNRNP_D0_BINDS_AND_DESTABILIZES_MRNA	55	-0.685013	-1.81211	0.000105427	0.000654755	0.000384963	4189	tags=58%	list=11%	signal=52%	HNRNPD/PSMC3/PSMA6/PSMA1/PSMB10/PSMD12/PSMC6/HSPA1A/PSMA5/PSMD14/PSMB7/PSMD4/PSMA4/PSMD10/PSMB2/UBB/PSMB1/PSMB8/PSMA7/RPS27A/PSMB6/PSMA3/PSMB4/HSPB1/UBA52/PSME1/PSMB3/PSMB5/SEM1/PSMB9/PSME2/PSMA2
287	c2.cp.reactome	REACTOME_MAPK_FAMILY_SIGNALING_CASCADES	REACTOME_MAPK_FAMILY_SIGNALING_CASCADES	325	0.472272	1.46086	0.000106861	0.000660505	0.000388343	5405	tags=36%	list=15%	signal=31%	FN1/MMP2/PDGFRB/DUSP1/PDGFRA/JAK1/RASA3/APBB1IP/VCL/TLN1/VWF/RASA1/SPTBN2/IL2RB/FOXO1/EGFR/CSF2RB/DAB2IP/ITGB3/GRIN2D/MYC/RASAL1/IL6ST/NCOA3/CSF2RA/MRAS/DUSP5/DUSP8/GFRA1/PTPN11/MET/IRS2/NF1/SPTBN1/RGL1/FGF7/PIK3R1/JAK3/FGF1/IRS1/RASGEF1A/TGFA/RASGRF2/KSR1/DUSP7/RASGRP4/HBEGF/IQGAP1/KRAS/SRC/ZDHHC9/SHC1/SHC2/CAMK2G/PIK3CB/PDGFB/DUSP16/RASAL3/SPRED1/SPTAN1/DLG4/JUN/AGO4/FOXO3/PPP2R5B/ERBB2/AGO1/RA…
288	c2.cp.reactome	REACTOME_ACTIVATION_OF_THE_PRE_REPLICATIVE_COMPLEX	REACTOME_ACTIVATION_OF_THE_PRE_REPLICATIVE_COMPLEX	33	-0.771191	-1.88656	0.000109344	0.000672645	0.000395481	5259	tags=73%	list=14%	signal=62%	MCM7/RPA2/MCM10/MCM4/CDC6/MCM5/MCM3/POLA2/MCM6/MCM2/PRIM2/ORC4/ORC3/DBF4/POLE3/PRIM1/ORC6/POLE2/CDC7/CDC45/CDT1/RPA3/POLE4/GMNN
289	c2.cp.reactome	REACTOME_DOWNSTREAM_SIGNAL_TRANSDUCTION	REACTOME_DOWNSTREAM_SIGNAL_TRANSDUCTION	29	0.800958	1.83777	0.000122829	0.000752036	0.000442159	4167	tags=69%	list=11%	signal=61%	PDGFRB/PDGFRA/RAPGEF1/STAT5A/RASA1/STAT3/STAT5B/PTPN11/PIK3R1/PLCG1/KRAS/SRC/PIK3CB/PDGFB/STAT6/BCAR1/PDGFA/CRKL/PIK3CA/CRK
290	c2.cp.reactome	REACTOME_COSTIMULATION_BY_THE_CD28_FAMILY	REACTOME_COSTIMULATION_BY_THE_CD28_FAMILY	72	0.653988	1.75419	0.000149156	0.00090894	0.000534411	8426	tags=65%	list=23%	signal=50%	CD4/MTOR/VAV1/AKT3/PTPN11/PIK3R1/CD86/AKT2/HLA-DQA2/SRC/HLA-DQB2/HLA-DPA1/PPP2R5B/PDPK1/PDCD1LG2/LYN/HLA-DQA1/CD3E/MAP3K14/PIK3CA/TNFRSF14/CD28/PAK2/HLA-DRA/PPP2R1B/HLA-DQB1/PAK3/TRBV7-9/GRB2/HLA-DRB5/HLA-DPB1/PPP2R1A/CD247/MAP3K8/RICTOR/TRAV29DV5/CD3G/GRAP2/PRR5/PDCD1/TRAV8-4/CD80/ICOSLG/ICOS/CD274/LCK/TRAV19
291	c2.cp.reactome	REACTOME_SLC_MEDIATED_TRANSMEMBRANE_TRANSPORT	REACTOME_SLC_MEDIATED_TRANSMEMBRANE_TRANSPORT	247	0.491599	1.49293	0.000154836	0.000939145	0.00055217	5883	tags=31%	list=16%	signal=26%	SLCO2B1/SLC2A3/RUNX1/SLC7A1/SLC8B1/SLC36A1/HEPH/SLC6A12/SLC34A2/SLC38A5/SLC7A5/SLC9A1/SLC16A3/SLC28A3/SLC7A7/SLC9A9/SLC24A3/SLC6A6/SLC39A14/SLC9A8/SLC7A2/SLC17A5/SLC35C1/SLC41A1/SLC35D1/SLC4A2/SLC1A5/SLC20A1/EMB/SLC29A3/SLC22A3/SLC9A2/SLC43A1/SLC39A6/SLC12A4/SLC39A8/SLC38A1/SLC12A7/SLC43A2/SLC4A3/SLC15A4/SLC12A6/SLCO3A1/ARL2BP/SLC44A2/SLC26A2/SLC30A1/SLC27A1/SLC31A1/SLC40A1/AHCYL2/SLC2A10/SLC7A6/…
292	c2.cp.reactome	REACTOME_INTERLEUKIN_RECEPTOR_SHC_SIGNALING	REACTOME_INTERLEUKIN_RECEPTOR_SHC_SIGNALING	27	0.80373	1.80275	0.000156657	0.000945772	0.000556066	4183	tags=59%	list=11%	signal=53%	JAK1/IL2RB/PIK3CD/CSF2RB/INPP5D/CSF2RA/PIK3R1/JAK3/INPPL1/SHC1/PIK3CB/GAB2/IL2RG/IL2RA/PIK3CA/JAK2
293	c2.cp.reactome	REACTOME_SIGNALING_BY_ERYTHROPOIETIN	REACTOME_SIGNALING_BY_ERYTHROPOIETIN	25	0.812607	1.79162	0.000161464	0.000970279	0.000570475	4566	tags=76%	list=12%	signal=67%	RAPGEF1/STAT5A/PIK3CD/VAV1/STAT5B/IRS2/PIK3R1/PIK3R5/PLCG1/KRAS/SHC1/PIK3CB/PIK3CG/LYN/CRKL/PIK3CA/PLCG2/JAK2/GAB1
294	c2.cp.reactome	REACTOME_RHOF_GTPASE_CYCLE	REACTOME_RHOF_GTPASE_CYCLE	42	0.736465	1.79014	0.000162628	0.000972772	0.00057194	5388	tags=64%	list=15%	signal=55%	SYDE1/MYO9B/STEAP3/BASP1/DIAPH1/CAV1/AKAP12/ARHGAP21/ARHGAP1/PIK3R1/ACTN1/FARP1/SRGAP2/MCAM/MTMR1/RHOF/ARHGAP32/VAMP3/TOR1AIP1/SNAP23/ADD3/ESYT1/ARHGAP12/DIAPH2/VANGL1/SOWAHC/DIAPH3
295	c2.cp.reactome	REACTOME_GENERATION_OF_SECOND_MESSENGER_MOLECULES	REACTOME_GENERATION_OF_SECOND_MESSENGER_MOLECULES	37	0.741186	1.77656	0.000170387	0.00101285	0.000595504	8770	tags=84%	list=24%	signal=64%	CD4/WAS/VASP/FYB1/LCP2/PLCG1/HLA-DQA2/HLA-DQB2/HLA-DPA1/HLA-DQA1/CD3E/PLCG2/ENAH/PAK2/HLA-DRA/HLA-DQB1/PAK3/TRBV7-9/ZAP70/HLA-DRB5/ITK/HLA-DPB1/CD247/TRAV29DV5/CD3G/GRAP2/TRAV8-4/LCK/TRAV19/CD101/NCK1
296	c2.cp.reactome	REACTOME_TRANSPORT_OF_INORGANIC_CATIONS_ANIONS_AND_AMINO_ACIDS_OLIGOPEPTIDES	REACTOME_TRANSPORT_OF_INORGANIC_CATIONS_ANIONS_AND_AMINO_ACIDS_OLIGOPEPTIDES	106	0.596659	1.66483	0.000170889	0.00101285	0.000595504	4600	tags=34%	list=13%	signal=30%	SLC7A1/SLC8B1/SLC36A1/SLC6A12/SLC34A2/SLC38A5/SLC7A5/SLC9A1/SLC7A7/SLC9A9/SLC24A3/SLC6A6/SLC9A8/SLC7A2/SLC17A5/SLC4A2/SLC1A5/SLC20A1/SLC9A2/SLC43A1/SLC12A4/SLC38A1/SLC12A7/SLC43A2/SLC4A3/SLC15A4/SLC12A6/SLC26A2/AHCYL2/SLC7A6/SLC1A1/SLC25A22/SLC12A2/CTNS/SLC24A1/SLC5A5
297	c2.cp.reactome	REACTOME_RHOG_GTPASE_CYCLE	REACTOME_RHOG_GTPASE_CYCLE	73	0.643226	1.72894	0.000179685	0.00106014	0.00062331	4956	tags=58%	list=13%	signal=50%	ARHGAP35/ITGB1/EPHA2/DOCK1/PREX1/CAV1/VAV1/VAV2/CDC42EP1/DOCK2/ARHGAP21/ARHGAP1/PIK3R1/TFRC/TRIO/DOCK4/PLEKHG3/ANKLE2/MCAM/ITSN1/DOCK5/ARHGDIB/CYFIP1/ARHGAP32/IQGAP2/PAK4/VAMP3/ERBIN/ELMO2/MCF2L/RHOG/LMAN1/PLD1/ARHGEF5/OPHN1/ESYT1/VANGL1/YKT6/PAK2/KALRN/ARFGAP3/LETM1
298	c2.cp.reactome	REACTOME_PLATELET_AGGREGATION_PLUG_FORMATION	REACTOME_PLATELET_AGGREGATION_PLUG_FORMATION	39	0.744721	1.79506	0.000190526	0.00111902	0.000657925	4167	tags=46%	list=11%	signal=41%	FN1/COL1A1/COL1A2/ADRA2A/APBB1IP/TLN1/VWF/ITGB3/PTPN1/SRC/SHC1/RAPGEF3/BCAR1/PDPK1/RASGRP1/RAP1B/PTK2/CRK
299	c2.cp.reactome	REACTOME_CLATHRIN_MEDIATED_ENDOCYTOSIS	REACTOME_CLATHRIN_MEDIATED_ENDOCYTOSIS	145	0.556862	1.60577	0.000204481	0.00119557	0.000702933	7113	tags=58%	list=19%	signal=47%	DAB2/IGF2R/CD4/EGFR/LDLR/AP2A1/IL7R/TGOLN2/PIP5K1C/HSPA8/AP2B1/OCRL/FCHO2/TFRC/AP2A2/TGFA/SYNJ2/HBEGF/EPN2/M6PR/CBL/PICALM/AVPR2/SYNJ1/LDLRAP1/ITSN1/FNBP1L/SNX9/HIP1/AAK1/PACSIN2/CTTN/ITSN2/CLTC/UBQLN2/VAMP3/ARRB1/DNM2/REPS1/SNX18/SH3GL1/STON1/UBQLN1/TRIP10/FNBP1/DNM3/AGFG1/DNM1/GAPVD1/UBC/RAB5C/ACTR2/STAM/WNT5A/EPS15/PIK3C2A/ARFGAP1/GRK2/EPN1/AGTR1/ACTR3/TOR1B/RAB5A/RAB5B/HGS/GRB2/TACR1/NECAP2/A…
300	c2.cp.reactome	REACTOME_FORMATION_OF_THE_CORNIFIED_ENVELOPE	REACTOME_FORMATION_OF_THE_CORNIFIED_ENVELOPE	127	0.567063	1.62131	0.000233955	0.00136176	0.000800648	4858	tags=20%	list=13%	signal=18%	KRT6A/PPL/KRT80/KRT5/KRT4/KAZN/TGM1/KRT7/KRT17/PKP3/KRT23/KRT16/KLK13/JUP/KRT19/KRT13/KRT6B/CAPN1/FLG/DSP/EVPL/KRT15/PKP1/FURIN/PI3/DSC3
301	c2.cp.reactome	REACTOME_INTRA_GOLGI_TRAFFIC	REACTOME_INTRA_GOLGI_TRAFFIC	44	0.702633	1.71448	0.00027405	0.00158802	0.000933677	6573	tags=59%	list=18%	signal=49%	CYTH3/MAN1A1/ALPP/CYTH4/CUX1/MAN1C1/NSF/RIC1/BET1L/MAN2A1/COG3/RGP1/COG6/MAN2A2/NAPA/CYTH1/GOLIM4/COG5/GOSR1/CYTH2/YKT6/GOSR2/TRIP11/NAPB/RAB39A/COG2
302	c2.cp.reactome	REACTOME_CRISTAE_FORMATION	REACTOME_CRISTAE_FORMATION	29	-0.784603	-1.84369	0.000281823	0.00162581	0.000955892	2215	tags=59%	list=6%	signal=55%	ATP5F1C/MICOS10/ATP5F1D/MICOS13/ATP5PO/MTX2/MTX1/ATP5MC2/APOO/ATP5MC3/ATP5PF/ATP5PD/ATP5MG/ATP5F1E/ATP5MC1/ATP5MF/ATP5ME
303	c2.cp.reactome	REACTOME_INTERLEUKIN_3_INTERLEUKIN_5_AND_GM_CSF_SIGNALING	REACTOME_INTERLEUKIN_3_INTERLEUKIN_5_AND_GM_CSF_SIGNALING	48	0.703782	1.75445	0.000283693	0.00162935	0.000957974	4279	tags=55%	list=12%	signal=49%	JAK1/HCK/RAPGEF1/STAT5A/IL2RB/PIK3CD/CSF2RB/INPP5D/VAV1/CSF2RA/STAT5B/PTPN11/PIK3R1/JAK3/INPPL1/CBL/SHC1/PIK3CB/GAB2/IL2RG/LYN/IL2RA/CRKL/PIK3CA/CRK/JAK2/UBC
304	c2.cp.reactome	REACTOME_CHONDROITIN_SULFATE_DERMATAN_SULFATE_METABOLISM	REACTOME_CHONDROITIN_SULFATE_DERMATAN_SULFATE_METABOLISM	50	0.695202	1.74826	0.000287605	0.00163733	0.000962668	2713	tags=42%	list=7%	signal=39%	VCAN/HSPG2/BGN/CHST15/DCN/CHST11/CHST3/SDC1/CSGALNACT2/CSPG4/GPC6/DSE/CHSY3/GPC1/SDC3/XYLT1/ARSB/HEXB/AGRN/CHSY1/CHPF2
305	c2.cp.reactome	REACTOME_SIGNALING_BY_ALK_IN_CANCER	REACTOME_SIGNALING_BY_ALK_IN_CANCER	55	0.683499	1.7459	0.000287064	0.00163733	0.000962668	4733	tags=60%	list=13%	signal=52%	FN1/VCL/MYH9/PPFIBP1/STAT5A/RNF213/MSN/STAT3/RRBP1/PIK3R1/PLCG1/IRS1/SHC1/CARS1/JUNB/BIRC6/STRN/TPR/HIP1/RANBP2/FRS2/MECP2/CLTC/SEC31A/MAPK1/LMO7/EML4/PIK3CA/DCTN1/SQSTM1/TPM4/GCC2/KIF5B
306	c2.cp.reactome	REACTOME_EXTRA_NUCLEAR_ESTROGEN_SIGNALING	REACTOME_EXTRA_NUCLEAR_ESTROGEN_SIGNALING	75	0.635797	1.71382	0.000303956	0.00172286	0.00101295	4701	tags=43%	list=13%	signal=37%	MMP2/MMP9/CCND1/FOS/EGFR/CAV1/AKT3/SPHK1/GNG2/PIK3R1/AKT2/TGFA/GNG12/HBEGF/KRAS/SRC/SHC1/IGF1R/ZDHHC7/CAV2/STRN/FOXO3/PDPK1/UHMK1/MAPK1/GNB4/PIK3CA/SRF/PTK2/GNG7/S1PR3/NOS3
307	c2.cp.reactome	REACTOME_NEUROTRANSMITTER_RECEPTORS_AND_POSTSYNAPTIC_SIGNAL_TRANSMISSION	REACTOME_NEUROTRANSMITTER_RECEPTORS_AND_POSTSYNAPTIC_SIGNAL_TRANSMISSION	205	0.508393	1.51983	0.000318375	0.00179674	0.00105639	7344	tags=38%	list=20%	signal=31%	RPS6KA2/AP2A1/GRIN2D/ADCY7/ADCY6/EPB41L1/ADCY9/AP2B1/GRIK3/GNG2/PPM1F/AP2A2/CACNG4/PLCB2/NSF/ARHGEF7/ADCY3/RASGRF2/GNG12/KRAS/CAMKK2/SRC/PLCB3/CAMK2G/TUBA4A/RPS6KA1/DLG4/TUBB6/PRKAB2/PDPK1/TUBB2A/MAPK1/GNB4/RPS6KA3/GIT1/GRIP1/KCNJ5/CAMKK1/KCNJ12/MDM2/ADCY8/PRKCA/PRKCG/DLG1/PRKX/CAMK2D/PRKCB/GNG7/CASK/PRKAA1/PRKAG2/PRKAR1A/GABRB2/LIN7A/AP2M1/CHRNB4/PRKAR2A/MAPT/GNAI2/GABBR1/NPTN/ARHGEF9/APBA1/GRIN…
308	c2.cp.reactome	REACTOME_MUSCLE_CONTRACTION	REACTOME_MUSCLE_CONTRACTION	202	0.515222	1.53689	0.000323963	0.00182037	0.00107028	5650	tags=37%	list=15%	signal=31%	ACTA2/ACTG2/ITPR3/LMOD1/CALD1/ATP1A3/KCNE4/STIM1/MYLK/VCL/TLN1/PXN/DES/NPR1/ANXA6/MYH11/KCNQ1/KCNK6/SORBS1/VIM/GUCY1A1/ITPR2/DMPK/ATP2B4/CACNG4/TPM1/PLN/ANXA2/ITGB5/HIPK1/ASPH/DYSF/ATP1A1/MME/HIPK2/CAMK2G/CACNA1H/ITGA1/KCND3/ATP2A2/AHCYL1/TMOD2/ATP2A3/CACNA1C/KAT2B/TMOD3/ORAI2/TMOD1/CACNA1G/WWTR1/KCND2/CES1/KCNJ12/KCND1/CLIC2/ITPR1/KCNJ14/ABCC9/ATP2B2/CAMK2D/TPM4/PAK2/CACNB1/KCNK13/CORIN/TNNT2/AK…
309	c2.cp.reactome	REACTOME_CIRCADIAN_CLOCK	REACTOME_CIRCADIAN_CLOCK	68	0.645456	1.71463	0.000346422	0.00193817	0.00113955	6115	tags=59%	list=17%	signal=49%	SERPINE1/RAI1/BHLHE40/PER1/MED1/MEF2D/NR3C1/NCOA2/NCOA6/SREBF1/RXRA/MEF2C/CRY2/NR1D1/HELZ2/EP300/NRIP1/PPARA/PER2/CREBBP/BTRC/NPAS2/NCOR1/CRTC3/BHLHE41/NCOA1/HIF1A/UBC/CARM1/NFIL3/HDAC3/RORA/CPT1A/CRTC1/FBXL3/CLOCK/NAMPT/CHD9/TBL1XR1/CRTC2
310	c2.cp.reactome	REACTOME_DISEASES_ASSOCIATED_WITH_GLYCOSAMINOGLYCAN_METABOLISM	REACTOME_DISEASES_ASSOCIATED_WITH_GLYCOSAMINOGLYCAN_METABOLISM	41	0.725604	1.76037	0.000370165	0.00206212	0.00121242	3181	tags=49%	list=9%	signal=45%	LUM/VCAN/HSPG2/BGN/DCN/PAPSS2/CHST3/OGN/OMD/SDC1/B4GALT1/FMOD/CSPG4/GPC6/GPC1/SDC3/HEXB/AGRN/CHSY1/SLC26A2
311	c2.cp.reactome	REACTOME_REGULATION_OF_PTEN_STABILITY_AND_ACTIVITY	REACTOME_REGULATION_OF_PTEN_STABILITY_AND_ACTIVITY	69	-0.612053	-1.67063	0.000374446	0.00207706	0.0012212	3922	tags=46%	list=11%	signal=42%	TRIM27/PSMC3/PSMA6/PSMA1/PSMB10/PSMD12/PSMC6/STUB1/PSMA5/PSMD14/PSMB7/PSMD4/PSMA4/PSMD10/PSMB2/UBB/PSMB1/PSMB8/PSMA7/RPS27A/PSMB6/PSMA3/PSMB4/UBA52/PSME1/PSMB3/PSMB5/SEM1/PSMB9/PSME2/PSMA2/CSNK2B
312	c2.cp.reactome	REACTOME_HIV_INFECTION	REACTOME_HIV_INFECTION	231	-0.451538	-1.43637	0.000407605	0.00225137	0.00132369	4186	tags=35%	list=11%	signal=32%	CD8B/NELFA/SKP1/TAF12/PSMC3/TAF9B/ARF1/POLR2D/NUP37/MVB12A/PSMA6/RAN/PSMA1/NUP85/PSMB10/VPS4A/FEN1/SEC13/PSMD12/PSIP1/AP2S1/PSMC6/NUP54/RAE1/CXCR4/CHMP2A/MNAT1/AP1S1/PSMA5/AP1M2/TAF13/GTF2E2/POLR2C/NUP35/PSMD14/SLC25A4/PSMB7/PSMD4/PSMA4/CHMP5/PSMD10/PSMB2/UBB/HMGA1/AP1S2/VPS37D/TAF11/PPIA/CHMP4A/PSMB1/HLA-A/PSMB8/PSMA7/RPS27A/PSMB6/PSMA3/VPS28/ELOC/PSMB4/POLR2H/GTF2H5/SUPT4H1/TAF10/GTF2A2/POLR2G/…
313	c2.cp.reactome	REACTOME_SIGNALING_BY_PTK6	REACTOME_SIGNALING_BY_PTK6	54	0.685416	1.74607	0.000422076	0.00232142	0.00136488	4279	tags=46%	list=12%	signal=41%	GPNMB/ARHGAP35/CCND1/PXN/RASA1/DOCK1/EGFR/EPAS1/ARAP1/NR3C1/STAT3/PTPN1/HBEGF/KRAS/CBL/SOCS3/PTK6/BCAR1/ERBB2/HIF1A/ELMO2/ERBB3/SRMS/CRK/UBC
314	c2.cp.reactome	REACTOME_G_ALPHA_S_SIGNALLING_EVENTS	REACTOME_G_ALPHA_S_SIGNALLING_EVENTS	157	0.540865	1.5834	0.000430127	0.00235572	0.00138504	7257	tags=38%	list=20%	signal=31%	FN1/ITGA5/PTGER2/ITGB1/ADCY7/ADCY6/ADCY9/ADM/GNG2/PDE4A/ADCY3/GNG12/SRC/HRH2/SHC1/GPR176/AVPR2/PTGER4/SCT/GRK5/GPER1/GPR84/PTGIR/PDE1B/GNB4/ARRB1/PDE8B/CALCRL/ADCY8/PDE2A/PDE10A/PDE1A/PDE7B/GNG7/GRK2/PDE8A/PDE7A/PDE4D/PTHLH/MC1R/PRKAR1A/HTR7/PRKAR2A/PTH1R/ADORA2B/GNAI2/PRKACB/GRK3/ADCY4/PDE3B/GIPR/GNAI1/TSHR/GNB1/HTR6/PTGDR/CRHR1/ADRB2/GNAI3/CYSLTR2
315	c2.cp.reactome	REACTOME_RHOU_GTPASE_CYCLE	REACTOME_RHOU_GTPASE_CYCLE	40	0.723159	1.74281	0.000457772	0.00249659	0.00146787	5405	tags=72%	list=15%	signal=62%	DLG5/ARHGAP31/EPHA2/ARHGEF6/PEAK1/GIT2/ARHGAP30/SPTBN1/PIK3R1/ARHGEF7/IQGAP1/SRC/PTK2B/SRGAP2/SPTAN1/DST/PAK4/ITSN2/WDR6/CLTC/GIT1/USP9X/WWP2/STAM/VANGL1/PAK2/PAK3/HGS/GRB2
316	c2.cp.reactome	REACTOME_DECTIN_1_MEDIATED_NONCANONICAL_NF_KB_SIGNALING	REACTOME_DECTIN_1_MEDIATED_NONCANONICAL_NF_KB_SIGNALING	62	-0.624036	-1.67614	0.000497851	0.00270381	0.0015897	4174	tags=53%	list=11%	signal=47%	PSMD6/UBE2M/PSMD7/SKP1/PSMC3/PSMA6/PSMA1/PSMB10/PSMD12/PSMC6/PSMA5/PSMD14/PSMB7/PSMD4/PSMA4/PSMD10/PSMB2/UBB/PSMB1/PSMB8/PSMA7/RPS27A/PSMB6/PSMA3/PSMB4/UBA52/PSME1/PSMB3/PSMB5/SEM1/PSMB9/PSME2/PSMA2
317	c2.cp.reactome	REACTOME_NCAM1_INTERACTIONS	REACTOME_NCAM1_INTERACTIONS	42	0.711972	1.73061	0.000499948	0.00270389	0.00158975	3026	tags=38%	list=8%	signal=35%	COL5A1/COL3A1/COL5A2/COL6A3/COL6A1/COL6A2/COL5A3/COL4A1/COL4A2/GFRA1/CACNA1H/AGRN/CACNA1C/CACNA1G/PRNP/COL4A5
318	c2.cp.reactome	REACTOME_CELLULAR_RESPONSE_TO_CHEMICAL_STRESS	REACTOME_CELLULAR_RESPONSE_TO_CHEMICAL_STRESS	195	-0.467497	-1.4579	0.00053456	0.00287908	0.00169275	2518	tags=34%	list=7%	signal=32%	TACO1/COX18/HBA1/CCS/UFD1/PSMA5/PRDX3/GSR/CYCS/PSMD14/PRDX1/PSMB7/PSMD4/PRDX6/COX20/PSMA4/PSMD10/PSMB2/UBB/COX7A2L/TXN2/PSMB1/COX16/PSMB8/PSMA7/RPS27A/SKP2/COX6C/NUDT2/HBA2/PSMB6/GPX7/PSMA3/COX7C/PSMB4/ATOX1/SOD3/SURF1/NQO1/COX5A/NDUFA4/TXN/SOD1/UBA52/PSME1/GPX1/GSTA1/PRDX2/CDKN2A/PSMB3/COX4I1/PSMB5/SEM1/PSMB9/COX14/COX6A1/PSME2/CYBA/COX6B1/GSTP1/PRDX5/COX7B/RBX1/PSMA2/CSNK2B/COX5B/COX8A
319	c2.cp.reactome	REACTOME_TRANSMISSION_ACROSS_CHEMICAL_SYNAPSES	REACTOME_TRANSMISSION_ACROSS_CHEMICAL_SYNAPSES	269	0.476941	1.4527	0.000540544	0.00289928	0.00170463	7347	tags=36%	list=20%	signal=29%	RPS6KA2/AP2A1/SLC6A12/GRIN2D/ADCY7/ADCY6/EPB41L1/ADCY9/HSPA8/AP2B1/GRIK3/GNG2/PPM1F/AP2A2/DNAJC5/CACNG4/PLCB2/NSF/UNC13B/ARHGEF7/ADCY3/RASGRF2/GNG12/KRAS/CAMKK2/SRC/PLCB3/CAMK2G/TUBA4A/RPS6KA1/DLG4/SLC38A1/TUBB6/PPFIA1/PRKAB2/NAAA/PDPK1/TUBB2A/MAPK1/GNB4/BCHE/RPS6KA3/GIT1/GRIP1/KCNJ5/CAMKK1/GLUL/KCNJ12/MDM2/ADCY8/PRKCA/SLC1A1/PRKCG/DLG1/PRKX/CAMK2D/PPFIA4/CACNB3/PRKCB/GNG7/CASK/CACNB1/GLS/PRKAA1/…
320	c2.cp.reactome	REACTOME_ACTIVATION_OF_ATR_IN_RESPONSE_TO_REPLICATION_STRESS	REACTOME_ACTIVATION_OF_ATR_IN_RESPONSE_TO_REPLICATION_STRESS	37	-0.702856	-1.74057	0.00056245	0.00300436	0.00176641	5259	tags=62%	list=14%	signal=53%	MCM7/RPA2/MCM10/MCM4/CDC6/MCM5/RAD9A/MCM3/MCM6/CDC25A/MCM2/CDC25C/ORC4/ORC3/DBF4/CHEK1/RAD1/RFC2/ORC6/CDC7/CDC45/RFC4/RPA3
321	c2.cp.reactome	REACTOME_INTEGRIN_SIGNALING	REACTOME_INTEGRIN_SIGNALING	27	0.780676	1.75105	0.000564879	0.00300497	0.00176677	4167	tags=56%	list=11%	signal=49%	FN1/APBB1IP/TLN1/VWF/ITGB3/PTPN1/SRC/SHC1/RAPGEF3/BCAR1/PDPK1/RASGRP1/RAP1B/PTK2/CRK
322	c2.cp.reactome	REACTOME_REGULATION_OF_LIPID_METABOLISM_BY_PPARALPHA	REACTOME_REGULATION_OF_LIPID_METABOLISM_BY_PPARALPHA	117	0.567993	1.61221	0.000593214	0.00314283	0.00184782	6465	tags=56%	list=18%	signal=47%	NCOR2/MED13L/ACSL1/MED1/ABCA1/GLIPR1/NCOA3/NCOA2/NCOA6/SREBF1/RXRA/SREBF2/RGL1/NR1D1/HELZ2/CD36/EP300/PPARA/PPARGC1B/CREBBP/NPAS2/SIN3B/SP1/MTF1/ARNT/MED12/NCOR1/ANGPTL4/ESRRA/CDK19/FAM120B/MED15/NCOA1/THRAP3/AHR/HMGCR/SLC27A1/CDK8/MED13/MED23/MED14/GRHL1/MED22/FHL2/ANKRD1/ARNT2/MED25/MED29/CARM1/HDAC3/RORA/TXNRD1/CPT1A/MED16/NR1H2/TIAM2/TNFRSF21/PPARG/NFYA/CLOCK/ACOX1/CHD9/TBL1XR1/SIN3A/PLIN2/TB…
323	c2.cp.reactome	REACTOME_BMAL1_CLOCK_NPAS2_ACTIVATES_CIRCADIAN_GENE_EXPRESSION	REACTOME_BMAL1_CLOCK_NPAS2_ACTIVATES_CIRCADIAN_GENE_EXPRESSION	25	0.782795	1.72589	0.000618146	0.00326014	0.00191679	6659	tags=76%	list=18%	signal=62%	SERPINE1/BHLHE40/MED1/NCOA2/NCOA6/RXRA/HELZ2/PPARA/CREBBP/NPAS2/BHLHE41/NCOA1/CARM1/CLOCK/NAMPT/CHD9/TBL1XR1/TBL1X/NOCT
324	c2.cp.reactome	REACTOME_MITOTIC_G2_G2_M_PHASES	REACTOME_MITOTIC_G2_G2_M_PHASES	199	-0.465616	-1.45594	0.00062038	0.00326014	0.00191679	5832	tags=44%	list=16%	signal=37%	OFD1/TUBB8/TUBB8B/NME7/HAUS3/PSMF1/TUBA8/SDCCAG8/CCP110/CEP70/CEP76/TUBA4B/PSMD6/HAUS7/PSMD7/LIN9/PLK4/PRKAR2B/HSP90AA1/SKP1/RBBP4/AURKA/PPP1CB/TPX2/MZT1/PSMC3/PPP2CB/HAUS4/PSMA6/PSMA1/CDC25A/PSMB10/CDC25C/TUBB2B/E2F1/PSMD12/TUBB/HAUS8/PSMC6/YWHAE/TUBG1/CEP41/MNAT1/PSMA5/HMMR/CCNB2/PKMYT1/CCNA2/CCNB1/PPP2R3B/PSMD14/LCMT1/PSMB7/PSMD4/HAUS1/PSMA4/PSMD10/PSMB2/MYBL2/UBB/CDK1/PLK1/PSMB1/PSMB8/PSMA7/R…
325	c2.cp.reactome	REACTOME_G_PROTEIN_MEDIATED_EVENTS	REACTOME_G_PROTEIN_MEDIATED_EVENTS	54	0.673717	1.71627	0.000623429	0.00326295	0.00191845	6645	tags=61%	list=18%	signal=50%	ITPR3/ADCY7/ADCY6/GNA15/ADCY9/ITPR2/PLCB2/ADCY3/CAMKK2/PLCB3/CAMK2G/AHCYL1/PDE1B/GNA11/MAPK1/CAMKK1/ADCY8/PRKCA/ITPR1/PRKCG/PDE1A/PRKX/CAMK2D/GRK2/GNA14/PRKAR1A/PRKAR2A/GNAI2/PRKACB/ADCY4/NBEA/GNAQ/GNAI1
326	c2.cp.reactome	REACTOME_METALLOPROTEASE_DUBS	REACTOME_METALLOPROTEASE_DUBS	36	-0.724552	-1.79607	0.000684225	0.00356119	0.0020938	2204	tags=53%	list=6%	signal=50%	PSMD14/BABAM1/UBB/H2AC12/H2AC16/RPS27A/H2AC11/H2AC18/H2AC21/H2AC19/H2AC4/H2AC14/H2AC7/UBA52/H2AC13/H2AC6/H2AC20/H2AC17/H2AC8
327	c2.cp.reactome	REACTOME_E3_UBIQUITIN_LIGASES_UBIQUITINATE_TARGET_PROTEINS	REACTOME_E3_UBIQUITIN_LIGASES_UBIQUITINATE_TARGET_PROTEINS	58	-0.639985	-1.70709	0.000685899	0.00356119	0.0020938	4208	tags=52%	list=11%	signal=46%	UBE2B/UBE2L3/PEX10/UBE2V2/TMEM129/H2BC3/UBE2J2/UBE2A/UBE2N/SELENOS/UBE2E1/H2BC15/UBB/H2BC14/HLA-A/H2BC6/RPS27A/H2BC10/H2BC8/UBA52/H2BC7/PCNA/H2BC13/H2BC4/H2BC5/RNF181/H2BC11/H2BC9/H2BC17/H2BC12
328	c2.cp.reactome	REACTOME_ESTROGEN_DEPENDENT_NUCLEAR_EVENTS_DOWNSTREAM_OF_ESR_MEMBRANE_SIGNALING	REACTOME_ESTROGEN_DEPENDENT_NUCLEAR_EVENTS_DOWNSTREAM_OF_ESR_MEMBRANE_SIGNALING	24	0.792102	1.73574	0.000730682	0.00376359	0.0022128	4155	tags=50%	list=11%	signal=44%	CCND1/FOS/EGFR/AKT3/AKT2/TGFA/HBEGF/FOXO3/UHMK1/MAPK1/SRF/PTK2
329	c2.cp.reactome	REACTOME_MRNA_SPLICING_MINOR_PATHWAY	REACTOME_MRNA_SPLICING_MINOR_PATHWAY	50	-0.663548	-1.73021	0.000729624	0.00376359	0.0022128	2499	tags=48%	list=7%	signal=45%	YBX1/POLR2D/SRSF7/SRSF2/POLR2C/ZMAT5/TXNL4A/POLR2H/SNRPD3/ZCRB1/SNRPD2/POLR2G/POLR2K/SF3B6/SF3B5/SNRPB/POLR2L/SNRPF/SNRNP25/SNRPD1/POLR2I/POLR2J/SNRPE/SNRPG
330	c2.cp.reactome	REACTOME_INTEGRATION_OF_ENERGY_METABOLISM	REACTOME_INTEGRATION_OF_ENERGY_METABOLISM	108	0.578817	1.61643	0.000747597	0.0038355	0.00225508	6699	tags=48%	list=18%	signal=39%	ITPR3/ADRA2A/ADCY7/ADCY6/GNA15/ADCY9/ACLY/GNG2/ITPR2/ACACA/PLCB2/CD36/ADCY3/GNG12/IQGAP1/RAPGEF3/MARCKS/PLCB3/KCNB1/AHCYL1/CACNA1C/PRKAB2/ACACB/GNA11/GNB4/ADIPOR2/ADIPOQ/FASN/ADCY8/PRKCA/ITPR1/ACSL4/CACNB3/SLC2A1/GNG7/PPP2R1B/MLX/KCNS3/PRKAG2/CACNA1D/GNA14/PRKAR1A/PRKAR2A/GNAI2/PPP2R1A/PRKACB/TKT/ADCY4/GNAQ/GNAI1/GNB1/STK11
331	c2.cp.reactome	REACTOME_DEUBIQUITINATION	REACTOME_DEUBIQUITINATION	296	-0.426845	-1.38703	0.000767165	0.00392039	0.00230499	3868	tags=29%	list=11%	signal=26%	PSMC3/TAF9B/PSMA6/USP21/PSMA1/RAD23A/H2BC3/CDC25A/PSMB10/FKBP8/H2BC18/PSMD12/PSMC6/TADA3/CFTR/UFD1/PSMA5/INO80E/INO80C/CCNA2/PSMD14/PSMB7/PSMD4/BABAM1/PSMA4/OTUB1/PSMD10/PSMB2/H2BC15/UBB/ADRM1/CDK1/UCHL3/H2BC14/POLB/H2AC12/H2AC16/PSMB1/PSMB8/PSMA7/H2BC6/RPS27A/H2AC11/SKP2/PTRH2/H2AC18/H2AC21/H2AC19/H2AC4/PSMB6/PSMA3/H2AC14/VDAC3/PSMB4/TAF10/H2BC10/H2AC7/H2BC8/UBA52/CDC20/PSME1/H2AC13/PSMB3/PSMB5/…
332	c2.cp.reactome	REACTOME_METABOLISM_OF_STEROID_HORMONES	REACTOME_METABOLISM_OF_STEROID_HORMONES	35	-0.698158	-1.72185	0.000805863	0.004102	0.00241177	7098	tags=54%	list=19%	signal=44%	SRD5A1/STAR/POMC/LHB/SERPINA6/CYP17A1/AKR1B15/TSPO/CYP11A1/FDXR/HSD17B1/STARD3NL/FDX1/AKR1B1/HSD17B11/SRD5A3/HSD17B14/FDX2/HSD11B2
333	c2.cp.reactome	REACTOME_DNA_STRAND_ELONGATION	REACTOME_DNA_STRAND_ELONGATION	32	-0.723605	-1.76424	0.000903598	0.00458153	0.0026937	5259	tags=66%	list=14%	signal=56%	MCM7/RPA2/MCM4/MCM5/GINS3/MCM3/POLA2/MCM6/FEN1/MCM2/PRIM2/POLD4/PRIM1/GINS1/RFC2/POLD2/CDC45/RFC4/PCNA/RPA3/GINS2
334	c2.cp.reactome	REACTOME_TOLL_LIKE_RECEPTOR_9_TLR9_CASCADE	REACTOME_TOLL_LIKE_RECEPTOR_9_TLR9_CASCADE	105	0.574187	1.60113	0.000909167	0.00459183	0.00269976	7208	tags=59%	list=20%	signal=48%	CD14/FOS/RPS6KA2/TICAM1/TLR4/TLR7/MEF2A/SAA1/MEF2C/NFKB1/DUSP3/IRAK1/APP/DUSP7/BTRC/FBXW11/MAP3K1/TAB2/RPS6KA1/NOD1/JUN/PELI1/MYD88/CHUK/MAPK7/TRAF6/NFKB2/MAPK1/MAPK14/RBSN/RPS6KA3/N4BP1/MAPKAPK2/MAPK9/MAPK11/PIK3R4/NLRC5/LY96/TAB3/VRK3/UBC/PPP2R1B/MAP2K3/IKBIP/RIPK2/MAP2K1/MAP2K4/IKBKG/PPP2R1A/EEA1/MAPK10/UBE2V1/S100B/TRAF2/NOD2/PIK3C3/ALPK1/TAB1/MAP3K8/DUSP4/RELA/IKBKB
335	c2.cp.reactome	REACTOME_INTRA_GOLGI_AND_RETROGRADE_GOLGI_TO_ER_TRAFFIC	REACTOME_INTRA_GOLGI_AND_RETROGRADE_GOLGI_TO_ER_TRAFFIC	203	0.495302	1.47912	0.000976094	0.00491073	0.00288726	6125	tags=43%	list=17%	signal=36%	KIF26B/IGF2R/GBF1/CYTH3/COPZ2/RHOBTB3/MAN1A1/ALPP/CYTH4/BICD2/KIF1B/TGOLN2/DYNC1LI2/AGPAT3/PLIN3/NBAS/KIF13B/KIF1C/CUX1/MAN1C1/PAFAH1B1/DYNC1H1/NSF/RAB3GAP1/RIC1/BET1L/M6PR/GALNT2/MAN2A1/KIF2A/COG3/TUBA4A/DCTN4/RGP1/KIF3B/ARCN1/COG6/TUBB6/MAN2A2/COPA/GALNT1/VPS53/NAPA/TUBB2A/VAMP3/CYTH1/KIF26A/VPS51/COPB1/KDELR3/GOLIM4/GCC1/DCTN1/SURF4/BICD1/COG5/KLC3/KIF3C/GOSR1/CYTH2/KIF5A/ARFGAP1/ARF3/YKT6/TME…
336	c2.cp.reactome	REACTOME_FOXO_MEDIATED_TRANSCRIPTION	REACTOME_FOXO_MEDIATED_TRANSCRIPTION	65	0.629194	1.6482	0.000985062	0.00493672	0.00290254	2936	tags=38%	list=8%	signal=35%	FBXO32/FOXO1/TXNIP/CAV1/AKT3/NR3C1/CITED2/SREBF1/SOD2/KLF4/PINK1/AKT2/EP300/SMAD3/RBL2/CREBBP/BCL6/CDKN1A/FOXO3/PLXNA4/FOXO4/BBC3/KAT2B/YWHAG/CAT
337	c2.cp.reactome	REACTOME_ACTIVATION_OF_THE_MRNA_UPON_BINDING_OF_THE_CAP_BINDING_COMPLEX_AND_EIFS_AND_SUBSEQUENT_BINDING_TO_43S	REACTOME_ACTIVATION_OF_THE_MRNA_UPON_BINDING_OF_THE_CAP_BINDING_COMPLEX_AND_EIFS_AND_SUBSEQUENT_BINDING_TO_43S	60	-0.624699	-1.6713	0.00101053	0.00504486	0.00296612	4211	tags=58%	list=11%	signal=52%	EIF3G/RPS5/RPS11/EIF3I/RPS12/RPS19/RPS2/RPSA/RPS24/RPS9/RPS3/RPS3A/RPS4X/RPS16/EIF1AX/RPS13/RPS14/RPS6/RPS8/RPS27A/RPS15/RPS15A/RPS25/RPS28/RPS18/RPS7/RPS27/RPS17/RPS10/RPS26/FAU/RPS29/EIF4EBP1/RPS21/RPS20
338	c2.cp.reactome	REACTOME_FCERI_MEDIATED_NF_KB_ACTIVATION	REACTOME_FCERI_MEDIATED_NF_KB_ACTIVATION	136	0.524211	1.50633	0.00106691	0.00530592	0.00311961	5096	tags=48%	list=14%	signal=41%	IGHV3-33/IGHV4-39/CARD11/IGHV3-23/IGHV4-34/IGKV3-20/IGHV3-30/IGKV1-5/IGLV1-40/IGHV4-59/IGHV3-11/IGKV3-15/IGKV3D-20/IGLV2-14/IGLV3-21/IGKV1-12/IGLV1-51/IGLV3-19/IGHV3-53/IGLV1-44/IGLV2-8/IGHV3-7/IGHV1-46/IGKV3-11/IGLV2-23/IGLV1-47/IGLV3-1/IGHV2-70/IGKV1-16/IGHV3-48/NFKB1/IGHV1-2/RASGRP4/BTRC/IGLV2-11/FBXW11/IGLV3-25/FCER1A/TAB2/IGKV1D-16/IGHV2-5/CHUK/PDPK1/IGKV1-17/LYN/TRAF6/RASGRP1/IGKV2D-40/IGKV…
339	c2.cp.reactome	REACTOME_ASYMMETRIC_LOCALIZATION_OF_PCP_PROTEINS	REACTOME_ASYMMETRIC_LOCALIZATION_OF_PCP_PROTEINS	64	-0.60701	-1.64112	0.00110699	0.00548426	0.00322447	3868	tags=55%	list=11%	signal=49%	PSMD6/FZD2/PSMD7/FZD5/PSMC3/PSMA6/PSMA1/PSMB10/PSMD12/PSMC6/PSMA5/PSMD14/PSMB7/PSMD4/FZD3/PSMA4/PSMD10/PSMB2/UBB/PSMB1/PSMB8/PSMA7/RPS27A/PARD6A/PSMB6/PSMA3/PSMB4/UBA52/PSME1/PSMB3/PSMB5/SEM1/PSMB9/PSME2/PSMA2
340	c2.cp.reactome	REACTOME_P75_NTR_RECEPTOR_MEDIATED_SIGNALLING	REACTOME_P75_NTR_RECEPTOR_MEDIATED_SIGNALLING	97	0.561329	1.55248	0.00117088	0.00577869	0.00339758	5506	tags=49%	list=15%	signal=42%	ABR/ARHGEF17/AKAP13/PREX1/ARHGEF6/VAV1/VAV2/ARHGEF10L/ARHGEF1/PLEKHG2/ARHGEF37/NET1/NFKB1/ARHGEF7/TRIO/PRDM4/RASGRF2/ARHGEF12/IRAK1/ARHGEF10/ADAM17/ITSN1/TIAM1/PRKCI/ARHGEF18/ARHGEF15/FGD3/MYD88/OBSCN/NGFR/TRAF6/ARHGEF11/FGD4/PLEKHG5/FGD2/MCF2L/GNA13/ARHGEF5/MAG/UBC/SQSTM1/HDAC3/KALRN/MAGED1/BCL2L11/TIAM2/RIPK2/PSEN1
341	c2.cp.reactome	REACTOME_INTERLEUKIN_10_SIGNALING	REACTOME_INTERLEUKIN_10_SIGNALING	45	0.698675	1.71501	0.00118693	0.00583576	0.00343113	5758	tags=62%	list=16%	signal=53%	ICAM1/CSF1/TNFRSF1B/JAK1/FPR1/LIF/IL1R1/IL10RA/PTAFR/STAT3/CCR1/IL1B/CD86/IL18/CCL4/CCR5/CCL3/IL1RN/PTGS2/IL10/TYK2/CCR2/CCL3L3/IL12A/CCL2/TNF/CCL22/TNFRSF1A
342	c2.cp.reactome	REACTOME_PECAM1_INTERACTIONS	REACTOME_PECAM1_INTERACTIONS	12	0.881735	1.69421	0.00120363	0.0058955	0.00346625	3025	tags=67%	list=8%	signal=61%	PECAM1/INPP5D/ITGB3/PTPN11/PLCG1/SRC/ITGAV/LYN
343	c2.cp.reactome	REACTOME_SIGNALING_BY_FLT3_FUSION_PROTEINS	REACTOME_SIGNALING_BY_FLT3_FUSION_PROTEINS	19	0.80696	1.68617	0.00123217	0.0059901	0.00352188	3466	tags=68%	list=9%	signal=62%	MYO18A/STAT5A/STAT5B/SPTBN1/PIK3R1/GOLGB1/KRAS/GAB2/CDKN1A/ZMYM2/ETV6/PIM1/PIK3CA
344	c2.cp.reactome	REACTOME_TOLL_LIKE_RECEPTOR_TLR1_TLR2_CASCADE	REACTOME_TOLL_LIKE_RECEPTOR_TLR1_TLR2_CASCADE	114	0.550391	1.55832	0.00123076	0.0059901	0.00352188	7512	tags=59%	list=20%	signal=47%	CD14/FOS/RPS6KA2/TLR4/TLR2/MEF2A/SAA1/MEF2C/TLR1/NFKB1/DUSP3/CD36/IRAK1/APP/DUSP7/BTRC/FBXW11/MAP3K1/BTK/TAB2/RPS6KA1/NOD1/JUN/PELI1/MYD88/CHUK/MAPK7/TRAF6/NFKB2/MAPK1/MAPK14/RPS6KA3/N4BP1/MAPKAPK2/TLR6/MAPK9/MAPK11/IRAK3/NLRC5/LY96/TAB3/VRK3/UBC/PPP2R1B/MAP2K3/IKBIP/RIPK2/MAP2K1/MAP2K4/IKBKG/PPP2R1A/S100A9/MAPK10/TIRAP/UBE2V1/S100B/TRAF2/NOD2/ALPK1/TAB1/MAP3K8/DUSP4/RELA/IKBKB/SFTPD/TP53/MAP3K7
345	c2.cp.reactome	REACTOME_RHOV_GTPASE_CYCLE	REACTOME_RHOV_GTPASE_CYCLE	37	0.699493	1.67663	0.00125242	0.00606582	0.00356639	4726	tags=59%	list=13%	signal=52%	DLG5/EPHA2/PEAK1/GIT2/SPTBN1/PIK3R1/ARHGEF7/IQGAP1/SH3RF1/ZNF512B/SPTAN1/DST/PAK4/WDR6/CLTC/GIT1/MYO9A/USP9X/ARHGAP12/TPM4/VANGL1/PAK2
346	c2.cp.reactome	REACTOME_GROWTH_HORMONE_RECEPTOR_SIGNALING	REACTOME_GROWTH_HORMONE_RECEPTOR_SIGNALING	24	0.779971	1.70915	0.0012988	0.00624388	0.00367108	4183	tags=54%	list=11%	signal=48%	STAT5A/STAT3/STAT5B/PTPN1/IRS2/IRS1/ADAM17/SOCS3/GHR/LYN/MAPK1/CISH/JAK2
347	c2.cp.reactome	REACTOME_CELLULAR_RESPONSE_TO_HYPOXIA	REACTOME_CELLULAR_RESPONSE_TO_HYPOXIA	75	-0.578848	-1.59813	0.00129446	0.00624388	0.00367108	3868	tags=44%	list=11%	signal=39%	PSMC3/PSMA6/PSMA1/PSMB10/PSMD12/PSMC6/PSMA5/PSMD14/PSMB7/PSMD4/PSMA4/PSMD10/PSMB2/UBB/HIGD1A/PSMB1/PSMB8/PSMA7/RPS27A/PSMB6/PSMA3/ELOC/PSMB4/UBA52/PSME1/PSMB3/PSMB5/SEM1/PSMB9/PSME2/RBX1/PSMA2/ELOB
348	c2.cp.reactome	REACTOME_MAPK_TARGETS_NUCLEAR_EVENTS_MEDIATED_BY_MAP_KINASES	REACTOME_MAPK_TARGETS_NUCLEAR_EVENTS_MEDIATED_BY_MAP_KINASES	31	0.729454	1.67938	0.00133557	0.00639693	0.00376107	4760	tags=55%	list=13%	signal=48%	FOS/RPS6KA2/MEF2A/MEF2C/DUSP3/DUSP7/RPS6KA1/JUN/MAPK7/MAPK1/MAPK14/RPS6KA3/MAPKAPK2/MAPK9/MAPK11/VRK3/PPP2R1B
349	c2.cp.reactome	REACTOME_NGF_STIMULATED_TRANSCRIPTION	REACTOME_NGF_STIMULATED_TRANSCRIPTION	39	0.710188	1.71183	0.00136872	0.00653163	0.00384027	4894	tags=54%	list=13%	signal=47%	FOSB/EGR1/EGR2/FOS/SGK1/MEF2D/ID3/EGR3/F3/EP300/ID1/RRAD/TCF12/JUNB/TRIB1/DNM2/CHD4/SRF/CDK5R1/ID2/LYL1
350	c2.cp.reactome	REACTOME_TRANSCRIPTIONAL_REGULATION_OF_WHITE_ADIPOCYTE_DIFFERENTIATION	REACTOME_TRANSCRIPTIONAL_REGULATION_OF_WHITE_ADIPOCYTE_DIFFERENTIATION	84	0.591849	1.62328	0.00138343	0.00657761	0.0038673	5632	tags=56%	list=15%	signal=47%	NCOR2/TGFB1/EGR2/MED13L/FABP4/MED1/NCOA3/NCOA2/NCOA6/SREBF1/RXRA/SREBF2/KLF4/NFKB1/HELZ2/CD36/EP300/PPARA/CREBBP/MED12/NCOR1/ANGPTL4/CEBPA/LPL/CDK19/FAM120B/MED15/PLIN1/NCOA1/THRAP3/CDK8/ADIPOQ/MED13/MED23/MED14/MED22/EBF1/NR2F2/MED25/MED29/CARM1/HDAC3/ZNF638/MED16/TNF/PPARG/KLF5
351	c2.cp.reactome	REACTOME_REGULATION_OF_RUNX1_EXPRESSION_AND_ACTIVITY	REACTOME_REGULATION_OF_RUNX1_EXPRESSION_AND_ACTIVITY	17	0.823305	1.68735	0.00139095	0.00658925	0.00387414	3544	tags=65%	list=10%	signal=58%	RUNX1/CCND2/CCND1/CDK6/PTPN11/SRC/AGO4/PML/AGO1/AGO2/TNRC6B
352	c2.cp.reactome	REACTOME_OTHER_SEMAPHORIN_INTERACTIONS	REACTOME_OTHER_SEMAPHORIN_INTERACTIONS	19	0.802124	1.67606	0.0014045	0.00662924	0.00389766	3223	tags=63%	list=9%	signal=58%	PLXND1/PLXNA1/ITGB1/PTPRC/SEMA7A/TREM2/PLXNC1/ITGA1/PLXNA2/PLXNA4/SEMA5A/PLXNB3
353	c2.cp.reactome	REACTOME_REGULATION_OF_RUNX3_EXPRESSION_AND_ACTIVITY	REACTOME_REGULATION_OF_RUNX3_EXPRESSION_AND_ACTIVITY	55	-0.625543	-1.65479	0.00140962	0.00662929	0.00389768	3868	tags=55%	list=11%	signal=49%	PSMC3/PSMA6/PSMA1/PSMB10/PSMD12/PSMC6/PSMA5/PSMD14/PSMB7/PSMD4/PSMA4/PSMD10/PSMB2/UBB/PSMB1/PSMB8/PSMA7/RPS27A/PSMB6/PSMA3/PSMB4/UBA52/PSME1/CDKN2A/PSMB3/PSMB5/SEM1/PSMB9/PSME2/PSMA2
354	c2.cp.reactome	REACTOME_SIGNALING_BY_MODERATE_KINASE_ACTIVITY_BRAF_MUTANTS	REACTOME_SIGNALING_BY_MODERATE_KINASE_ACTIVITY_BRAF_MUTANTS	44	0.66148	1.61407	0.00143507	0.0067246	0.00395372	7277	tags=57%	list=20%	signal=46%	FN1/APBB1IP/VCL/TLN1/VWF/ITGB3/KSR1/IQGAP1/KRAS/SRC/CAMK2G/MAPK1/ARRB1/RAP1B/RAF1/JAK2/CAMK2D/BRAP/MAP2K1/ACTG1/ACTB/MAP2K2/YWHAB/ARAF/BRAF
355	c2.cp.reactome	REACTOME_NUCLEAR_EVENTS_MEDIATED_BY_NFE2L2	REACTOME_NUCLEAR_EVENTS_MEDIATED_BY_NFE2L2	79	-0.556103	-1.55767	0.00145432	0.00679034	0.00399237	3868	tags=44%	list=11%	signal=40%	PSMC3/PSMA6/PSMA1/PSMB10/PSMD12/PSMC6/PSMA5/GSR/PSMD14/PRDX1/PSMB7/PSMD4/PSMA4/PSMD10/PSMB2/UBB/PSMB1/PSMB8/PSMA7/RPS27A/PSMB6/PSMA3/PSMB4/NQO1/UBA52/PSME1/GSTA1/CDKN2A/PSMB3/PSMB5/SEM1/PSMB9/PSME2/RBX1/PSMA2
356	c2.cp.reactome	REACTOME_SIGNALING_BY_CYTOSOLIC_FGFR1_FUSION_MUTANTS	REACTOME_SIGNALING_BY_CYTOSOLIC_FGFR1_FUSION_MUTANTS	17	0.82227	1.68523	0.00147843	0.00687815	0.004044	5405	tags=76%	list=15%	signal=65%	MYO18A/STAT5A/STAT3/STAT5B/CUX1/PIK3R1/LRRFIP1/GAB2/ZMYM2/BCR/PIK3CA/FGFR1OP2/GRB2
357	c2.cp.reactome	REACTOME_MYD88_INDEPENDENT_TLR4_CASCADE	REACTOME_MYD88_INDEPENDENT_TLR4_CASCADE	108	0.565289	1.57865	0.00151783	0.00703623	0.00413695	7869	tags=62%	list=21%	signal=49%	CD14/FOS/RPS6KA2/TICAM1/TLR4/PTPN11/MEF2A/SAA1/MEF2C/NFKB1/DUSP3/IRAK1/APP/DUSP7/BTRC/FBXW11/TRAF3/TAB2/SARM1/RPS6KA1/NOD1/JUN/BIRC3/CHUK/MAPK7/IKBKE/TRAF6/NFKB2/MAPK1/MAPK14/TBK1/RPS6KA3/N4BP1/MAPKAPK2/MAPK9/MAPK11/RIPK1/RIPK3/NLRC5/LY96/TAB3/VRK3/UBC/PPP2R1B/MAP2K3/IKBIP/RIPK2/MAP2K1/MAP2K4/IKBKG/PPP2R1A/MAPK10/UBE2V1/S100B/TRAF2/NOD2/ALPK1/TAB1/MAP3K8/DUSP4/RELA/IKBKB/TP53/MAP3K7/IRAK2/IRF3/MA…
358	c2.cp.reactome	REACTOME_INTERLEUKIN_20_FAMILY_SIGNALING	REACTOME_INTERLEUKIN_20_FAMILY_SIGNALING	26	0.768655	1.71076	0.00161336	0.00745248	0.00438168	4183	tags=38%	list=11%	signal=34%	JAK1/STAT5A/STAT3/STAT5B/PTPN11/STAT2/JAK3/SOCS3/TYK2/JAK2
359	c2.cp.reactome	REACTOME_NR1H3_NR1H2_REGULATE_GENE_EXPRESSION_LINKED_TO_CHOLESTEROL_TRANSPORT_AND_EFFLUX	REACTOME_NR1H3_NR1H2_REGULATE_GENE_EXPRESSION_LINKED_TO_CHOLESTEROL_TRANSPORT_AND_EFFLUX	37	0.692307	1.6594	0.00162896	0.00749783	0.00440834	7678	tags=70%	list=21%	signal=56%	NCOR2/ABCA1/RXRA/EP300/PLTP/ABCG1/KDM3A/KDM4A/NCOR1/AGO4/AGO1/AGO2/NCOA1/TNRC6B/EEPD1/HDAC3/APOD/KDM1A/TNRC6A/NR1H2/TBL1XR1/TBL1X/MOV10/KDM1B/CETP/TNRC6C
360	c2.cp.reactome	REACTOME_SEMA3A_PLEXIN_REPULSION_SIGNALING_BY_INHIBITING_INTEGRIN_ADHESION	REACTOME_SEMA3A_PLEXIN_REPULSION_SIGNALING_BY_INHIBITING_INTEGRIN_ADHESION	14	0.861287	1.70395	0.00164576	0.0075484	0.00443808	2525	tags=57%	list=7%	signal=53%	PLXNA1/NRP1/TLN1/PLXNA3/PIP5K1C/PLXNA2/FARP2/PLXNA4
361	c2.cp.reactome	REACTOME_ABC_FAMILY_PROTEINS_MEDIATED_TRANSPORT	REACTOME_ABC_FAMILY_PROTEINS_MEDIATED_TRANSPORT	103	-0.519651	-1.5281	0.0017348	0.00791082	0.00465116	3868	tags=38%	list=11%	signal=34%	PSMD6/EIF2S1/PSMD7/ERLIN2/PEX19/PSMC3/DERL2/PSMA6/PSMA1/PSMB10/DERL3/PSMD12/PSMC6/CFTR/PSMA5/PSMD14/PSMB7/PSMD4/PSMA4/PSMD10/PSMB2/UBB/PSMB1/PSMB8/PSMA7/RPS27A/PSMB6/PSMA3/PSMB4/UBA52/PSME1/PSMB3/PSMB5/SEM1/PSMB9/PSME2/RNF5/PSMA2/APOA1
362	c2.cp.reactome	REACTOME_CHROMATIN_MODIFYING_ENZYMES	REACTOME_CHROMATIN_MODIFYING_ENZYMES	268	-0.417635	-1.35392	0.00173697	0.00791082	0.00465116	3584	tags=31%	list=10%	signal=28%	CDK4/SUV39H2/H2BC3/MRGBP/H3C13/SMARCB1/H2BC18/SUV39H1/SAP30/H2AZ2/EZH2/TAF6L/H4C1/TADA3/RPS2/H4C12/EED/RBBP7/BRMS1/WDR77/H2BC15/H3C12/SUPT3H/MEAF6/VPS72/ING4/H4C13/ENY2/YEATS4/COPRS/SAP18/H2BC14/H3C1/H2AC12/H2AC16/SGF29/H2BC6/H2AC11/H2AC18/H2AC21/H2AC19/H2AC4/MBIP/KAT8/H2AC14/ELP6/H4C2/TAF10/H2BC10/H2AC7/H2BC8/H2AC13/H4C6/ELP5/H2AC6/H2BC7/H2BC13/H3C8/H3C4/H4C8/H2BC21/H2AZ1/H2AX/H2BC4/H3C11/H4C4/H…
363	c2.cp.reactome	REACTOME_CELL_EXTRACELLULAR_MATRIX_INTERACTIONS	REACTOME_CELL_EXTRACELLULAR_MATRIX_INTERACTIONS	18	0.814112	1.67297	0.0017651	0.00801086	0.00470998	6525	tags=89%	list=18%	signal=73%	ITGB1/FLNA/FLNC/PXN/ARHGEF6/PARVA/FBLIM1/ILK/VASP/ACTN1/LIMS1/FERMT2/RSU1/PARVB/ACTG1/ACTB
364	c2.cp.reactome	REACTOME_REGULATION_OF_MRNA_STABILITY_BY_PROTEINS_THAT_BIND_AU_RICH_ELEMENTS	REACTOME_REGULATION_OF_MRNA_STABILITY_BY_PROTEINS_THAT_BIND_AU_RICH_ELEMENTS	87	-0.540946	-1.52914	0.00178917	0.00809178	0.00475756	4430	tags=47%	list=12%	signal=42%	EXOSC9/ELAVL1/HNRNPD/PSMC3/PSMA6/PSMA1/PSMB10/EXOSC5/EXOSC8/PSMD12/PSMC6/HSPA1A/EXOSC1/EXOSC7/PSMA5/EXOSC6/PSMD14/EXOSC3/PSMB7/PSMD4/PSMA4/PSMD10/PSMB2/UBB/PSMB1/PSMB8/PSMA7/RPS27A/PSMB6/PSMA3/PSMB4/HSPB1/UBA52/PSME1/PSMB3/PSMB5/SEM1/PSMB9/PSME2/EXOSC4/PSMA2
365	c2.cp.reactome	REACTOME_INTERFERON_GAMMA_SIGNALING	REACTOME_INTERFERON_GAMMA_SIGNALING	91	0.577387	1.58897	0.00180922	0.00815406	0.00479417	6904	tags=55%	list=19%	signal=45%	ICAM1/TRIM29/VCAM1/JAK1/PTAFR/CD44/PTPN1/PTPN11/TRIM68/TRIM8/TRIM14/CIITA/HLA-DQA2/TRIM62/IRF8/TRIM22/HLA-DQB2/CAMK2G/HLA-DPA1/SOCS3/TRIM25/PML/GBP2/TRIM3/FCGR1A/GBP3/HLA-DQA1/TRIM5/TRIM2/PIAS1/TRIM46/TRIM6/SMAD7/JAK2/CAMK2D/IFNGR1/HLA-DRA/HLA-DQB1/TRIM35/IRF4/IRF1/GBP4/HLA-DRB5/NCAM1/HLA-DPB1/IRF5/GBP5/OAS3/HLA-E/MID1
366	c2.cp.reactome	REACTOME_KERATAN_SULFATE_KERATIN_METABOLISM	REACTOME_KERATAN_SULFATE_KERATIN_METABOLISM	34	0.705222	1.65165	0.00182224	0.00816784	0.00480228	6136	tags=62%	list=17%	signal=52%	LUM/OGN/B3GNT3/OMD/GNS/ST3GAL1/B4GALT1/FMOD/B4GALT5/B3GNT7/HEXB/PRELP/B3GNT2/ST3GAL4/ACAN/CHST1/GLB1/ST3GAL2/SLC35D2/B4GALT4/KERA
367	c2.cp.reactome	REACTOME_RAB_REGULATION_OF_TRAFFICKING	REACTOME_RAB_REGULATION_OF_TRAFFICKING	121	0.540697	1.54348	0.00182486	0.00816784	0.00480228	5470	tags=45%	list=15%	signal=38%	RAB31/SBF1/TBC1D2/TRAPPC10/MADD/ALS2CL/DENND2B/DENND5A/TBC1D16/ULK1/AKT3/RIN2/ANKRD27/TBC1D14/RAB35/AKT2/RAB3GAP1/RIC1/DENND3/SBF2/OPTN/RIN1/DENND4B/RAB8B/RGP1/DENND1C/DENND4A/TSC1/DENND4C/RAB7B/TBC1D25/TBC1D13/TBC1D20/GGA3/TRAPPC11/GGA2/RABEP1/RAB21/TRAPPC8/DENND2A/RAB14/TBC1D15/GAPVD1/DENND1A/RAB5C/RAB27A/HPS1/MON1B/RAB3IL1/TRAPPC9/RABGAP1/RAB5A/RAB5B/TBC1D17
368	c2.cp.reactome	REACTOME_CELL_JUNCTION_ORGANIZATION	REACTOME_CELL_JUNCTION_ORGANIZATION	91	0.576715	1.58712	0.00190044	0.00847688	0.00498397	3611	tags=40%	list=10%	signal=36%	CDH11/CADM3/ITGB4/PLEC/ITGB1/LAMB3/FLNA/PVR/FLNC/KRT5/PXN/ARHGEF6/AFDN/PARVA/FBLIM1/CDH5/ILK/VASP/CTNND1/ACTN1/CDH13/CTNNA1/CLDN11/LAMC2/NECTIN2/PRKCI/SDK1/JUP/CLDN1/CTNNB1/LIMS1/PARD3/DST/NECTIN1/PATJ/FERMT2
369	c2.cp.reactome	REACTOME_G_ALPHA_I_SIGNALLING_EVENTS	REACTOME_G_ALPHA_I_SIGNALLING_EVENTS	313	0.442805	1.36533	0.00190957	0.00848843	0.00499076	8073	tags=40%	list=22%	signal=31%	CXCL12/C3/ITPR3/ADRA2A/C5AR1/FPR3/C3AR1/RGS1/RGS4/GPR183/APLNR/FPR1/CX3CR1/PSAP/ADCY7/RGS16/LPAR5/ADCY6/GNA15/ADCY9/CCR1/SAA1/GNG2/ITPR2/PDE4A/PDE4B/PLCB2/ADCY3/P2RY13/APP/GNG12/CAMKK2/SRC/RGS5/CXCL16/PLCB3/CAMK2G/CCL4/CXCL9/CCR5/ADORA1/ACKR3/BDKRB2/AHCYL1/PPP3CA/LPAR1/GPER1/PDE1B/GNA11/MAPK1/GNB4/HCAR1/PTGER3/CAMKK1/CCL4L2/P2RY12/APLN/CCR2/ADCY8/PRKCA/ITPR1/CCL21/HCAR2/PRKCG/PDE1A/CXCR3/PRKX/CAM…
370	c2.cp.reactome	REACTOME_RESOLUTION_OF_ABASIC_SITES_AP_SITES	REACTOME_RESOLUTION_OF_ABASIC_SITES_AP_SITES	37	-0.669764	-1.65862	0.00196013	0.00868344	0.00510542	3439	tags=46%	list=9%	signal=42%	FEN1/POLD4/POLE3/PARP2/RFC2/APEX1/POLD2/POLE2/SMUG1/POLB/RFC4/MPG/MUTYH/PCNA/RPA3/POLE4/NTHL1
371	c2.cp.reactome	REACTOME_NR1H2_AND_NR1H3_MEDIATED_SIGNALING	REACTOME_NR1H2_AND_NR1H3_MEDIATED_SIGNALING	47	0.661233	1.63714	0.00197312	0.00871127	0.00512178	5223	tags=53%	list=14%	signal=46%	NCOR2/ABCA1/SREBF1/RXRA/SCD/EP300/NRIP1/PLTP/ABCG1/KDM3A/KDM4A/NCOR1/AGO4/AGO1/AGO2/PLIN1/NCOA1/TNRC6B/FASN/EEPD1/HDAC3/APOD/KDM1A/TNRC6A/NR1H2
372	c2.cp.reactome	REACTOME_AMINO_ACID_TRANSPORT_ACROSS_THE_PLASMA_MEMBRANE	REACTOME_AMINO_ACID_TRANSPORT_ACROSS_THE_PLASMA_MEMBRANE	33	0.720232	1.67958	0.00200738	0.00883246	0.00519304	3488	tags=39%	list=9%	signal=36%	SLC7A1/SLC36A1/SLC6A12/SLC38A5/SLC7A5/SLC7A7/SLC6A6/SLC7A2/SLC1A5/SLC43A1/SLC38A1/SLC43A2/SLC7A6
373	c2.cp.reactome	REACTOME_OTHER_INTERLEUKIN_SIGNALING	REACTOME_OTHER_INTERLEUKIN_SIGNALING	24	0.770414	1.68821	0.00203035	0.00885762	0.00520783	4499	tags=46%	list=12%	signal=40%	CSF1R/CSF1/JAK1/CD4/SDC1/IL16/TXLNA/TYK2/IL32/CSF3R/IL34
374	c2.cp.reactome	REACTOME_GAB1_SIGNALOSOME	REACTOME_GAB1_SIGNALOSOME	17	0.815297	1.67094	0.00202202	0.00885762	0.00520783	5405	tags=65%	list=15%	signal=55%	PXN/EGFR/PTPN11/PIK3R1/TGFA/HBEGF/SRC/PAG1/PIK3CA/GAB1/GRB2
375	c2.cp.reactome	REACTOME_INTRACELLULAR_SIGNALING_BY_SECOND_MESSENGERS	REACTOME_INTRACELLULAR_SIGNALING_BY_SECOND_MESSENGERS	306	0.444595	1.37089	0.00203357	0.00885762	0.00520783	5546	tags=40%	list=15%	signal=34%	PDGFRB/SNAI2/EGR1/ITPR3/PDGFRA/NR4A1/RAC2/FOXO1/EGFR/PIK3CD/MTOR/CHD3/ADCY7/VAV1/AKT3/ADCY6/PIK3AP1/PIP5K1C/ADCY9/PTPN11/MET/IRS2/FGF7/PIK3R1/ITPR2/PLCG1/FGF1/INSR/SNAI1/IRS1/CD86/AKT2/TGFA/ADCY3/IRAK1/HBEGF/CBX6/CAMKK2/SRC/PIP4K2B/TNKS2/PTEN/PIP4K2A/CAMK2G/PIK3CB/GAB2/HDAC5/HDAC7/PDGFB/STRN/CDKN1A/JUN/AGO4/AHCYL1/FOXO3/PML/PPP2R5B/ERBB2/GATAD2B/NEDD4/FOXO4/AGO1/MYD88/SALL4/CHUK/PDGFA/PDPK1/FRS2/…
376	c2.cp.reactome	REACTOME_CYCLIN_A_CDK2_ASSOCIATED_EVENTS_AT_S_PHASE_ENTRY	REACTOME_CYCLIN_A_CDK2_ASSOCIATED_EVENTS_AT_S_PHASE_ENTRY	85	-0.557093	-1.56713	0.00208043	0.00903145	0.00531003	4174	tags=45%	list=11%	signal=40%	SKP1/RBBP4/PSMC3/PSMA6/PSMA1/CDK4/CDC25A/PSMB10/E2F1/PSMD12/PSMC6/MNAT1/PSMA5/CCNA2/PSMD14/PSMB7/PSMD4/PSMA4/PSMD10/PSMB2/UBB/PSMB1/PSMB8/PSMA7/RPS27A/SKP2/PSMB6/PSMA3/PSMB4/UBA52/PSME1/PSMB3/PSMB5/SEM1/PSMB9/PSME2/CKS1B/PSMA2
377	c2.cp.reactome	REACTOME_O_LINKED_GLYCOSYLATION_OF_MUCINS	REACTOME_O_LINKED_GLYCOSYLATION_OF_MUCINS	62	0.608114	1.5837	0.00212496	0.00919398	0.00540559	7823	tags=50%	list=21%	signal=39%	GALNT10/MUC16/MUC5B/B3GNT3/GALNT18/ST3GAL1/B4GALT5/B3GNT7/MUC4/GALNT5/GALNT2/GALNT15/GALNT1/B3GNT9/GALNT9/B3GNT2/ST3GAL4/ST6GAL1/B3GNT8/MUC3A/ST3GAL2/GALNT11/GCNT4/MUC20/ST6GALNAC2/GALNT14/GCNT1/MUC5AC/ST3GAL3/GALNT7/GALNT4
378	c2.cp.reactome	REACTOME_STIMULI_SENSING_CHANNELS	REACTOME_STIMULI_SENSING_CHANNELS	106	0.547219	1.52688	0.00214156	0.00923502	0.00542972	5981	tags=39%	list=16%	signal=32%	TPCN1/WNK1/TRPV4/TTYH3/TRPM4/SGK1/ANO6/TRPV2/WWP1/CLCN6/STOM/TRPM2/ANO9/ASPH/TTYH2/CLCN7/TRPC4AP/TRPM7/OSTM1/ANO1/ANO8/TPCN2/RIPK1/ASIC2/RIPK3/RAF1/CLIC2/ASIC1/CLCN3/TSC22D3/UBC/MLKL/WNK4/NALCN/SLC9B2/WNK2/MCOLN1/ANO7/CLCN5/SCNN1A/TRPC6
379	c2.cp.reactome	REACTOME_MITOTIC_SPINDLE_CHECKPOINT	REACTOME_MITOTIC_SPINDLE_CHECKPOINT	111	-0.513046	-1.52235	0.0021495	0.00923856	0.0054318	4119	tags=46%	list=11%	signal=41%	CENPL/UBE2D1/SKA1/SGO2/CDC26/MIS12/CENPT/NUDC/DYNLL2/SGO1/BUB3/PPP2CB/NUP37/KIF18A/NUP85/SEC13/DSN1/KIF2C/B9D2/ANAPC16/CENPK/CDCA8/ANAPC10/CENPH/ITGB3BP/NUF2/UBE2E1/NSL1/CENPN/PLK1/CENPU/NDC80/ANAPC15/SPC25/SKA2/ZWINT/CENPQ/DYNLL1/UBE2S/CENPS/MAD2L1/AURKB/CDC20/RPS27/PMF1/SPC24/CENPA/CENPM/BIRC5/UBE2C/ANAPC11
380	c2.cp.reactome	REACTOME_SIGNALING_BY_CSF1_M_CSF_IN_MYELOID_CELLS	REACTOME_SIGNALING_BY_CSF1_M_CSF_IN_MYELOID_CELLS	31	0.718329	1.65377	0.00219942	0.00942195	0.00553963	4499	tags=68%	list=12%	signal=60%	CSF1R/CSF1/HCK/INPP5D/STAT3/PTPN11/PIK3R1/KRAS/INPPL1/SRC/CBL/SHC1/PIK3CB/PIK3CG/GAB2/GAB3/LYN/PIK3CA/PLCG2/UBC/IL34
381	c2.cp.reactome	REACTOME_SIGNALING_BY_SCF_KIT	REACTOME_SIGNALING_BY_SCF_KIT	43	0.685007	1.66424	0.00221052	0.00943813	0.00554914	4757	tags=48%	list=13%	signal=42%	MMP9/SH2B3/PTPRU/STAT5A/VAV1/STAT3/STAT5B/PTPN11/PIK3R1/KRAS/SRC/CBL/GAB2/GRB10/LYN/PIK3CA/PRKCA/FER/JAK2/KITLG/KIT
382	c2.cp.reactome	REACTOME_SIGNALING_BY_NOTCH1	REACTOME_SIGNALING_BY_NOTCH1	74	0.584199	1.57315	0.00221774	0.00943813	0.00554914	6498	tags=59%	list=18%	signal=49%	NCOR2/NOTCH1/DTX4/TLE4/HEYL/CNTN1/MYC/MAML1/NEURL1B/EP300/TLE3/CREBBP/ADAM10/HDAC4/ADAM17/HDAC5/HDAC7/MAML2/MAML3/NCOR1/ITCH/NUMB/DTX1/KAT2B/TLE1/ARRB1/CDK8/HIF1A/JAG2/DLL4/DLL1/UBC/DTX2/HDAC3/TLE2/MIB1/MIB2/PSEN1/JAG1/HDAC6/MAMLD1/TBL1XR1/TBL1X/NBEA
383	c2.cp.reactome	REACTOME_ANCHORING_FIBRIL_FORMATION	REACTOME_ANCHORING_FIBRIL_FORMATION	15	0.851807	1.70595	0.00230774	0.00978903	0.00575545	3026	tags=60%	list=8%	signal=55%	COL1A1/COL1A2/COL4A1/COL4A2/LAMB3/BMP1/LAMC2/COL7A1/COL4A5
384	c2.cp.reactome	REACTOME_TRANSPORT_TO_THE_GOLGI_AND_SUBSEQUENT_MODIFICATION	REACTOME_TRANSPORT_TO_THE_GOLGI_AND_SUBSEQUENT_MODIFICATION	185	0.487259	1.44782	0.00232158	0.00981566	0.00577111	6077	tags=42%	list=17%	signal=35%	SEC24C/MGAT5/GBF1/TRAPPC10/COPZ2/SPTBN2/MAN1A1/SEC16A/PPP6R1/B4GALT1/B4GALT5/DYNC1LI2/MAN1C1/SPTBN1/SEC24D/SERPINA1/DYNC1H1/NSF/TGFA/MGAT3/GOLGB1/BET1L/MAN2A1/SEC24A/GOLGA2/SEC23A/COG3/TUBA4A/DCTN4/SPTAN1/MGAT4A/ARCN1/COG6/TUBB6/MAN2A2/COPA/SEC24B/COL7A1/CTSZ/TBC1D20/NAPA/TUBB2A/MCFD2/SEC31A/COPB1/ANKRD28/KDELR3/MGAT1/DCTN1/GORASP1/STX17/COG5/ANK3/GOSR1/LMAN1/USO1/ST3GAL4/MIA3/ARFGAP1/ST6GAL1/ARF…
385	c2.cp.reactome	REACTOME_DUAL_INCISION_IN_TC_NER	REACTOME_DUAL_INCISION_IN_TC_NER	65	-0.577823	-1.57451	0.00235378	0.00991951	0.00583217	3212	tags=38%	list=9%	signal=35%	POLD4/ISY1/HMGN1/POLE3/MNAT1/POLR2C/PPIE/UBB/RFC2/POLD2/POLE2/RPS27A/RFC4/POLR2H/GTF2H5/POLR2G/UBA52/POLR2K/PCNA/RPA3/POLR2L/POLE4/POLR2I/POLR2J/RBX1
386	c2.cp.reactome	REACTOME_VEGFR2_MEDIATED_CELL_PROLIFERATION	REACTOME_VEGFR2_MEDIATED_CELL_PROLIFERATION	19	0.784066	1.63833	0.0023726	0.00994513	0.00584723	4871	tags=74%	list=13%	signal=64%	ITPR3/RASA1/SPHK1/KDR/ITPR2/PLCG1/KRAS/SRC/AHCYL1/PDPK1/PRKCA/ITPR1/PRKCB/VEGFA
387	c2.cp.reactome	REACTOME_RAB_GEFS_EXCHANGE_GTP_FOR_GDP_ON_RABS	REACTOME_RAB_GEFS_EXCHANGE_GTP_FOR_GDP_ON_RABS	89	0.566104	1.55507	0.00237519	0.00994513	0.00584723	5288	tags=45%	list=14%	signal=39%	RAB31/SBF1/TRAPPC10/MADD/ALS2CL/DENND2B/DENND5A/ULK1/AKT3/RIN2/ANKRD27/RAB35/AKT2/RAB3GAP1/RIC1/DENND3/SBF2/RIN1/DENND4B/RAB8B/RGP1/DENND1C/DENND4A/DENND4C/RAB7B/TRAPPC11/RAB21/TRAPPC8/DENND2A/RAB14/GAPVD1/DENND1A/RAB5C/RAB27A/HPS1/MON1B/RAB3IL1/TRAPPC9/RAB5A/RAB5B
388	c2.cp.reactome	REACTOME_GP1B_IX_V_ACTIVATION_SIGNALLING	REACTOME_GP1B_IX_V_ACTIVATION_SIGNALLING	12	0.864333	1.66077	0.00241914	0.0100966	0.00593629	1688	tags=50%	list=5%	signal=48%	COL1A1/COL1A2/FLNA/VWF/PIK3R1/SRC
389	c2.cp.reactome	REACTOME_SIGNALLING_TO_ERKS	REACTOME_SIGNALLING_TO_ERKS	34	0.696588	1.63143	0.00246937	0.0102732	0.00604013	7277	tags=62%	list=20%	signal=50%	RAPGEF1/KRAS/SRC/SHC1/SHC2/RALGDS/FRS2/MAPK1/MAPK14/KIDINS220/MAPKAPK2/CRKL/MAPK11/CRK/RALB/GRB2/MAP2K1/SOS1/MAP2K2/YWHAB/BRAF
390	c2.cp.reactome	REACTOME_INTERACTION_BETWEEN_L1_AND_ANKYRINS	REACTOME_INTERACTION_BETWEEN_L1_AND_ANKYRINS	30	0.720222	1.65549	0.00248777	0.0103167	0.00606568	7443	tags=57%	list=20%	signal=45%	L1CAM/SPTBN2/SPTBN1/SPTAN1/NFASC/KCNQ3/ANK3/SCN4B/SCN8A/SPTBN5/SCN1B/ACTG1/ACTB/SCN5A/NRCAM/SCN3B/SCN4A
391	c2.cp.reactome	REACTOME_SPHINGOLIPID_METABOLISM	REACTOME_SPHINGOLIPID_METABOLISM	89	0.565348	1.553	0.00249621	0.0103187	0.00606689	6488	tags=54%	list=18%	signal=45%	ESYT2/PSAP/SPNS2/CERK/SMPD1/ARSI/PRKD2/SPHK1/SGPP2/SPTLC1/PLPP1/PLPP3/ARSB/PRKD1/SGPP1/HEXB/ARSJ/OSBP/SGPL1/SAMD8/CTSA/ACER2/SPHK2/SGMS1/STS/SPTLC2/ARSA/NEU3/GM2A/ESYT1/SGMS2/CSNK1G2/GBA2/NEU4/CERT1/UGCG/GLB1/CERS6/ALDH3A2/SPTLC3/SMPD4/PPM1L/GLTP/ARSL/SMPD3/KDSR/GALC/ASAH1
392	c2.cp.reactome	REACTOME_ERYTHROPOIETIN_ACTIVATES_PHOSPHOINOSITIDE_3_KINASE_PI3K	REACTOME_ERYTHROPOIETIN_ACTIVATES_PHOSPHOINOSITIDE_3_KINASE_PI3K	12	0.862365	1.65699	0.00259071	0.0106754	0.00627657	4566	tags=83%	list=12%	signal=73%	PIK3CD/IRS2/PIK3R1/PIK3R5/PIK3CB/PIK3CG/LYN/PIK3CA/JAK2/GAB1
393	c2.cp.reactome	REACTOME_INTERLEUKIN_2_SIGNALING	REACTOME_INTERLEUKIN_2_SIGNALING	12	0.861508	1.65535	0.00265933	0.0109235	0.00642244	3214	tags=75%	list=9%	signal=68%	JAK1/STAT5A/IL2RB/STAT5B/JAK3/PTK2B/SHC1/IL2RG/IL2RA
394	c2.cp.reactome	REACTOME_HEPARAN_SULFATE_HEPARIN_HS_GAG_METABOLISM	REACTOME_HEPARAN_SULFATE_HEPARIN_HS_GAG_METABOLISM	55	0.639746	1.63414	0.0027374	0.0112086	0.00659011	7095	tags=58%	list=19%	signal=47%	VCAN/HSPG2/BGN/NDST1/DCN/SDC1/CSPG4/GPC6/GPC1/SDC3/XYLT1/GLCE/AGRN/HS3ST3B1/IDS/HGSNAT/HS6ST1/HPSE/HS2ST1/XYLT2/EXT2/HS3ST3A1/SGSH/HS3ST2/GLB1/SLC35D2/SDC4/NDST2/BCAN/EXT1/NAGLU/B3GAT1
395	c2.cp.reactome	REACTOME_PD_1_SIGNALING	REACTOME_PD_1_SIGNALING	26	0.755119	1.68063	0.00276227	0.0112749	0.00662909	8426	tags=81%	list=23%	signal=62%	CD4/PTPN11/HLA-DQA2/HLA-DQB2/HLA-DPA1/PDCD1LG2/HLA-DQA1/CD3E/HLA-DRA/HLA-DQB1/TRBV7-9/HLA-DRB5/HLA-DPB1/CD247/TRAV29DV5/CD3G/PDCD1/TRAV8-4/CD274/LCK/TRAV19
396	c2.cp.reactome	REACTOME_RORA_ACTIVATES_GENE_EXPRESSION	REACTOME_RORA_ACTIVATES_GENE_EXPRESSION	18	0.80612	1.65655	0.00280635	0.0114189	0.00671376	6465	tags=89%	list=18%	signal=73%	MED1/NCOA2/NCOA6/SREBF1/RXRA/HELZ2/EP300/PPARA/CREBBP/NCOA1/CARM1/RORA/CPT1A/CHD9/TBL1XR1/TBL1X
397	c2.cp.reactome	REACTOME_CHONDROITIN_SULFATE_BIOSYNTHESIS	REACTOME_CHONDROITIN_SULFATE_BIOSYNTHESIS	20	0.786444	1.66743	0.00287278	0.0116527	0.0068512	4240	tags=65%	list=12%	signal=58%	VCAN/BGN/CHST15/DCN/CHST11/CHST3/CSGALNACT2/CSPG4/CHSY3/CHSY1/CHPF2/CHPF/CSGALNACT1
398	c2.cp.reactome	REACTOME_SCAVENGING_BY_CLASS_A_RECEPTORS	REACTOME_SCAVENGING_BY_CLASS_A_RECEPTORS	19	0.779247	1.62826	0.00289214	0.0116584	0.00685454	909	tags=42%	list=2%	signal=41%	COL1A1/COL3A1/COL1A2/COLEC12/COL4A1/COL4A2/MARCO/MSR1
399	c2.cp.reactome	REACTOME_NUCLEAR_RECEPTOR_TRANSCRIPTION_PATHWAY	REACTOME_NUCLEAR_RECEPTOR_TRANSCRIPTION_PATHWAY	53	0.63817	1.62181	0.00289199	0.0116584	0.00685454	5512	tags=45%	list=15%	signal=39%	NCOR2/NR4A1/MED1/VDR/NR3C1/NR2F1/RXRA/NR2C2/NR1D1/PPARA/NR4A3/RARG/PPARD/NCOR1/ESRRA/NR1D2/RARB/RARA/THRA/NRBF2/RORA/NR1H2/NRBP1/PPARG
400	c2.cp.reactome	REACTOME_DISEASES_OF_IMMUNE_SYSTEM	REACTOME_DISEASES_OF_IMMUNE_SYSTEM	30	0.716052	1.64591	0.00293384	0.0117173	0.00688918	7208	tags=77%	list=20%	signal=62%	CD14/TICAM1/TLR4/TLR2/TLR1/NFKB1/CD36/TRAF3/BTK/MYD88/CHUK/NFKB2/TLR6/LY96/TLR5/TLR3/IKBKG/S100A9/TIRAP/TLR10/RELA/UNC93B1/IKBKB
401	c2.cp.reactome	REACTOME_HEME_SIGNALING	REACTOME_HEME_SIGNALING	47	0.649255	1.60748	0.0029189	0.0117173	0.00688918	6115	tags=66%	list=17%	signal=55%	RAI1/HMOX1/MAFK/TLR4/MED1/MEF2D/NCOA2/NCOA6/RXRA/MEF2C/NR1D1/HELZ2/EP300/NRIP1/PPARA/CREBBP/NPAS2/NCOR1/BACH1/CRTC3/NCOA1/SLC46A1/LY96/CARM1/HDAC3/RORA/CRTC1/CLOCK/CHD9/TBL1XR1/CRTC2
402	c2.cp.reactome	REACTOME_SARS_COV_2_ACTIVATES_MODULATES_INNATE_AND_ADAPTIVE_IMMUNE_RESPONSES	REACTOME_SARS_COV_2_ACTIVATES_MODULATES_INNATE_AND_ADAPTIVE_IMMUNE_RESPONSES	125	0.523884	1.50082	0.00293351	0.0117173	0.00688918	7834	tags=57%	list=21%	signal=45%	SEC24C/JAK1/POM121/LARP1/TLR2/NUP98/BECN1/TLR7/PTPN11/POM121C/SEC24D/TLR1/STAT2/IRAK1/NLRP3/CREBBP/TRAF3/IL17RA/SEC24A/SEC23A/TAB2/TLR8/NOD1/MAVS/TRIM25/TRIM4/TPR/SEC24B/IFNAR1/CHUK/RANBP2/IKBKE/NUP214/TRAF6/NUP58/TBK1/PIK3R4/G3BP1/TYK2/IFNAR2/NUP210/NUP50/TAB3/UBC/NUP62/NUP188/NUP133/RIPK2/NDC1/TOMM70/NUP205/NUP107/NUP160/IKBKG/NUP43/UBE2V1/MASP2/NOD2/PIK3C3/HLA-E/TAB1/G3BP2/IKBKB/RNF135/SFTPD/M…
403	c2.cp.reactome	REACTOME_DAG_AND_IP3_SIGNALING	REACTOME_DAG_AND_IP3_SIGNALING	41	0.679928	1.64956	0.00313679	0.0124894	0.00734314	6498	tags=61%	list=18%	signal=50%	ITPR3/ADCY7/ADCY6/ADCY9/ITPR2/PLCG1/ADCY3/CAMKK2/CAMK2G/AHCYL1/PDE1B/CAMKK1/ADCY8/PRKCA/ITPR1/PRKCG/PDE1A/PRKX/CAMK2D/GRK2/PRKAR1A/PRKAR2A/PRKACB/ADCY4/NBEA
404	c2.cp.reactome	REACTOME_NOTCH_HLH_TRANSCRIPTION_PATHWAY	REACTOME_NOTCH_HLH_TRANSCRIPTION_PATHWAY	28	0.74031	1.68451	0.00331813	0.0131309	0.00772029	6465	tags=68%	list=18%	signal=56%	NCOR2/NOTCH2/NOTCH1/MAML1/NOTCH3/CREBBP/HDAC4/HDAC5/HDAC7/MAML2/MAML3/NCOR1/KAT2B/HDAC3/NOTCH4/HDAC6/MAMLD1/TBL1XR1/TBL1X
405	c2.cp.reactome	REACTOME_HOST_INTERACTIONS_OF_HIV_FACTORS	REACTOME_HOST_INTERACTIONS_OF_HIV_FACTORS	131	-0.479986	-1.45335	0.00330918	0.0131309	0.00772029	5073	tags=46%	list=14%	signal=40%	PSMD6/AAAS/PSMD7/NUP42/ATP6V1H/SLC25A5/SLC25A6/CD8B/SKP1/PSMC3/ARF1/NUP37/PSMA6/RAN/PSMA1/NUP85/PSMB10/SEC13/PSMD12/PSIP1/AP2S1/PSMC6/NUP54/RAE1/AP1S1/PSMA5/AP1M2/NUP35/PSMD14/SLC25A4/PSMB7/PSMD4/PSMA4/PSMD10/PSMB2/UBB/HMGA1/AP1S2/PPIA/PSMB1/HLA-A/PSMB8/PSMA7/RPS27A/PSMB6/PSMA3/ELOC/PSMB4/UBA52/PSME1/PSMB3/PSMB5/SEM1/PSMB9/PSME2/RANBP1/RBX1/BANF1/PSMA2/ELOB
406	c2.cp.reactome	REACTOME_CLASS_A_1_RHODOPSIN_LIKE_RECEPTORS	REACTOME_CLASS_A_1_RHODOPSIN_LIKE_RECEPTORS	329	0.430626	1.33391	0.00334952	0.0132148	0.00776964	5700	tags=26%	list=16%	signal=23%	CXCL12/C3/PTGER2/ADRA2A/C5AR1/FPR3/C3AR1/F2R/EDNRA/GPR183/APLNR/FPR1/CX3CR1/PTAFR/PSAP/ECE1/LPAR5/PLPPR2/CCR1/SAA1/HRH1/GPR68/S1PR1/P2RY13/APP/CMKLR1/HRH2/CCL11/CXCL16/ACKR1/PLPPR4/GPR4/P2RY6/AVPR2/CCL4/F2RL1/CXCL9/CCR5/PTGER4/P2RY2/ADORA1/CCL3/ACKR3/BDKRB2/LPAR6/GPR132/LPAR1/GPER1/OXTR/PTGIR/HCAR1/PTGER3/ADRA1B/AVPR1A/P2RY12/TBXA2R/APLN/CCR2/CCL21/HCAR2/EDN1/GRP/CXCR3/CCL3L3/P2RY1/CX3CL1/CCRL2/P…
407	c2.cp.reactome	REACTOME_ION_CHANNEL_TRANSPORT	REACTOME_ION_CHANNEL_TRANSPORT	183	0.481681	1.42933	0.00342812	0.0134839	0.00792786	5981	tags=41%	list=16%	signal=34%	ATP11A/ATP1A3/TPCN1/WNK1/TRPV4/TTYH3/TRPM4/SGK1/ANO6/TRPV2/ATP10A/ATP9A/WWP1/CLCN6/STOM/ATP2B4/PLN/TRPM2/ATP11B/ANO9/ASPH/ATP1A1/TCIRG1/ATP6V1B2/ATP10D/CAMK2G/TTYH2/CLCN7/ATP8B1/ATP6V0A1/ATP2A2/TRPC4AP/TRPM7/ATP2A3/OSTM1/ANO1/ANO8/ATP8B2/TPCN2/ATP13A2/RIPK1/ATP7B/ASIC2/ATP6V1C1/RIPK3/RAF1/CLIC2/ASIC1/CLCN3/ATP2B2/TSC22D3/ATP6V1A/UBC/CAMK2D/ATP10B/ATP12A/ATP8A1/MLKL/WNK4/ATP9B/ATP2C1/ATP6V0A2/NALC…
408	c2.cp.reactome	REACTOME_SENSORY_PROCESSING_OF_SOUND_BY_OUTER_HAIR_CELLS_OF_THE_COCHLEA	REACTOME_SENSORY_PROCESSING_OF_SOUND_BY_OUTER_HAIR_CELLS_OF_THE_COCHLEA	55	0.629742	1.60859	0.00348976	0.0136251	0.00801087	6525	tags=42%	list=18%	signal=34%	MYH9/MYO1C/EPS8/MSN/EPB41L1/EPS8L2/SPTBN1/MPP1/EPB41L3/CDH23/CLIC5/GSN/SPTAN1/FSCN2/WHRN/ATP2B2/KCNMB1/CASK/KCNMA1/PLS1/EZR/ACTG1/ACTB
409	c2.cp.reactome	REACTOME_NUCLEOTIDE_EXCISION_REPAIR	REACTOME_NUCLEOTIDE_EXCISION_REPAIR	110	-0.504556	-1.49869	0.00348164	0.0136251	0.00801087	3816	tags=35%	list=10%	signal=32%	UBE2V2/POLR2D/RAD23A/POLD4/ISY1/HMGN1/POLE3/UBE2N/MNAT1/PARP2/INO80E/INO80C/COPS6/POLR2C/PPIE/UBB/RFC2/POLD2/POLE2/UBE2I/RPS27A/GPS1/RFC4/POLR2H/SUMO2/GTF2H5/POLR2G/UBA52/POLR2K/SUMO1/INO80B/PCNA/RPA3/POLR2L/POLE4/POLR2I/CETN2/POLR2J/RBX1
410	c2.cp.reactome	REACTOME_SARS_COV_1_HOST_INTERACTIONS	REACTOME_SARS_COV_1_HOST_INTERACTIONS	96	-0.515481	-1.49768	0.0034955	0.0136251	0.00801087	3716	tags=49%	list=10%	signal=44%	RPS11/FKBP1A/KPNA2/RPS12/TKFC/BST2/PYCARD/PPIG/PPIB/RPS19/PSMC6/SFN/YWHAE/RPS2/RPSA/RPS24/RPS9/RPS3/RPS3A/RPS4X/RPS16/NMI/PCBP2/RPS13/RPS14/UBB/RPS6/UBE2I/PPIA/RPS8/RPS27A/RPS15/RPS15A/RPS25/UBA52/RPS28/RPS18/RPS7/RPS27/RPS17/RPS10/RPS26/FAU/RPS29/RPS21/RPS20/PPIH
411	c2.cp.reactome	REACTOME_SIGNALING_BY_EGFR	REACTOME_SIGNALING_BY_EGFR	50	0.639062	1.60708	0.00367161	0.0141898	0.0083429	6084	tags=60%	list=17%	signal=50%	ADAM12/PXN/EGFR/PTPN11/PIK3R1/PLCG1/TGFA/ARHGEF7/PTPRK/HBEGF/KRAS/SRC/CBL/ADAM10/SHC1/ADAM17/PTPN3/PAG1/PIK3CA/SH3GL1/UBC/STAM/EPS15/GAB1/EPN1/HGS/GRB2/PTPN12/SOS1/STAM2
412	c2.cp.reactome	REACTOME_PROTEIN_PROTEIN_INTERACTIONS_AT_SYNAPSES	REACTOME_PROTEIN_PROTEIN_INTERACTIONS_AT_SYNAPSES	87	0.559146	1.53298	0.00367318	0.0141898	0.0083429	6366	tags=39%	list=17%	signal=32%	PPFIBP1/PTPRS/GRIN2D/EPB41L2/SYT7/EPB41L1/PDLIM5/LRRC4B/EPB41/NLGN2/EPB41L3/LRFN3/DLGAP4/SIPA1L1/PTPRF/PTPRD/PPFIBP2/DLG4/LRFN1/PPFIA1/APBA2/DLG1/IL1RAP/PPFIA4/SHANK1/CASK/DBNL/FLOT2/LIN7A/SHANK2/SYT2/HOMER1/APBA1/GRIN2A
413	c2.cp.reactome	REACTOME_TRANSCRIPTION_COUPLED_NUCLEOTIDE_EXCISION_REPAIR_TC_NER	REACTOME_TRANSCRIPTION_COUPLED_NUCLEOTIDE_EXCISION_REPAIR_TC_NER	78	-0.536835	-1.50407	0.00367147	0.0141898	0.0083429	3212	tags=35%	list=9%	signal=32%	POLD4/ISY1/HMGN1/POLE3/MNAT1/COPS6/POLR2C/PPIE/UBB/RFC2/POLD2/POLE2/RPS27A/GPS1/RFC4/POLR2H/GTF2H5/POLR2G/UBA52/POLR2K/PCNA/RPA3/POLR2L/POLE4/POLR2I/POLR2J/RBX1
414	c2.cp.reactome	REACTOME_SIGNALING_BY_FGFR1_IN_DISEASE	REACTOME_SIGNALING_BY_FGFR1_IN_DISEASE	37	0.671099	1.60857	0.00373661	0.014392	0.00846179	4719	tags=46%	list=13%	signal=40%	MYO18A/STAT5A/STAT3/STAT5B/CUX1/PIK3R1/PLCG1/FGF1/LRRFIP1/KRAS/GAB2/ZMYM2/BCR/FRS2/PIK3CA/GAB1/FGFR1OP2
415	c2.cp.reactome	REACTOME_RNA_POLYMERASE_II_TRANSCRIPTION_TERMINATION	REACTOME_RNA_POLYMERASE_II_TRANSCRIPTION_TERMINATION	67	-0.558954	-1.51831	0.00376286	0.0144503	0.00849602	4709	tags=42%	list=13%	signal=37%	CSTF2/U2AF1L4/NUDT21/EIF4A3/CPSF3/CSTF1/SARNP/RBM8A/SRSF7/SRSF3/CSTF3/THOC3/SRSF2/THOC7/RNPS1/PABPN1/SLBP/SNRPD3/DDX39A/MAGOHB/THOC6/LSM10/MAGOH/SNRPB/SNRPF/SNRPE/ALYREF/SNRPG
416	c2.cp.reactome	REACTOME_CROSS_PRESENTATION_OF_SOLUBLE_EXOGENOUS_ANTIGENS_ENDOSOMES	REACTOME_CROSS_PRESENTATION_OF_SOLUBLE_EXOGENOUS_ANTIGENS_ENDOSOMES	49	-0.62666	-1.62694	0.00399533	0.0152978	0.00899431	3868	tags=53%	list=11%	signal=48%	PSMC3/PSMA6/PSMA1/PSMB10/PSMD12/PSMC6/PSMA5/PSMD14/PSMB7/PSMD4/PSMA4/PSMD10/PSMB2/PSMB1/PSMB8/PSMA7/PSMB6/PSMA3/PSMB4/PSME1/PSMB3/PSMB5/SEM1/PSMB9/PSME2/PSMA2
417	c2.cp.reactome	REACTOME_INOSITOL_PHOSPHATE_METABOLISM	REACTOME_INOSITOL_PHOSPHATE_METABOLISM	48	0.64052	1.59675	0.00404669	0.0154488	0.00908314	4988	tags=58%	list=14%	signal=50%	PLCD3/INPP5D/ITPKC/OCRL/PLCG1/PLCB2/INPPL1/PTEN/ITPKB/PPIP5K1/PLCB3/SYNJ1/IP6K3/IP6K1/INPP4A/PLCE1/IPPK/PPIP5K2/PLCG2/INPP5A/NUDT10/INPP5B/PLD4/IMPA1/IPMK/PLCD1/INPP4B/NUDT4
418	c2.cp.reactome	REACTOME_GLUTATHIONE_CONJUGATION	REACTOME_GLUTATHIONE_CONJUGATION	35	-0.647689	-1.59738	0.00407432	0.0155087	0.00911832	5496	tags=63%	list=15%	signal=54%	CHAC1/AKR1A1/GSS/GSTO2/GSTA2/GSTO1/GGT1/GSTA4/GSTM4/GSTM3/GSTM2/MGST3/MGST1/GGT6/GGCT/GSTM1/GSTZ1/GSTK1/CHAC2/GSTA1/MGST2/GSTP1
419	c2.cp.reactome	REACTOME_EPH_EPHRIN_SIGNALING	REACTOME_EPH_EPHRIN_SIGNALING	92	0.556545	1.53091	0.00411842	0.0156307	0.00919007	6675	tags=52%	list=18%	signal=43%	MMP2/MMP9/MYH14/MYH9/RASA1/EPHA2/AP2A1/EFNA5/EPHB2/VAV2/MYH11/MYH10/AP2B1/EPHB3/EPHA4/AP2A2/ARHGEF7/SRC/ADAM10/EPHB4/ITSN1/LIMK2/TIAM1/ARPC1B/LYN/ARHGEF28/CLTC/GIT1/LIMK1/ROCK2/EPHA3/DNM1/PTK2/ACTR2/PAK2/KALRN/ACTR3/EFNB2/PAK3/PSEN1/SDCBP/AP2M1/EFNA2/ACTG1/ACTB/EPHB6/ROCK1/NCK2
420	c2.cp.reactome	REACTOME_GPCR_LIGAND_BINDING	REACTOME_GPCR_LIGAND_BINDING	462	0.407752	1.29433	0.00419315	0.015868	0.00932956	5700	tags=23%	list=16%	signal=20%	CXCL12/C3/PTGER2/ADRA2A/C5AR1/FPR3/C3AR1/FZD1/F2R/EDNRA/GPR183/APLNR/FPR1/CX3CR1/PTAFR/PSAP/ECE1/LPAR5/WNT9A/PLPPR2/CCR1/SAA1/HRH1/ADM/GNG2/GPR68/S1PR1/P2RY13/APP/GNG12/CMKLR1/HRH2/CCL11/CXCL16/ACKR1/WNT7B/PLPPR4/GPR4/ADGRE2/P2RY6/AVPR2/CCL4/F2RL1/CXCL9/ADGRE5/CCR5/PTGER4/P2RY2/SCT/ADORA1/CCL3/ACKR3/BDKRB2/LPAR6/FZD8/GPR132/LPAR1/GPER1/OXTR/PTGIR/GNB4/HCAR1/WNT7A/PTGER3/FZD7/ADRA1B/AVPR1A/P2RY12/…
421	c2.cp.reactome	REACTOME_PLATELET_HOMEOSTASIS	REACTOME_PLATELET_HOMEOSTASIS	85	0.561935	1.54067	0.0042058	0.0158696	0.0093305	6150	tags=45%	list=17%	signal=37%	ITPR3/STIM1/PECAM1/PTPN11/FGR/GNG2/GUCY1A1/P2RX7/ITPR2/ATP2B4/GNG12/PRKG1/ATP2A2/LRP8/PPP2R5B/ATP2A3/ORAI2/PTGIR/PDE1B/MAPK14/GNB4/ITPR1/PDE2A/PDE10A/ATP2B2/PDE1A/GNG7/NOS3/KCNMB1/PPP2R1B/KCNMA1/GUCY1B1/ATP2B1/PDE5A/SLC8A1/TRPC6/GUCY1A2/PPP2R1A
422	c2.cp.reactome	REACTOME_TRANSCRIPTIONAL_REGULATION_BY_NPAS4	REACTOME_TRANSCRIPTIONAL_REGULATION_BY_NPAS4	33	0.698901	1.62983	0.00431044	0.0162173	0.00953493	5177	tags=55%	list=14%	signal=47%	PLK2/FOS/GEM/NR3C1/CREBBP/ARNT/AGO4/AGO1/AGO2/MAPK1/MDM2/IQSEC3/TNRC6B/ARNT2/SRF/CDK5R1/MAGED1/TNRC6A
423	c2.cp.reactome	REACTOME_UNWINDING_OF_DNA	REACTOME_UNWINDING_OF_DNA	12	-0.851486	-1.62102	0.00434072	0.016284	0.00957414	5259	tags=83%	list=14%	signal=71%	MCM7/MCM4/MCM5/GINS3/MCM3/MCM6/MCM2/GINS1/CDC45/GINS2
424	c2.cp.reactome	REACTOME_TP53_REGULATES_METABOLIC_GENES	REACTOME_TP53_REGULATES_METABOLIC_GENES	83	-0.540923	-1.51826	0.00480796	0.0179848	0.0105742	2913	tags=39%	list=8%	signal=36%	SFN/YWHAE/TACO1/COX18/LAMTOR3/GSR/CYCS/PRDX1/COX20/COX7A2L/MLST8/RHEB/LAMTOR1/COX16/COX6C/COX7C/SURF1/COX5A/NDUFA4/TXN/LAMTOR2/PRDX2/COX4I1/COX14/COX6A1/COX6B1/PRDX5/LAMTOR4/LAMTOR5/COX7B/COX5B/COX8A
425	c2.cp.reactome	REACTOME_TRANSCRIPTIONAL_ACTIVITY_OF_SMAD2_SMAD3_SMAD4_HETEROTRIMER	REACTOME_TRANSCRIPTIONAL_ACTIVITY_OF_SMAD2_SMAD3_SMAD4_HETEROTRIMER	51	0.624265	1.57389	0.00485136	0.018095	0.0106389	4803	tags=45%	list=13%	signal=39%	SERPINE1/COL1A2/NCOR2/SKI/CDKN2B/MYC/RNF111/EP300/SMAD3/SP1/JUNB/NCOR1/WWTR1/MAPK1/CCNK/CDK8/USP9X/SKIL/SMAD7/FURIN/UBC/CCNT1/TGIF2
426	c2.cp.reactome	REACTOME_SIGNALING_BY_TYPE_1_INSULIN_LIKE_GROWTH_FACTOR_1_RECEPTOR_IGF1R	REACTOME_SIGNALING_BY_TYPE_1_INSULIN_LIKE_GROWTH_FACTOR_1_RECEPTOR_IGF1R	54	0.61976	1.57881	0.00487305	0.0181238	0.0106559	6724	tags=48%	list=18%	signal=39%	IGF2/CILP/PTPN11/IRS2/FGF7/PIK3R1/FGF1/IRS1/AKT2/KRAS/SHC1/IGF1R/PIK3CB/GAB2/PDPK1/FRS2/PIK3R4/PIK3CA/FGFR2/GAB1/FGFR3/GRB2/SOS1/FGF10/PDE3B/PIK3C3
427	c2.cp.reactome	REACTOME_PURINERGIC_SIGNALING_IN_LEISHMANIASIS_INFECTION	REACTOME_PURINERGIC_SIGNALING_IN_LEISHMANIASIS_INFECTION	26	0.735766	1.63756	0.00493114	0.0182354	0.0107215	3476	tags=54%	list=9%	signal=49%	C3/C3AR1/NT5E/HMOX1/TXNIP/IL1B/P2RX7/NFKB1/IL18/APP/NLRP3/ENTPD1/NFKB2/CASP1
428	c2.cp.reactome	REACTOME_CASPASE_ACTIVATION_VIA_EXTRINSIC_APOPTOTIC_SIGNALLING_PATHWAY	REACTOME_CASPASE_ACTIVATION_VIA_EXTRINSIC_APOPTOTIC_SIGNALLING_PATHWAY	26	0.735465	1.63689	0.00493114	0.0182354	0.0107215	6598	tags=65%	list=18%	signal=54%	UNC5B/CD14/TICAM1/TLR4/DAPK1/UNC5A/TNFRSF10B/FAS/DAPK3/APPL1/RIPK1/DAPK2/LY96/MAGED1/FASLG/TRAF2/CFLAR
429	c2.cp.reactome	REACTOME_P130CAS_LINKAGE_TO_MAPK_SIGNALING_FOR_INTEGRINS	REACTOME_P130CAS_LINKAGE_TO_MAPK_SIGNALING_FOR_INTEGRINS	15	0.833711	1.66971	0.00499232	0.0183553	0.010792	4167	tags=67%	list=11%	signal=59%	FN1/APBB1IP/TLN1/VWF/ITGB3/SRC/BCAR1/RAP1B/PTK2/CRK
430	c2.cp.reactome	REACTOME_EXTENSION_OF_TELOMERES	REACTOME_EXTENSION_OF_TELOMERES	51	-0.595802	-1.5551	0.00500598	0.0183553	0.010792	5538	tags=45%	list=15%	signal=38%	POT1/RUVBL1/RPA2/TINF2/POLA2/PIF1/CHTF18/FEN1/TERF2IP/PRIM2/POLD4/DSCC1/ACD/GAR1/PRIM1/CCNA2/RFC2/POLD2/RFC4/NHP2/PCNA/RPA3/NOP10
431	c2.cp.reactome	REACTOME_HDR_THROUGH_HOMOLOGOUS_RECOMBINATION_HRR	REACTOME_HDR_THROUGH_HOMOLOGOUS_RECOMBINATION_HRR	68	-0.554188	-1.50761	0.00500353	0.0183553	0.010792	5283	tags=44%	list=14%	signal=38%	BRIP1/RPA2/RAD51B/RBBP8/XRCC3/RAD9A/BARD1/EXO1/RAD51/POLD4/EME1/RMI1/RAD51C/POLE3/CHEK1/RAD1/UBB/RFC2/POLD2/POLE2/RAD51AP1/RPS27A/RHNO1/RFC4/UBA52/SEM1/PCNA/RPA3/POLE4/RMI2
432	c2.cp.reactome	REACTOME_SENSORY_PROCESSING_OF_SOUND	REACTOME_SENSORY_PROCESSING_OF_SOUND	77	0.566322	1.53035	0.00508624	0.018597	0.0109341	8855	tags=49%	list=24%	signal=38%	MYH9/MYO1C/EPS8/MSN/EPB41L1/EPS8L2/SPTBN1/DNAJC5/MPP1/EPB41L3/CDH23/CLIC5/GSN/SPTAN1/FSCN2/WHRN/ATP2B2/KCNMB1/CASK/KCNMA1/CACNA1D/PLS1/ATP2B1/EZR/ACTG1/CTBP2/ACTB/BSN/CAPZB/TPRN/CAPZA1/USH1G/STX1A/USH1C/CHRNA10/TWF1/CACNB2/KCNN2
433	c2.cp.reactome	REACTOME_MITOCHONDRIAL_FATTY_ACID_BETA_OXIDATION	REACTOME_MITOCHONDRIAL_FATTY_ACID_BETA_OXIDATION	37	-0.636636	-1.57658	0.00515311	0.0187886	0.0110467	3995	tags=41%	list=11%	signal=36%	PCCB/DECR1/ECHS1/MCAT/HADH/ACAA2/ACOT1/ACOT2/MCEE/ACOT7/DBI/ACSM3/ACOT13/NDUFAB1/ECI1
434	c2.cp.reactome	REACTOME_CELL_DEATH_SIGNALLING_VIA_NRAGE_NRIF_AND_NADE	REACTOME_CELL_DEATH_SIGNALLING_VIA_NRAGE_NRIF_AND_NADE	76	0.564435	1.52654	0.00579236	0.0210602	0.0123823	5506	tags=51%	list=15%	signal=44%	ABR/ARHGEF17/AKAP13/PREX1/ARHGEF6/VAV1/VAV2/ARHGEF10L/ARHGEF1/PLEKHG2/ARHGEF37/NET1/ARHGEF7/TRIO/RASGRF2/ARHGEF12/ARHGEF10/ITSN1/TIAM1/ARHGEF18/ARHGEF15/FGD3/OBSCN/NGFR/TRAF6/ARHGEF11/FGD4/PLEKHG5/FGD2/MCF2L/GNA13/ARHGEF5/UBC/SQSTM1/KALRN/MAGED1/BCL2L11/TIAM2/PSEN1
435	c2.cp.reactome	REACTOME_REGULATION_OF_RUNX2_EXPRESSION_AND_ACTIVITY	REACTOME_REGULATION_OF_RUNX2_EXPRESSION_AND_ACTIVITY	73	-0.54629	-1.49821	0.00585023	0.0212112	0.0124711	4447	tags=47%	list=12%	signal=41%	DLX6/SKP1/PSMC3/PSMA6/PSMA1/PSMB10/PSMD12/PSMC6/STUB1/PSMA5/PSMD14/PSMB7/PSMD4/PSMA4/PSMD10/PSMB2/UBB/PSMB1/PSMB8/PSMA7/RPS27A/SKP2/PSMB6/PSMA3/PSMB4/UBA52/PSME1/PSMB3/PSMB5/SEM1/PSMB9/PSME2/RBX1/PSMA2
436	c2.cp.reactome	REACTOME_PTK6_REGULATES_RHO_GTPASES_RAS_GTPASE_AND_MAP_KINASES	REACTOME_PTK6_REGULATES_RHO_GTPASES_RAS_GTPASE_AND_MAP_KINASES	14	0.829745	1.64155	0.00595208	0.0215203	0.0126529	4167	tags=64%	list=11%	signal=57%	ARHGAP35/PXN/RASA1/DOCK1/KRAS/PTK6/BCAR1/ELMO2/CRK
437	c2.cp.reactome	REACTOME_FORMATION_OF_FIBRIN_CLOT_CLOTTING_CASCADE	REACTOME_FORMATION_OF_FIBRIN_CLOT_CLOTTING_CASCADE	39	0.67253	1.62105	0.00598713	0.0215869	0.012692	2063	tags=21%	list=6%	signal=19%	F13A1/THBD/F2R/VWF/SERPINA5/A2M/F3/PROS1
438	c2.cp.reactome	REACTOME_RESPONSE_TO_METAL_IONS	REACTOME_RESPONSE_TO_METAL_IONS	14	-0.829961	-1.65642	0.00602807	0.0216743	0.0127434	1575	tags=71%	list=4%	signal=68%	SNCB/MT1E/MT3/MT2A/MT1M/MT1X/MT1A/MT1G/MT1H/MT1F
439	c2.cp.reactome	REACTOME_TRAF6_MEDIATED_IRF7_ACTIVATION	REACTOME_TRAF6_MEDIATED_IRF7_ACTIVATION	29	0.712969	1.63588	0.00619509	0.0222133	0.0130603	3157	tags=28%	list=9%	signal=25%	EP300/CREBBP/MAVS/TRIM25/TRIM4/IKBKE/TRAF6/TBK1
440	c2.cp.reactome	REACTOME_SYNTHESIS_OF_IP3_AND_IP4_IN_THE_CYTOSOL	REACTOME_SYNTHESIS_OF_IP3_AND_IP4_IN_THE_CYTOSOL	26	0.727884	1.62002	0.00631045	0.0225647	0.0132669	4623	tags=62%	list=13%	signal=54%	PLCD3/INPP5D/ITPKC/OCRL/PLCG1/PLCB2/INPPL1/PTEN/ITPKB/PLCB3/SYNJ1/PLCE1/PLCG2/INPP5B/PLD4/PLCD1
441	c2.cp.reactome	REACTOME_YAP1_AND_WWTR1_TAZ_STIMULATED_GENE_EXPRESSION	REACTOME_YAP1_AND_WWTR1_TAZ_STIMULATED_GENE_EXPRESSION	15	0.829	1.66027	0.00640856	0.0228525	0.0134361	3030	tags=47%	list=8%	signal=43%	CCN2/TEAD1/RUNX2/HIPK1/HIPK2/KAT2B/WWTR1
442	c2.cp.reactome	REACTOME_RND2_GTPASE_CYCLE	REACTOME_RND2_GTPASE_CYCLE	42	0.646729	1.57202	0.00660862	0.0235013	0.0138176	4601	tags=50%	list=13%	signal=44%	PLXND1/DLG5/ARHGAP35/EPHA2/GOLGA3/PRAG1/CAV1/NISCH/PTPN13/TNFAIP1/ARHGAP1/PIK3R1/TFRC/DST/FRS2/WDR6/KIDINS220/FNBP1/SCRIB/VANGL1/CKAP4
443	c2.cp.reactome	REACTOME_ESR_MEDIATED_SIGNALING	REACTOME_ESR_MEDIATED_SIGNALING	216	-0.420841	-1.32618	0.00670012	0.0237616	0.0139706	2350	tags=26%	list=6%	signal=24%	GNGT1/H4C12/H3-3A/POLR2C/EBAG9/H2BC15/H3C12/H4C13/H2BC14/H3C1/H2BC6/H2AC18/H2AC19/H2AC4/H2AC14/H4C2/POLR2H/HSPB1/H2BC10/GTF2A2/H2AC7/POLR2G/H2BC8/POLR2K/GNG5/H4C6/H2AC6/H2BC7/H2BC13/TFF3/H3C8/H3C4/H4C8/H2BC21/H2AZ1/H2AX/POLR2L/H2BC4/H3C11/H4C4/H2BC5/POLR2I/POLR2J/H4C11/H4C5/H2AJ/H2BC11/H2BC9/H3C10/H3C7/H2BC17/H2AC20/H2BC12/H4C9/H4C3/H2AC8
444	c2.cp.reactome	REACTOME_KERATAN_SULFATE_BIOSYNTHESIS	REACTOME_KERATAN_SULFATE_BIOSYNTHESIS	28	0.718414	1.63469	0.00687214	0.0243053	0.0142903	6136	tags=64%	list=17%	signal=54%	LUM/OGN/B3GNT3/OMD/ST3GAL1/B4GALT1/FMOD/B4GALT5/B3GNT7/PRELP/B3GNT2/ST3GAL4/ACAN/CHST1/ST3GAL2/SLC35D2/B4GALT4/KERA
445	c2.cp.reactome	REACTOME_MYOGENESIS	REACTOME_MYOGENESIS	29	0.706051	1.62001	0.00700822	0.0247158	0.0145316	3757	tags=52%	list=10%	signal=46%	MEF2D/BOC/MEF2A/MEF2C/CTNNA1/ABL1/TCF12/CTNNB1/BNIP2/CDON/SPAG9/MAPK14/TCF4/MAPK11/NEO1
446	c2.cp.reactome	REACTOME_NOTCH3_INTRACELLULAR_DOMAIN_REGULATES_TRANSCRIPTION	REACTOME_NOTCH3_INTRACELLULAR_DOMAIN_REGULATES_TRANSCRIPTION	25	0.711483	1.56867	0.00702628	0.0247158	0.0145316	2816	tags=48%	list=8%	signal=44%	PLXND1/NOTCH1/HEYL/IKZF1/WWC1/MAML1/EP300/NOTCH3/CREBBP/MAML2/MAML3/KAT2B
447	c2.cp.reactome	REACTOME_RUNX2_REGULATES_BONE_DEVELOPMENT	REACTOME_RUNX2_REGULATES_BONE_DEVELOPMENT	31	0.681339	1.56861	0.00734573	0.0257696	0.0151512	5604	tags=52%	list=15%	signal=44%	COL1A1/MAF/RB1/RUNX2/GLI3/SRC/ABL1/HDAC4/ZNF521/WWTR1/MAPK1/GLI2/HDAC3/SMAD1/RBM14/HDAC6
448	c2.cp.reactome	REACTOME_IRE1ALPHA_ACTIVATES_CHAPERONES	REACTOME_IRE1ALPHA_ACTIVATES_CHAPERONES	50	0.621098	1.56191	0.00750783	0.0262673	0.0154438	5784	tags=56%	list=16%	signal=47%	TLN1/CTDSP2/EDEM1/TPP1/WIPI1/LMNA/DNAJC3/SHC1/FKBP14/ERN1/PPP2R5B/WFS1/HYOU1/SYVN1/SEC31A/KDELR3/DCTN1/EXTL3/EXTL1/ARFGAP1/PDIA6/GFPT1/TSPYL2/GSK3A/ZBTB17/ADD1/GOSR2/SRPRA
449	c2.cp.reactome	REACTOME_SMOOTH_MUSCLE_CONTRACTION	REACTOME_SMOOTH_MUSCLE_CONTRACTION	42	0.639337	1.55405	0.00775381	0.027055	0.0159069	2107	tags=43%	list=6%	signal=40%	ACTA2/ACTG2/LMOD1/CALD1/MYLK/VCL/TLN1/PXN/ANXA6/MYH11/SORBS1/GUCY1A1/TPM1/ANXA2/ITGB5/DYSF/CACNA1H/ITGA1
450	c2.cp.reactome	REACTOME_INTERLEUKIN_21_SIGNALING	REACTOME_INTERLEUKIN_21_SIGNALING	10	0.85559	1.56978	0.00785406	0.0273313	0.0160694	3806	tags=70%	list=10%	signal=63%	JAK1/STAT5A/STAT3/STAT5B/JAK3/IL2RG/IL21R
451	c2.cp.reactome	REACTOME_INTERCONVERSION_OF_NUCLEOTIDE_DI_AND_TRIPHOSPHATES	REACTOME_INTERCONVERSION_OF_NUCLEOTIDE_DI_AND_TRIPHOSPHATES	29	-0.687949	-1.61657	0.00809888	0.0281079	0.016526	3618	tags=62%	list=10%	signal=56%	AK2/AK1/AK6/AK8/RRM2/CTPS2/GSR/AK7/NME2/TYMS/GUK1/TXN/DCTPP1/DTYMK/DUT/NME4/NME3/NME1
452	c2.cp.reactome	REACTOME_INTERLEUKIN_17_SIGNALING	REACTOME_INTERLEUKIN_17_SIGNALING	71	0.574034	1.53711	0.00818315	0.0283246	0.0166534	7208	tags=59%	list=20%	signal=48%	FOS/RPS6KA2/MEF2A/MEF2C/NFKB1/DUSP3/IRAK1/DUSP7/BTRC/FBXW11/IL17RA/TAB2/RPS6KA1/NOD1/JUN/CHUK/MAPK7/TRAF6/MAPK1/MAPK14/RPS6KA3/MAPKAPK2/MAPK9/MAPK11/TAB3/VRK3/UBC/PPP2R1B/MAP2K3/RIPK2/IL17RE/MAP2K1/MAP2K4/IKBKG/PPP2R1A/MAPK10/UBE2V1/NOD2/TAB1/MAP3K8/DUSP4/IKBKB
453	c2.cp.reactome	REACTOME_DEFECTIVE_B4GALT7_CAUSES_EDS_PROGEROID_TYPE	REACTOME_DEFECTIVE_B4GALT7_CAUSES_EDS_PROGEROID_TYPE	20	0.762123	1.61586	0.00830887	0.0286833	0.0168643	2376	tags=50%	list=6%	signal=47%	VCAN/HSPG2/BGN/DCN/SDC1/CSPG4/GPC6/GPC1/SDC3/AGRN
454	c2.cp.reactome	REACTOME_CREB1_PHOSPHORYLATION_THROUGH_NMDA_RECEPTOR_MEDIATED_ACTIVATION_OF_RAS_SIGNALING	REACTOME_CREB1_PHOSPHORYLATION_THROUGH_NMDA_RECEPTOR_MEDIATED_ACTIVATION_OF_RAS_SIGNALING	28	0.711206	1.61828	0.008369	0.0288142	0.0169413	4284	tags=43%	list=12%	signal=38%	RPS6KA2/GRIN2D/RASGRF2/KRAS/CAMK2G/RPS6KA1/DLG4/PDPK1/MAPK1/RPS6KA3/DLG1/CAMK2D
455	c2.cp.reactome	REACTOME_INTERLEUKIN_15_SIGNALING	REACTOME_INTERLEUKIN_15_SIGNALING	14	0.816564	1.61547	0.00846505	0.0290678	0.0170904	6061	tags=86%	list=16%	signal=72%	JAK1/STAT5A/IL2RB/STAT3/STAT5B/JAK3/SHC1/GAB2/IL2RG/IL15RA/GRB2/SOS1
456	c2.cp.reactome	REACTOME_FGFR1_MUTANT_RECEPTOR_ACTIVATION	REACTOME_FGFR1_MUTANT_RECEPTOR_ACTIVATION	30	0.676912	1.55594	0.00852485	0.0291959	0.0171657	3466	tags=40%	list=9%	signal=36%	MYO18A/STAT5A/STAT3/STAT5B/CUX1/PIK3R1/FGF1/LRRFIP1/GAB2/ZMYM2/BCR/PIK3CA
457	c2.cp.reactome	REACTOME_REGULATION_OF_RAS_BY_GAPS	REACTOME_REGULATION_OF_RAS_BY_GAPS	68	-0.534549	-1.45418	0.00865088	0.0295496	0.0173737	3868	tags=44%	list=11%	signal=40%	PSMC3/PSMA6/PSMA1/PSMB10/PSMD12/PSMC6/PSMA5/PSMD14/PSMB7/PSMD4/PSMA4/PSMD10/PSMB2/UBB/PSMB1/PSMB8/PSMA7/RPS27A/PSMB6/PSMA3/PSMB4/UBA52/PSME1/PSMB3/PSMB5/SEM1/PSMB9/PSME2/RBX1/PSMA2
458	c2.cp.reactome	REACTOME_ADHERENS_JUNCTIONS_INTERACTIONS	REACTOME_ADHERENS_JUNCTIONS_INTERACTIONS	33	0.674019	1.57181	0.00894068	0.0304593	0.0179085	3132	tags=36%	list=9%	signal=33%	CDH11/CADM3/PVR/AFDN/CDH5/CTNND1/CDH13/CTNNA1/NECTIN2/JUP/CTNNB1/NECTIN1
459	c2.cp.reactome	REACTOME_SIGNALING_BY_LEPTIN	REACTOME_SIGNALING_BY_LEPTIN	11	0.851726	1.59936	0.00899091	0.0305503	0.017962	4183	tags=73%	list=11%	signal=64%	STAT5A/STAT3/STAT5B/PTPN11/IRS2/IRS1/SOCS3/JAK2
460	c2.cp.reactome	REACTOME_NEDDYLATION	REACTOME_NEDDYLATION	245	-0.393689	-1.25818	0.00920496	0.0311959	0.0183416	5224	tags=33%	list=14%	signal=29%	SENP8/DPP3/FBXO17/PSMD6/UBE2D1/FBXO15/BTBD6/UBE2M/PSMD7/FBXL12/DTL/COPS5/COPS7A/DCAF8/FBXL16/SKP1/FBXO6/FBXW9/DDA1/PSMC3/NAE1/PSMA6/PSMA1/KCTD6/PSMB10/COMMD7/COMMD9/PSMD12/OBSL1/FBXL5/UBE2F/PSMC6/UBD/ASB9/ASB3/UFD1/PSMA5/LRR1/COPS6/SPSB2/RBBP7/PSMD14/PSMB7/PSMD4/PSMA4/PSMD10/PSMB2/UBB/FBXO4/UCHL3/COMMD3/FBXL15/DCUN1D5/COMMD5/COMMD8/PSMB1/PSMB8/PSMA7/RPS27A/SKP2/GPS1/PSMB6/PSMA3/ELOC/PSMB4/RNF7/CO…
461	c2.cp.reactome	REACTOME_SIGNALING_BY_PDGFR_IN_DISEASE	REACTOME_SIGNALING_BY_PDGFR_IN_DISEASE	20	0.757875	1.60685	0.00927021	0.0313352	0.0184235	6061	tags=70%	list=16%	signal=58%	PDGFRA/STAT3/KDR/PIK3R1/BIN2/KRAS/PIK3CB/STRN/KANK1/ETV6/PIK3CA/GOLGA4/GRB2/SOS1
462	c2.cp.reactome	REACTOME_SLC_TRANSPORTER_DISORDERS	REACTOME_SLC_TRANSPORTER_DISORDERS	99	0.526456	1.46404	0.00931975	0.0314209	0.0184739	5773	tags=39%	list=16%	signal=33%	POM121/HEPH/SLC34A2/NUP98/POM121C/SLC7A7/SLC9A9/HK1/SLC17A5/SLC35C1/AVPR2/SLC29A3/TPR/RANBP2/SLC12A6/NUP214/NUP58/SLC26A2/SLC40A1/SLC2A10/AVPR1A/SLC1A1/NUP210/NUP50/NUP62/SLC24A1/NUP188/SLC2A1/SLC5A5/NUP133/SLCO2A1/SLC11A2/SLC27A4/AVPR1B/SLC22A5/NDC1/NUP205/NUP107/NUP160
463	c2.cp.reactome	REACTOME_SIGNALING_BY_HIPPO	REACTOME_SIGNALING_BY_HIPPO	20	0.757182	1.60538	0.00954488	0.0320683	0.0188545	3227	tags=55%	list=9%	signal=50%	LATS2/AMOTL2/AMOTL1/WWC1/AMOT/TJP1/LATS1/STK4/TJP2/WWTR1/NPHP4
464	c2.cp.reactome	REACTOME_RECYCLING_PATHWAY_OF_L1	REACTOME_RECYCLING_PATHWAY_OF_L1	49	0.616287	1.54723	0.0095612	0.0320683	0.0188545	3972	tags=41%	list=11%	signal=36%	L1CAM/RPS6KA2/AP2A1/MSN/AP2B1/AP2A2/SRC/TUBA4A/DPYSL2/RPS6KA1/RPS6KA4/TUBB6/NUMB/TUBB2A/CLTC/MAPK1/RPS6KA3/DNM2/DNM3/DNM1
465	c2.cp.reactome	REACTOME_PLATELET_ADHESION_TO_EXPOSED_COLLAGEN	REACTOME_PLATELET_ADHESION_TO_EXPOSED_COLLAGEN	15	0.813117	1.62846	0.00960698	0.0321388	0.018896	5751	tags=67%	list=16%	signal=56%	COL1A1/COL1A2/ITGB1/VWF/ITGA2/ITGA1/LYN/FCER1G/GP6/ITGA10
466	c2.cp.reactome	REACTOME_INSULIN_RECEPTOR_SIGNALLING_CASCADE	REACTOME_INSULIN_RECEPTOR_SIGNALLING_CASCADE	54	0.598624	1.52497	0.00966786	0.0322593	0.0189668	6724	tags=48%	list=18%	signal=39%	PTPN11/IRS2/FGF7/PIK3R1/FGF1/INSR/IRS1/AKT2/KRAS/SHC1/PIK3CB/GAB2/GRB10/PDPK1/FRS2/MAPK1/PIK3R4/PIK3CA/FGFR2/GAB1/FGFR3/GRB2/SOS1/FGF10/PDE3B/PIK3C3
467	c2.cp.reactome	REACTOME_EFFECTS_OF_PIP2_HYDROLYSIS	REACTOME_EFFECTS_OF_PIP2_HYDROLYSIS	27	0.707259	1.58637	0.0104654	0.0348311	0.0204789	5981	tags=56%	list=16%	signal=47%	ITPR3/DAGLA/MGLL/ITPR2/DGKZ/DGKD/RASGRP1/DGKA/DAGLB/PRKCH/ITPR1/DGKH/PRKCQ/DGKQ/TRPC6
468	c2.cp.reactome	REACTOME_RND1_GTPASE_CYCLE	REACTOME_RND1_GTPASE_CYCLE	42	0.627433	1.52512	0.0107204	0.0355885	0.0209242	7222	tags=60%	list=20%	signal=48%	DLG5/PLXNA1/ARHGAP35/EPHA2/CAV1/PTPN13/PIK3R1/TFRC/DST/FRS2/WDR6/KIDINS220/PLEKHG5/DSP/EPSTI1/RASAL2/VANGL1/CPD/FLOT2/ALDH3A2/STMN2/LEMD3/VANGL2/PKP4/ARHGAP5
469	c2.cp.reactome	REACTOME_CARGO_RECOGNITION_FOR_CLATHRIN_MEDIATED_ENDOCYTOSIS	REACTOME_CARGO_RECOGNITION_FOR_CLATHRIN_MEDIATED_ENDOCYTOSIS	105	0.522864	1.45801	0.0108553	0.0359442	0.0211334	6463	tags=50%	list=18%	signal=41%	DAB2/IGF2R/CD4/EGFR/LDLR/AP2A1/IL7R/TGOLN2/AP2B1/FCHO2/TFRC/AP2A2/TGFA/HBEGF/EPN2/M6PR/CBL/PICALM/AVPR2/LDLRAP1/ITSN1/AAK1/ITSN2/CLTC/UBQLN2/VAMP3/ARRB1/REPS1/SH3GL1/STON1/UBQLN1/AGFG1/UBC/STAM/WNT5A/EPS15/GRK2/EPN1/AGTR1/TOR1B/HGS/GRB2/TACR1/NECAP2/AP2M1/VAMP7/SYT2/STAM2/REPS2/NECAP1/GRK3/EPS15L1
470	c2.cp.reactome	REACTOME_RECEPTOR_TYPE_TYROSINE_PROTEIN_PHOSPHATASES	REACTOME_RECEPTOR_TYPE_TYROSINE_PROTEIN_PHOSPHATASES	20	0.750011	1.59018	0.0109182	0.0360607	0.0212018	4329	tags=45%	list=12%	signal=40%	PPFIBP1/PTPRS/LRRC4B/PTPRF/PTPRD/PPFIBP2/PPFIA1/IL1RAP/PPFIA4
471	c2.cp.reactome	REACTOME_HS_GAG_BIOSYNTHESIS	REACTOME_HS_GAG_BIOSYNTHESIS	31	0.665462	1.53206	0.0109835	0.036114	0.0212332	6453	tags=55%	list=18%	signal=45%	HSPG2/NDST1/SDC1/GPC6/GPC1/SDC3/GLCE/AGRN/HS3ST3B1/HS6ST1/HS2ST1/EXT2/HS3ST3A1/HS3ST2/SLC35D2/SDC4/NDST2
472	c2.cp.reactome	REACTOME_METABOLISM_OF_NUCLEOTIDES	REACTOME_METABOLISM_OF_NUCLEOTIDES	97	-0.486335	-1.41605	0.01099	0.036114	0.0212332	4666	tags=39%	list=13%	signal=34%	UCK2/AK1/UCK1/PPAT/DHODH/NT5C3A/AK6/ADSS1/AK8/RRM2/NUDT5/PUDP/HPRT1/PAICS/DCK/CTPS2/GSR/ENTPD2/AK7/ITPA/NME2/NUDT1/TYMS/NT5M/NT5C/GUK1/TXN/DCTPP1/DTYMK/DUT/TK1/NME4/DGUOK/NME3/APRT/GMPR/DNPH1/NME1
473	c2.cp.reactome	REACTOME_TGF_BETA_RECEPTOR_SIGNALING_ACTIVATES_SMADS	REACTOME_TGF_BETA_RECEPTOR_SIGNALING_ACTIVATES_SMADS	46	0.629726	1.55293	0.0112119	0.03675	0.0216071	4279	tags=54%	list=12%	signal=48%	FBN1/TGFB1/TGFBR2/PMEPA1/LTBP2/LTBP4/ITGB1/ITGB3/LTBP1/SMURF1/PPP1R15A/ITGB6/ITGB8/TGFB3/ITGB5/SMAD3/CBL/ZFYVE9/ITGAV/TGFB2/LTBP3/TGFBR1/SMAD7/FURIN/UBC
474	c2.cp.reactome	REACTOME_TNFS_BIND_THEIR_PHYSIOLOGICAL_RECEPTORS	REACTOME_TNFS_BIND_THEIR_PHYSIOLOGICAL_RECEPTORS	29	0.689956	1.58308	0.0113627	0.0371507	0.0218427	7563	tags=62%	list=21%	signal=49%	TNFRSF1B/TNFSF4/TNFRSF8/TNFSF14/TNFSF9/EDA2R/TNFSF8/TNFRSF14/TNFSF13B/TNFRSF9/TNFRSF25/TNFRSF1A/EDAR/FASLG/EDARADD/TNFSF15/EDA/CD27
475	c2.cp.reactome	REACTOME_MET_ACTIVATES_RAP1_AND_RAC1	REACTOME_MET_ACTIVATES_RAP1_AND_RAC1	11	0.843718	1.58432	0.0115	0.0375049	0.022051	5405	tags=82%	list=15%	signal=70%	RAPGEF1/MET/DOCK7/CRKL/RAP1B/CRK/GAB1/HGF/GRB2
476	c2.cp.reactome	REACTOME_DISASSEMBLY_OF_THE_DESTRUCTION_COMPLEX_AND_RECRUITMENT_OF_AXIN_TO_THE_MEMBRANE	REACTOME_DISASSEMBLY_OF_THE_DESTRUCTION_COMPLEX_AND_RECRUITMENT_OF_AXIN_TO_THE_MEMBRANE	31	0.662761	1.52584	0.0115432	0.0375515	0.0220784	4760	tags=42%	list=13%	signal=37%	FZD1/CSNK1A1/CAV1/APC/AMER1/PPP2R5B/CTNNB1/DVL3/LRP6/GSK3B/LRP5/CSNK1G2/PPP2R1B
477	c2.cp.reactome	REACTOME_TRAFFICKING_OF_AMPA_RECEPTORS	REACTOME_TRAFFICKING_OF_AMPA_RECEPTORS	31	0.660956	1.52169	0.0116831	0.0379117	0.0222901	4368	tags=48%	list=12%	signal=43%	AP2A1/EPB41L1/AP2B1/AP2A2/CACNG4/NSF/CAMK2G/DLG4/GRIP1/MDM2/PRKCA/PRKCG/DLG1/CAMK2D/PRKCB
478	c2.cp.reactome	REACTOME_FOXO_MEDIATED_TRANSCRIPTION_OF_CELL_CYCLE_GENES	REACTOME_FOXO_MEDIATED_TRANSCRIPTION_OF_CELL_CYCLE_GENES	17	0.767712	1.57342	0.0120035	0.0388543	0.0228444	2605	tags=47%	list=7%	signal=44%	FOXO1/CAV1/KLF4/SMAD3/RBL2/CDKN1A/FOXO3/FOXO4
479	c2.cp.reactome	REACTOME_A_TETRASACCHARIDE_LINKER_SEQUENCE_IS_REQUIRED_FOR_GAG_SYNTHESIS	REACTOME_A_TETRASACCHARIDE_LINKER_SEQUENCE_IS_REQUIRED_FOR_GAG_SYNTHESIS	26	0.709348	1.57876	0.0121288	0.0391621	0.0230253	2376	tags=42%	list=6%	signal=40%	VCAN/HSPG2/BGN/DCN/SDC1/CSPG4/GPC6/GPC1/SDC3/XYLT1/AGRN
480	c2.cp.reactome	REACTOME_TERMINATION_OF_TRANSLESION_DNA_SYNTHESIS	REACTOME_TERMINATION_OF_TRANSLESION_DNA_SYNTHESIS	32	-0.632836	-1.54293	0.012222	0.0393653	0.0231448	3212	tags=47%	list=9%	signal=43%	POLD4/POLE3/UBB/RFC2/POLD2/POLE2/RPS27A/RFC4/UBE2L6/UBA52/PCNA/RPA3/POLE4/PCLAF/ISG15
481	c2.cp.reactome	REACTOME_NOTCH4_INTRACELLULAR_DOMAIN_REGULATES_TRANSCRIPTION	REACTOME_NOTCH4_INTRACELLULAR_DOMAIN_REGULATES_TRANSCRIPTION	20	0.743591	1.57657	0.0124289	0.0397357	0.0233626	2816	tags=55%	list=8%	signal=51%	ACTA2/NOTCH2/NOTCH1/MAML1/EP300/SMAD3/CREBBP/FLT4/MAML2/MAML3/KAT2B
482	c2.cp.reactome	REACTOME_TRANSLESION_SYNTHESIS_BY_Y_FAMILY_DNA_POLYMERASES_BYPASSES_LESIONS_ON_DNA_TEMPLATE	REACTOME_TRANSLESION_SYNTHESIS_BY_Y_FAMILY_DNA_POLYMERASES_BYPASSES_LESIONS_ON_DNA_TEMPLATE	39	-0.613917	-1.53653	0.0123776	0.0397357	0.0233626	3212	tags=44%	list=9%	signal=40%	POLD4/POLE3/UFD1/UBB/RFC2/POLD2/POLE2/RPS27A/RFC4/UBE2L6/MAD2L2/UBA52/PCNA/RPA3/POLE4/PCLAF/ISG15
483	c2.cp.reactome	REACTOME_CA_DEPENDENT_EVENTS	REACTOME_CA_DEPENDENT_EVENTS	37	0.63265	1.51641	0.0124282	0.0397357	0.0233626	6498	tags=57%	list=18%	signal=47%	ADCY7/ADCY6/ADCY9/ADCY3/CAMKK2/CAMK2G/PDE1B/MAPK1/CAMKK1/ADCY8/PRKCA/PRKCG/PDE1A/PRKX/CAMK2D/GRK2/PRKAR1A/PRKAR2A/PRKACB/ADCY4/NBEA
484	c2.cp.reactome	REACTOME_REGULATION_OF_INSULIN_SECRETION	REACTOME_REGULATION_OF_INSULIN_SECRETION	78	0.538555	1.45426	0.0125294	0.0399587	0.0234937	6674	tags=45%	list=18%	signal=37%	ITPR3/ADRA2A/ADCY6/GNA15/GNG2/ITPR2/PLCB2/CD36/GNG12/IQGAP1/RAPGEF3/MARCKS/PLCB3/KCNB1/AHCYL1/CACNA1C/GNA11/GNB4/ADCY8/PRKCA/ITPR1/ACSL4/CACNB3/SLC2A1/GNG7/KCNS3/CACNA1D/GNA14/PRKAR1A/PRKAR2A/GNAI2/PRKACB/GNAQ/GNAI1/GNB1
485	c2.cp.reactome	REACTOME_DCC_MEDIATED_ATTRACTIVE_SIGNALING	REACTOME_DCC_MEDIATED_ATTRACTIVE_SIGNALING	14	0.803195	1.58902	0.0126625	0.040248	0.0236638	5189	tags=57%	list=14%	signal=49%	NTN1/ABLIM1/DOCK1/TRIO/SRC/ABLIM3/PTK2/ABLIM2
486	c2.cp.reactome	REACTOME_EPH_EPHRIN_MEDIATED_REPULSION_OF_CELLS	REACTOME_EPH_EPHRIN_MEDIATED_REPULSION_OF_CELLS	51	0.593509	1.49635	0.0126822	0.040248	0.0236638	6602	tags=51%	list=18%	signal=42%	MMP2/MMP9/EPHA2/AP2A1/EFNA5/EPHB2/VAV2/AP2B1/EPHB3/EPHA4/AP2A2/SRC/ADAM10/EPHB4/TIAM1/LYN/CLTC/EPHA3/DNM1/EFNB2/PSEN1/AP2M1/EFNA2/ACTG1/ACTB/EPHB6
487	c2.cp.reactome	REACTOME_TRANSCRIPTIONAL_ACTIVATION_OF_MITOCHONDRIAL_BIOGENESIS	REACTOME_TRANSCRIPTIONAL_ACTIVATION_OF_MITOCHONDRIAL_BIOGENESIS	55	0.593218	1.51529	0.0130812	0.0414133	0.0243489	6465	tags=55%	list=18%	signal=45%	MED1/PPRC1/MEF2D/NCOA2/NCOA6/SOD2/RXRA/MEF2C/NR1D1/HCFC1/HELZ2/PPARA/PPARGC1B/CREBBP/NCOR1/CRTC3/ESRRA/TWNK/GLUD1/NCOA1/ACSS2/CARM1/HDAC3/CRTC1/GLUD2/CHD9/TBL1XR1/CRTC2/POLRMT/TBL1X
488	c2.cp.reactome	REACTOME_APC_C_CDC20_MEDIATED_DEGRADATION_OF_CYCLIN_B	REACTOME_APC_C_CDC20_MEDIATED_DEGRADATION_OF_CYCLIN_B	24	-0.686918	-1.55782	0.0136144	0.0429963	0.0252796	2848	tags=54%	list=8%	signal=50%	ANAPC16/ANAPC10/CCNB1/UBE2E1/UBB/CDK1/ANAPC15/RPS27A/UBE2S/UBA52/CDC20/UBE2C/ANAPC11
489	c2.cp.reactome	REACTOME_COMMON_PATHWAY_OF_FIBRIN_CLOT_FORMATION	REACTOME_COMMON_PATHWAY_OF_FIBRIN_CLOT_FORMATION	22	0.738655	1.59984	0.013679	0.0430955	0.025338	2063	tags=23%	list=6%	signal=21%	F13A1/THBD/F2R/SERPINA5/PROS1
490	c2.cp.reactome	REACTOME_KEAP1_NFE2L2_PATHWAY	REACTOME_KEAP1_NFE2L2_PATHWAY	107	-0.464822	-1.37628	0.0139799	0.0439369	0.0258327	3868	tags=36%	list=11%	signal=32%	PSMC3/PSMA6/PSMA1/PSMB10/PSMD12/PSMC6/UFD1/PSMA5/GSR/PSMD14/PRDX1/PSMB7/PSMD4/PSMA4/PSMD10/PSMB2/UBB/PSMB1/PSMB8/PSMA7/RPS27A/SKP2/PSMB6/PSMA3/PSMB4/NQO1/UBA52/PSME1/GSTA1/CDKN2A/PSMB3/PSMB5/SEM1/PSMB9/PSME2/RBX1/PSMA2/CSNK2B
491	c2.cp.reactome	REACTOME_APOPTOTIC_CLEAVAGE_OF_CELLULAR_PROTEINS	REACTOME_APOPTOTIC_CLEAVAGE_OF_CELLULAR_PROTEINS	38	0.642662	1.55082	0.0141415	0.0443372	0.026068	6619	tags=63%	list=18%	signal=52%	PLEC/STK24/VIM/APC/LMNA/TJP1/GSN/SPTAN1/CASP7/CTNNB1/SATB1/TJP2/OCLN/DSP/PKP1/PTK2/PRKCQ/DBNL/ADD1/CDH1/DSG2/MAPT/ACIN1/ROCK1
492	c2.cp.reactome	REACTOME_DAP12_INTERACTIONS	REACTOME_DAP12_INTERACTIONS	40	0.63354	1.52683	0.0142168	0.0444661	0.0261438	6061	tags=48%	list=16%	signal=40%	CLEC5A/VAV2/TREM2/PIK3R1/LCP2/PLCG1/KRAS/SHC1/BTK/PIK3CB/TREM1/SIGLEC14/PIK3CA/PLCG2/CD300E/CD300LB/GRB2/SIRPB1/SOS1
493	c2.cp.reactome	REACTOME_FLT3_SIGNALING	REACTOME_FLT3_SIGNALING	38	0.641982	1.54918	0.0144058	0.0449488	0.0264276	6061	tags=58%	list=16%	signal=48%	SH2B3/HCK/STAT5A/PTPRJ/AKT3/STAT5B/PTPN11/SLA/PIK3R1/AKT2/KRAS/CBL/GAB2/ABL2/FOXO3/GRB10/PIK3CA/UBC/BCL2L11/GRB2/SLA2/SOS1
494	c2.cp.reactome	REACTOME_DOWNSTREAM_SIGNALING_EVENTS_OF_B_CELL_RECEPTOR_BCR	REACTOME_DOWNSTREAM_SIGNALING_EVENTS_OF_B_CELL_RECEPTOR_BCR	81	-0.500081	-1.39511	0.0144414	0.0449519	0.0264294	3868	tags=41%	list=11%	signal=37%	SKP1/PSMC3/PSMA6/PSMA1/FKBP1A/PSMB10/PSMD12/CALM1/PSMC6/PSMA5/PSMD14/PSMB7/PSMD4/PSMA4/PSMD10/PSMB2/UBB/PPIA/PSMB1/PSMB8/PSMA7/RPS27A/PSMB6/PSMA3/PSMB4/UBA52/PSME1/PSMB3/PSMB5/SEM1/PSMB9/PSME2/PSMA2
495	c2.cp.reactome	REACTOME_REGULATION_OF_CHOLESTEROL_BIOSYNTHESIS_BY_SREBP_SREBF	REACTOME_REGULATION_OF_CHOLESTEROL_BIOSYNTHESIS_BY_SREBP_SREBF	55	0.589536	1.50589	0.0146052	0.0453531	0.0266653	4792	tags=49%	list=13%	signal=43%	SEC24C/MED1/NCOA2/NCOA6/SREBF1/RXRA/SREBF2/SEC24D/LSS/SCD/ACACA/HELZ2/PPARA/CREBBP/SP1/SEC24A/SEC23A/MTF1/SCAP/SEC24B/ACACB/NCOA1/HMGCR/FASN/CARM1/GPAM/KPNB1
496	c2.cp.reactome	REACTOME_RESOLUTION_OF_SISTER_CHROMATID_COHESION	REACTOME_RESOLUTION_OF_SISTER_CHROMATID_COHESION	126	-0.453006	-1.36608	0.0147893	0.0458151	0.0269369	4119	tags=36%	list=11%	signal=32%	MIS12/CENPT/NUDC/DYNLL2/SGO1/BUB3/PPP2CB/NUP37/KIF18A/NUP85/SEC13/TUBB2B/DSN1/KIF2C/B9D2/CDCA5/CENPK/CDCA8/CCNB2/CCNB1/CENPH/ITGB3BP/NUF2/NSL1/CDK1/CENPN/PLK1/CENPU/NDC80/SPC25/SKA2/ZWINT/CENPQ/DYNLL1/TUBB4B/CENPS/MAD2L1/AURKB/CDC20/RPS27/PMF1/SPC24/CENPA/CENPM/BIRC5
497	c2.cp.reactome	REACTOME_SIGNALING_BY_NOTCH4	REACTOME_SIGNALING_BY_NOTCH4	82	-0.493769	-1.38353	0.0149065	0.0460681	0.0270857	3868	tags=41%	list=11%	signal=37%	PSMC3/PSMA6/PSMA1/PSMB10/PSMD12/PSMC6/HEY2/PSMA5/TACC3/PSMD14/PSMB7/PSMD4/PSMA4/PSMD10/PSMB2/UBB/HES1/PSMB1/PSMB8/PSMA7/RPS27A/PSMB6/PSMA3/PSMB4/UBA52/PSME1/PSMB3/PSMB5/SEM1/PSENEN/PSMB9/PSME2/RBX1/PSMA2
498	c2.cp.reactome	REACTOME_RND3_GTPASE_CYCLE	REACTOME_RND3_GTPASE_CYCLE	42	0.615243	1.49549	0.0153132	0.0472126	0.0277586	5102	tags=52%	list=14%	signal=45%	DLG5/ARHGAP35/EPHA2/CAV1/NISCH/PTPN13/ARHGAP21/TNFAIP1/PIK3R1/PICALM/DST/TMOD3/WDR6/PLEKHG5/DSP/RASAL2/SCRIB/VANGL1/CKAP4/CPD/FLOT2/RND3
499	c2.cp.reactome	REACTOME_RUNX2_REGULATES_OSTEOBLAST_DIFFERENTIATION	REACTOME_RUNX2_REGULATES_OSTEOBLAST_DIFFERENTIATION	24	0.706969	1.54918	0.0153764	0.0472953	0.0278072	3106	tags=42%	list=8%	signal=38%	COL1A1/MAF/RB1/RUNX2/GLI3/SRC/ABL1/ZNF521/WWTR1/MAPK1
500	c2.cp.reactome	REACTOME_ERK_MAPK_TARGETS	REACTOME_ERK_MAPK_TARGETS	22	0.735493	1.59299	0.0154912	0.0475356	0.0279485	4760	tags=59%	list=13%	signal=51%	RPS6KA2/MEF2A/MEF2C/DUSP3/DUSP7/RPS6KA1/MAPK7/MAPK1/MAPK14/RPS6KA3/MAPK11/VRK3/PPP2R1B
501	c2.cp.reactome	REACTOME_DEGRADATION_OF_BETA_CATENIN_BY_THE_DESTRUCTION_COMPLEX	REACTOME_DEGRADATION_OF_BETA_CATENIN_BY_THE_DESTRUCTION_COMPLEX	85	-0.492921	-1.38661	0.0155552	0.0476196	0.0279979	4396	tags=41%	list=12%	signal=36%	LEF1/SKP1/PSMC3/TLE5/PPP2CB/PSMA6/PSMA1/PSMB10/PSMD12/PSMC6/PSMA5/CTBP1/PSMD14/PSMB7/PSMD4/PSMA4/PSMD10/PSMB2/UBB/PSMB1/PSMB8/PSMA7/RPS27A/PSMB6/PSMA3/PSMB4/UBA52/PSME1/PSMB3/PSMB5/SEM1/PSMB9/PSME2/RBX1/PSMA2
502	c2.cp.reactome	REACTOME_FANCONI_ANEMIA_PATHWAY	REACTOME_FANCONI_ANEMIA_PATHWAY	39	-0.604414	-1.51275	0.0156213	0.0477094	0.0280507	5330	tags=41%	list=15%	signal=35%	FANCI/RPA2/FANCE/FANCB/FANCG/EME1/FANCL/FAAP24/UBB/RPS27A/CENPS/FAAP20/UBA52/RPA3/UBE2T/CENPX
503	c2.cp.reactome	REACTOME_PCNA_DEPENDENT_LONG_PATCH_BASE_EXCISION_REPAIR	REACTOME_PCNA_DEPENDENT_LONG_PATCH_BASE_EXCISION_REPAIR	21	-0.707226	-1.55498	0.0157338	0.0479387	0.0281855	3439	tags=57%	list=9%	signal=52%	FEN1/POLD4/POLE3/RFC2/APEX1/POLD2/POLE2/POLB/RFC4/PCNA/RPA3/POLE4
504	c2.cp.reactome	REACTOME_NEPHRIN_FAMILY_INTERACTIONS	REACTOME_NEPHRIN_FAMILY_INTERACTIONS	23	0.689877	1.50498	0.0157703	0.0479387	0.0281855	4768	tags=43%	list=13%	signal=38%	ACTN4/KIRREL1/SPTBN1/PIK3R1/ACTN1/IQGAP1/PIK3CB/SPTAN1/PIK3CA/CASK
505	c2.cp.reactome	REACTOME_RESOLUTION_OF_AP_SITES_VIA_THE_MULTIPLE_NUCLEOTIDE_PATCH_REPLACEMENT_PATHWAY	REACTOME_RESOLUTION_OF_AP_SITES_VIA_THE_MULTIPLE_NUCLEOTIDE_PATCH_REPLACEMENT_PATHWAY	24	-0.680589	-1.54346	0.0161922	0.0491064	0.028872	3439	tags=54%	list=9%	signal=49%	FEN1/POLD4/POLE3/PARP2/RFC2/APEX1/POLD2/POLE2/POLB/RFC4/PCNA/RPA3/POLE4
506	c2.cp.reactome	REACTOME_EGR2_AND_SOX10_MEDIATED_INITIATION_OF_SCHWANN_CELL_MYELINATION	REACTOME_EGR2_AND_SOX10_MEDIATED_INITIATION_OF_SCHWANN_CELL_MYELINATION	29	0.679327	1.55869	0.0162737	0.0492382	0.0289496	4119	tags=55%	list=11%	signal=49%	LAMB1/TEAD1/EGR2/PMP22/SREBF2/UTRN/DAG1/LAMC1/ADGRG6/WWTR1/PRX/HMGCR/MBP/LAMA2/SMARCA4/MAG
507	c2.cp.wikipathways	WP_FOCAL_ADHESION	WP_FOCAL_ADHESION	197	0.753379	2.21331	2.75786e-20	1.72918e-17	8.88321e-18	4167	tags=57%	list=11%	signal=51%	FN1/THBS2/COL1A1/COL5A2/COL1A2/COMP/ITGA11/THBS1/PDGFRB/COL6A2/ITGA5/LAMB1/PDGFRA/LAMA4/TNC/COL5A3/ARHGAP35/ITGB4/COL4A1/CCND2/CCND1/COL4A2/FLNB/SPP1/ITGB1/LAMB3/FLNA/HCK/MYLK/FLNC/VCL/TLN1/VWF/RAPGEF1/PXN/PDGFD/DIAPH1/DOCK1/RAC2/EGFR/PIK3CD/ITGB3/LAMA5/CAV1/VAV1/AKT3/VAV2/ACTN4/TLN2/PARVA/CAPN2/ITGB6/ITGB8/LAMB2/PIP5K1C/ITGA2/MET/ILK/ITGA4/FGR/VASP/KDR/PIK3R1/ACTN1/PPP1R12B/AKT2/ITGB5/ITGA3/PPP1…
508	c2.cp.wikipathways	WP_FOCAL_ADHESION_PI3KAKTMTORSIGNALING_PATHWAY	WP_FOCAL_ADHESION_PI3KAKTMTORSIGNALING_PATHWAY	302	0.684931	2.10824	6.4414e-20	2.01938e-17	1.0374e-17	5254	tags=51%	list=14%	signal=44%	FN1/COL5A1/THBS2/COL1A1/COL3A1/COL5A2/COL11A1/COL1A2/COMP/ITGA11/CSF1R/THBS1/PDGFRB/COL6A2/ITGA5/ITGB2/CREB3L1/SLC2A3/LAMB1/PDGFRA/LAMA4/TNC/COL5A3/ITGB4/COL4A1/COL4A2/F2R/CSF1/JAK1/SPP1/ITGB1/LAMB3/DDIT4/CREB3L2/PFKFB3/VWF/IL4R/PDGFD/EPHA2/IL2RB/FOXO1/EGFR/PIK3CD/EPAS1/MTOR/ITGB3/GYS1/EFNA5/IL7R/LAMA5/OSMR/ITGAX/ULK1/AKT3/LPAR5/ITGB6/ITGB8/LAMB2/SREBF1/ITGAL/ITGA2/MET/ITGA4/IRS2/KDR/GNG2/FGF7/PI…
509	c2.cp.wikipathways	WP_MALIGNANT_PLEURAL_MESOTHELIOMA	WP_MALIGNANT_PLEURAL_MESOTHELIOMA	438	0.632053	1.99187	1.35762e-19	2.83743e-17	1.45766e-17	5339	tags=47%	list=15%	signal=40%	FN1/SFRP4/SFRP2/ACTA2/IGF2/MMP2/PLAU/CXCL12/CSF1R/SERPINF1/PDGFRB/SPARC/MMP14/CDH11/CCN2/ITGB2/ACTG2/ITPR3/MMP9/TGFB1/LAMB1/TEAD1/PDGFRA/LAMA4/CTHRC1/FZD1/ITGB4/COL4A1/CCND2/CCND1/COL4A2/PODXL/CSF1/RASSF2/JAK1/SFRP1/ITGB1/LATS2/LAMB3/CSNK1A1/NDRG1/PDGFD/EPHA2/MINK1/FOXO1/EGFR/PIK3CD/FABP4/EIF4G1/MTOR/ITGB3/EFNA5/CD44/LAMA5/RASSF5/MYC/ULK1/VGLL4/AKT3/SLC7A5/ROR2/MEF2D/BECN1/LAMB2/CDH5/ITGA2/MET/IT…
510	c2.cp.wikipathways	WP_ELECTRON_TRANSPORT_CHAIN_OXPHOS_SYSTEM_IN_MITOCHONDRIA	WP_ELECTRON_TRANSPORT_CHAIN_OXPHOS_SYSTEM_IN_MITOCHONDRIA	90	-0.859415	-2.45765	7.2471e-19	1.13598e-16	5.83582e-17	2705	tags=71%	list=7%	signal=66%	UCP2/SDHD/NDUFA5/ATP5F1C/SLC25A4/NDUFA9/UQCRFS1/UQCRB/ATP5F1D/COX7A2L/NDUFB5/COX6A2/UQCRH/ATP5PO/COX6C/COX7C/NDUFS3/SURF1/NDUFA12/COX5A/NDUFA4/ATP5MC2/NDUFB6/NDUFB9/ATP5MC3/COX4I1/NDUFA6/ATP5PF/NDUFA8/COX6A1/COX17/NDUFB8/COX6B1/NDUFA2/ATP5PD/NDUFV2/UQCR11/NDUFB2/NDUFB10/NDUFB3/NDUFA3/NDUFB7/NDUFB4/ATP5MG/NDUFA1/ATP5F1E/NDUFAB1/ATP5MC1/COX7B/ATP5IF1/NDUFS6/NDUFS8/COX5B/COX7A2/NDUFA7/UQCRQ/COX8A/ND…
511	c2.cp.wikipathways	WP_PI3KAKT_SIGNALING_PATHWAY	WP_PI3KAKT_SIGNALING_PATHWAY	338	0.655036	2.03481	7.24509e-18	9.08535e-16	4.66737e-16	5254	tags=44%	list=14%	signal=38%	FN1/THBS2/COL1A1/COL1A2/COL6A3/COMP/IGF2/ITGA11/CSF1R/THBS1/PDGFRB/COL6A1/COL6A2/ITGA5/CREB3L1/LAMB1/PDGFRA/LAMA4/TNC/ITGB4/COL4A1/CCND2/CCND1/COL4A2/F2R/CSF1/JAK1/SPP1/ITGB1/LAMB3/DDIT4/CREB3L2/VWF/IL4R/PDGFD/EPHA2/SGK1/IL2RB/TLR4/EGFR/PIK3CD/MTOR/ITGB3/CDK6/GYS1/EFNA5/TLR2/IL7R/LAMA5/OSMR/MYC/AKT3/LPAR5/ITGB6/ITGB8/PIK3AP1/LAMB2/ITGA2/MET/ITGA4/KDR/GNG2/FGF7/PIK3R1/PIK3R5/EIF4B/JAK3/FGF1/INSR/I…
512	c2.cp.wikipathways	WP_CYTOPLASMIC_RIBOSOMAL_PROTEINS	WP_CYTOPLASMIC_RIBOSOMAL_PROTEINS	88	-0.822194	-2.35422	5.32189e-15	5.56138e-13	2.85702e-13	3969	tags=80%	list=11%	signal=71%	RPS5/RPL23A/RPL22/RPS11/RPL11/RPS12/RPL26/RPS6KB2/RPS19/RPL7A/RPL23/RPS2/RPL17/RPSA/RPS24/RPS9/RPL10A/RPS3/RPL3L/RPS3A/RPL19/RPS4X/RPL41/RPS16/RPL30/RPL8/RPL28/RPS13/RPS14/RPL27A/RPS6/RPL14/RPL15/RPS8/RPL12/RPS27A/RPL18A/RPL9/RPLP2/RPL24/RPL36/RPL31/RPL35A/RPS15/RPS15A/RPS25/RPL34/UBA52/RPL27/RPS28/RPS18/RPLP1/RPS7/RPL29/RPL36A/RPL32/RPS27/RPS17/RPL13/RPS10/RPL39/RPS26/RPL37/RPL37A/FAU/RPS29/RPL3…
513	c2.cp.wikipathways	WP_VEGFAVEGFR2_SIGNALING	WP_VEGFAVEGFR2_SIGNALING	431	0.600217	1.8842	6.29989e-15	5.6429e-13	2.8989e-13	5578	tags=52%	list=15%	signal=45%	FN1/MMP2/PLAU/MMP14/CCN2/MICAL2/CYBB/ICAM1/EGR1/HTRA1/CCN1/NRP2/CCND1/SLC7A1/FLNB/ITGB1/NR4A1/PLAUR/VCL/NDRG1/MYH9/MYO1C/GJA1/RAPGEF1/PXN/EPHA2/ETS1/PTPRJ/FOXO1/KCNC3/AP2A1/EIF4G1/MTOR/ITGB3/AFDN/TXNIP/EPHB2/ADAM9/RCAN1/CAV1/ENG/TPP1/VAV2/SMARCA2/CDC42BPB/FLII/MYH11/NCF2/CAPN2/DUSP5/STAT3/P4HA2/PABPC1/NFATC2/PRKD2/PTPN1/CDH5/SOD2/PTPN11/KDR/MAP3K5/EGR3/MEF2C/OCRL/PIK3R1/CTNND1/EPB41/S1PR1/TXNDC5/…
514	c2.cp.wikipathways	WP_OXIDATIVE_PHOSPHORYLATION	WP_OXIDATIVE_PHOSPHORYLATION	52	-0.868861	-2.29202	5.47314e-12	4.28957e-10	2.20366e-10	4014	tags=83%	list=11%	signal=74%	NDUFV1/NDUFV3/NDUFS4/GZMB/NDUFA4L2/NDUFS7/NDUFA5/NDUFA9/ATP5F1D/NDUFB5/ATP5PO/NDUFS3/NDUFA11/NDUFA4/ATP5MC2/NDUFB6/NDUFB9/ATP5MC3/NDUFA6/ATP5PF/NDUFA8/NDUFB8/NDUFA2/ATP5PD/NDUFV2/NDUFB2/NDUFB10/NDUFA3/NDUFB7/NDUFB4/ATP5MG/ATP5F1E/NDUFAB1/ATP5MC1/NDUFS6/NDUFS8/NDUFA7/NDUFC1/ATP5MF/NDUFS5/NDUFC2/NDUFB1/ATP5ME
515	c2.cp.wikipathways	WP_BURN_WOUND_HEALING	WP_BURN_WOUND_HEALING	109	0.752269	2.06425	8.02658e-12	5.59185e-10	2.87267e-10	3722	tags=47%	list=10%	signal=42%	FN1/COL1A1/SFRP2/COL1A2/F13A1/KRT6A/MMP2/CXCL12/PDGFRB/SPARC/FBN1/ADAM12/ICAM1/SNAI2/INHBA/DCN/MMP9/TIMP2/TNC/CXCL14/CNN2/TNFAIP3/TAGLN/CD248/PECAM1/TLR4/TLR2/ELN/MMP13/TGFB3/TLR7/VIM/KDR/TLR1/IL1B/KLF4/NFKB1/SMAD3/TLR8/FST/NFKBIZ/NOD1/XIST/MMP28/MYD88/TGFB2/FLG/CD3E/TLR6/BRD4/FGFR2
516	c2.cp.wikipathways	WP_MITOCHONDRIAL_COMPLEX_I_ASSEMBLY_MODEL_OXPHOS_SYSTEM	WP_MITOCHONDRIAL_COMPLEX_I_ASSEMBLY_MODEL_OXPHOS_SYSTEM	50	-0.859934	-2.25677	8.25039e-11	5.17299e-09	2.65749e-09	4014	tags=80%	list=11%	signal=71%	NDUFV1/NDUFV3/COA1/NDUFS4/NDUFAF6/NDUFAF2/FOXRED1/NDUFA5/TMEM186/NDUFB5/TIMMDC1/NDUFS3/NDUFA12/NDUFAF4/NDUFB6/NDUFB9/TMEM126B/NDUFA6/NDUFA8/NDUFB8/NDUFA2/NDUFV2/NDUFAF3/NDUFB2/NDUFB10/NDUFB3/NDUFA3/NDUFB7/NDUFB4/NDUFA1/NDUFAB1/NDUFB11/NDUFS6/NDUFA7/DMAC1/NDUFC1/NDUFS5/NDUFC2/NDUFB1/NDUFA13
517	c2.cp.wikipathways	WP_INSULIN_SIGNALING	WP_INSULIN_SIGNALING	160	0.678406	1.96686	2.29798e-10	1.30985e-08	6.729e-09	5737	tags=58%	list=16%	signal=49%	EHD2/EGR1/FOS/CYTH3/MYO1C/RPS6KA2/RAPGEF1/RAC2/MINK1/SGK1/FOXO1/PIK3CD/MTOR/GYS1/ENPP1/PTPN1/SORBS1/PTPN11/IRS2/MAP3K5/PIK3R1/INSR/IRS1/AKT2/PFKL/CBLC/INPPL1/CBL/RRAD/PTEN/SHC1/MAP3K4/SHC2/IGF1R/MAP3K6/MAP3K1/PIK3CB/LIPE/PIK3CG/MAP4K4/MAP3K3/PTPRF/RPS6KA1/SOCS3/MAP3K10/PRKCI/RPS6KA4/TSC1/TBC1D4/JUN/FOXO3/EHD1/GRB10/MAP3K9/PDPK1/MAPK7/INPP4A/MAPK1/MAPK14/RPS6KA3/MAPK9/MAPK11/MAP3K14/PIK3R4/GSK3B/P…
518	c2.cp.wikipathways	WP_TYROBP_CAUSAL_NETWORK_IN_MICROGLIA	WP_TYROBP_CAUSAL_NETWORK_IN_MICROGLIA	60	0.808254	2.04674	1.02039e-09	5.2677e-08	2.70615e-08	3710	tags=77%	list=10%	signal=69%	C3/ITGB2/SH2B3/RGS1/GAL3ST4/TNFRSF1B/ITGAM/C1QC/SPP1/CD4/CREB3L2/APBB1IP/IL10RA/PLEK/NCKAP1L/STAT5A/MAF/ADAP2/CD84/HCLS1/ITGAX/PPP1R18/RNASE6/NCF2/LHFPL2/SLC7A7/CD37/NRROS/DPYD/ELF4/FKBP15/BIN2/IL18/ZFP36L2/RUNX3/TCIRG1/CXCL16/ABCC4/SLC1A5/RPS6KA1/TMEM106A/SAMSN1/IL13RA1/GAPT/HLX/TGFBR1
519	c2.cp.wikipathways	WP_ADIPOGENESIS	WP_ADIPOGENESIS	131	0.70133	1.96615	1.09219e-09	5.2677e-08	2.70615e-08	3506	tags=53%	list=10%	signal=48%	SFRP4/SERPINE1/PTGIS/NCOR2/TGFB1/EGR2/FZD1/SPOCK1/LIF/STAT5A/KLF6/FOXO1/EPAS1/RB1/IL6ST/GADD45B/BMP1/MEF2D/NR3C1/NCOA2/LPIN3/NR2F1/STAT3/BMP4/SREBF1/STAT5B/RXRA/ID3/MEF2A/IRS2/MEF2C/CFD/STAT2/SCD/IRS1/LMNA/OSM/NRIP1/PPARA/SMAD3/RBL2/SP1/TWIST1/LIPE/KLF7/PPARD/GATA2/STAT6/SOCS3/NCOR1/CEBPA/CDKN1A/LPL/FAS/LPIN1/CELF1/CTNNB1/LPIN2/GATA3/WWTR1/PLIN1/NCOA1/AHR/NDN/MBNL1/CYP26A1/HIF1A/RARA/ADIPOQ
520	c2.cp.wikipathways	WP_MAPK_SIGNALING_PATHWAY	WP_MAPK_SIGNALING_PATHWAY	246	0.609554	1.84404	2.41772e-09	1.08279e-07	5.56258e-08	6612	tags=51%	list=18%	signal=42%	PDGFRB/DUSP1/TGFB1/TGFBR2/CD14/FLNB/NR4A1/FOS/FLNA/FLNC/IL1R1/RASA1/RAC2/EGFR/MYC/AKT3/RELB/MRAS/DUSP8/TGFB3/GNA12/HSPA8/MAP3K5/NF1/MEF2C/FGF7/IL1B/FGF1/NFKB1/CACNG4/AKT2/DUSP3/RASGRF2/GNG12/DUSP7/RASGRP4/KRAS/TAOK1/MAP3K4/HSPA6/MAP3K6/MAP3K1/TAB2/NFATC1/MAP4K4/CACNA1H/PDGFB/MKNK2/ELK4/DUSP16/TAOK3/RPS6KA4/FAS/JUN/CACNA1C/MAPK8IP2/PPP3CA/RAPGEF2/TGFB2/STK4/CHUK/PDGFA/CACNA1G/MAPK7/TRAF6/NFKB2/MAP…
521	c2.cp.wikipathways	WP_MIRNA_TARGETS_IN_ECM_AND_MEMBRANE_RECEPTORS	WP_MIRNA_TARGETS_IN_ECM_AND_MEMBRANE_RECEPTORS	41	0.860827	2.07062	5.4415e-09	2.27455e-07	1.16849e-07	2107	tags=49%	list=6%	signal=46%	FN1/COL5A1/THBS2/COL3A1/COL5A2/COL1A2/COL6A3/ITGA11/THBS1/COL6A1/COL6A2/LAMA4/COL5A3/COL4A1/COL4A2/ITGB6/LAMB2/ITGB5/TNXB/ITGA1
522	c2.cp.wikipathways	WP_EGFEGFR_SIGNALING_PATHWAY	WP_EGFEGFR_SIGNALING_PATHWAY	161	0.653682	1.89443	6.80947e-09	2.66846e-07	1.37085e-07	5578	tags=63%	list=15%	signal=54%	FOSB/PXDN/JAK1/FOS/RPS6KA2/GJA1/STAT5A/RASA1/FOXO1/ERRFI1/EGFR/IQSEC1/AP2A1/INPP5D/MTOR/CAV1/VAV1/NCOA3/VAV2/EPS8/MEF2D/ARHGEF1/STAT3/STAT5B/PTPN11/AP2B1/MEF2A/MEF2C/DOK2/PIK3R1/PLCG1/PLD2/PIK3C2B/CBLC/IQGAP1/KRAS/INPPL1/SRC/CBL/PTK2B/SP1/PTEN/ABL1/SHC1/ASAP1/PIAS3/MAP3K4/RIN1/MAP3K1/TWIST1/GAB2/SYNJ1/MAP3K3/RPS6KA1/ELK4/LIMK2/CAV2/PRKCI/PTK6/BCAR1/JUN/GRB10/ERBB2/ITCH/NEDD4/FOXO4/ATXN2/RALGDS/PD…
523	c2.cp.wikipathways	WP_RAS_SIGNALING	WP_RAS_SIGNALING	184	0.641524	1.86794	7.7958e-09	2.87527e-07	1.4771e-07	6756	tags=57%	list=18%	signal=47%	CSF1R/PDGFRB/PDGFRA/RASA3/RASA1/EPHA2/RAC2/ETS1/EGFR/PIK3CD/AFDN/RASSF5/RASAL1/AKT3/MRAS/PTPN11/MET/PLA2G2A/KDR/NF1/GNG2/RGL1/PIK3R1/PLCG1/INSR/PLD2/NFKB1/ETS2/AKT2/RASGRF2/KSR1/GNG12/RASGRP4/KRAS/ABL1/SHC1/SHC2/IGF1R/FLT4/RIN1/PIK3CB/GAB2/ABL2/FLT1/RASAL3/TIAM1/FOXO4/STK4/RALGDS/CHUK/PAK4/NGFR/MAPK1/PLCE1/GNB4/RASGRP1/SHOC2/MAPK9/PIK3CA/RAP1B/PLCG2/RAF1/FGFR2/PRKCA/SYNGAP1/PRKCG/RASAL2/PLD1/CALM…
524	c2.cp.wikipathways	WP_TGFBETA_SIGNALING_PATHWAY	WP_TGFBETA_SIGNALING_PATHWAY	132	0.674182	1.89226	1.37522e-08	4.79035e-07	2.46092e-07	4155	tags=48%	list=11%	signal=43%	FN1/COL1A2/THBS1/FOSB/TGFB1/TGFBR2/DAB2/TNC/ITGB4/CCND1/ITGB1/FOS/KLF10/SKI/KLF6/ETS1/CDKN2B/ITGB3/ZEB1/CAV1/MYC/SMURF1/TGFB1I1/RUNX2/ITGA2/ZEB2/MET/MEF2A/MEF2C/SPTBN1/WWP1/PIK3R1/KLF11/RNF111/EP300/APP/SMAD3/RBL2/SRC/CREBBP/BTRC/SP1/SHC1/ZFYVE9/JUNB/LIMK2/BCAR1/CDKN1A/JUN/NEDD9/PML/ITCH/ATF3/NUP214/TRAF6/MAPK1/MAPK14/MAPK9/RAF1/PIAS1/TGFBR1/SKIL/SMAD7/PTK2
525	c2.cp.wikipathways	WP_INTEGRINMEDIATED_CELL_ADHESION	WP_INTEGRINMEDIATED_CELL_ADHESION	102	0.707668	1.92666	1.6842e-08	5.55788e-07	2.85522e-07	4883	tags=54%	list=13%	signal=47%	ITGA11/ITGA5/ITGB2/TNS1/ITGB4/ITGAM/ITGB1/VCL/TLN1/RAPGEF1/PXN/DOCK1/RAC2/ITGB3/CAV1/ITGAX/AKT3/VAV2/CAPN2/ITGB6/ITGB8/GIT2/ITGAL/ITGA2/SORBS1/ILK/ITGA4/VASP/AKT2/ARHGEF7/ITGB5/ITGA3/SRC/SHC1/ITGA1/CAV2/ITGA9/ITGAV/BCAR1/CAPN1/ITGB7/ZYX/PDPK1/PAK4/MAPK7/MAPK1/RAP1B/RAF1/ROCK2/PTK2/CRK/MAP2K5/PAK2/ITGA8/MAP2K3
526	c2.cp.wikipathways	WP_COMPLEMENT_AND_COAGULATION_CASCADES	WP_COMPLEMENT_AND_COAGULATION_CASCADES	58	0.793981	1.99383	2.48008e-08	7.77505e-07	3.99423e-07	2063	tags=38%	list=6%	signal=36%	SERPINE1/PLAU/C3/C5AR1/C3AR1/THBD/F2R/C1QC/C1QB/C1S/PLAUR/VWF/SERPINA5/CFH/C1R/C4B/CFD/SERPINA1/F3/C1QA/C7/PROS1
527	c2.cp.wikipathways	WP_TCELL_RECEPTOR_SIGNALING_PATHWAY	WP_TCELL_RECEPTOR_SIGNALING_PATHWAY	90	0.725315	1.94344	2.97754e-08	8.486e-07	4.35947e-07	7512	tags=72%	list=20%	signal=58%	CARD11/TGFB1/SH2B3/CD4/FOS/VAV1/WAS/NFATC2/PTPN11/VIM/PIK3R1/FYB1/IL1B/LCP2/PLCG1/NFKB1/CBL/PTK2B/SHC1/NFATC1/GAB2/CCR5/FAS/JUN/CHUK/PDPK1/GATA3/TRAF6/MAPK1/MAPK14/CD3E/CRKL/MAPK9/MAP3K14/RAF1/ITPR1/CD8A/IL15RA/CRK/CD28/CBLB/MALT1/PRKCQ/PSTPIP1/DBNL/ZAP70/RIPK2/GRB2/TNFRSF9/REL/IRF4/MAP2K1/SOS1/ITK/IKBKG/IL6/CD247/MAP2K2/BCL10/MAP3K8/RELA/IKBKB/CD3G/GRAP2/MAP3K7
528	c2.cp.wikipathways	WP_B_CELL_RECEPTOR_SIGNALING_PATHWAY	WP_B_CELL_RECEPTOR_SIGNALING_PATHWAY	97	0.712191	1.91722	2.92185e-08	8.486e-07	4.35947e-07	5578	tags=58%	list=15%	signal=49%	CARD11/RAPGEF1/GTF2I/RAC2/ETS1/FOXO1/INPP5D/PTPRC/HCLS1/MYC/VAV1/VAV2/MEF2D/PIK3AP1/PIP5K1C/NFATC2/PTPN11/MEF2C/PIK3R1/KLF11/CD22/PLCG1/NFKB1/CBL/BCL6/SHC1/BTK/PIK3CG/GAB2/LAT2/RPS6KA1/JUN/CHUK/SH3BP2/PDPK1/LYN/MAPK1/MAPK14/CRKL/MAPK9/GSK3B/PLCG2/RAF1/DAPP1/NFATC3/CRK/PRKCB/MALT1/GAB1/RASGRP3/GSK3A/BLNK/PIP5K1A/GRB2/REL/IRF4/MAP2K1
529	c2.cp.wikipathways	WP_HIPPOMERLIN_SIGNALING_DYSREGULATION	WP_HIPPOMERLIN_SIGNALING_DYSREGULATION	120	0.683554	1.90803	4.02066e-08	1.09607e-06	5.63076e-07	5837	tags=55%	list=16%	signal=46%	ITGA11/CSF1R/PDGFRB/CDH11/CCN2/ITGA5/ITGB2/TEAD1/PDGFRA/ITGB4/CCND1/ITGAM/ITGB1/LATS2/EPHA2/EGFR/ITGB3/CD44/MYC/ITGAX/VGLL4/ITGB6/ITGB8/ITGAL/CDH5/ITGA2/MET/ITGA4/KDR/INSR/CDH13/AMOT/ITGB5/CTNNA1/ITGA3/KRAS/IGF1R/FLT4/FLT1/ITGA1/ITGA9/ITGAV/DDB1/LATS1/CTNNB1/ITGB7/DCAF1/PAK4/NGFR/CUL4A/YY1AP1/FGFR2/PTK2/CDH22/PAK2/ITGA8/KIT/AJUBA/FGFR3/PAK3/TEK/PPP1R12A/PRKAR1A/CDH1/ITGA10/PRKAR2A
530	c2.cp.wikipathways	WP_VITAMIN_D_RECEPTOR_PATHWAY	WP_VITAMIN_D_RECEPTOR_PATHWAY	185	0.616345	1.7985	5.72852e-08	1.49658e-06	7.68828e-07	5572	tags=43%	list=15%	signal=37%	TIMP3/TGFB1/TIMP2/CD14/THBD/CCND1/ITGAM/SFRP1/SPP1/TNFAIP3/ALOX5/MYO9B/CDKN2B/FOXO1/SLC34A2/EFNA5/MYC/VDR/SLC37A2/LRRC25/GXYLT2/TNFSF4/PRDM1/NFATC2/RXRA/KLF4/LRRC8A/ALPG/TPM1/ASAP2/CYP2S1/HLA-DQA2/NRIP1/ID1/IRF8/BCL6/EPHB4/SEMA3B/JUNB/PPARD/KRT16/ADGRE5/MXD1/PTGER4/IGFBP5/STEAP4/TREM1/CEBPA/CDKN1A/TRAK1/CLEC16A/COL13A1/LPGAT1/SATB1/KRT13/SALL4/TGFB2/STS/CYP24A1/RASGRP1/HLA-DQA1/HIF1A/IGSF9B/ADRA1…
531	c2.cp.wikipathways	WP_HEPATITIS_B_INFECTION	WP_HEPATITIS_B_INFECTION	149	0.640594	1.84095	7.59038e-08	1.90367e-06	9.77961e-07	6839	tags=58%	list=19%	signal=47%	HSPG2/CREB3L1/MMP9/TGFB1/TGFBR2/EGR2/JAK1/FOS/CREB3L2/STAT5A/TICAM1/TLR4/PIK3CD/TLR2/MYC/AKT3/STAT3/TGFB3/NFATC2/STAT5B/EGR3/PIK3R1/STAT2/APAF1/JAK3/NFKB1/AKT2/EP300/IRAK1/KRAS/SMAD3/SRC/CREBBP/PTK2B/TRAF3/MAP3K1/PIK3CB/TAB2/NFATC1/STAT6/MAVS/CDKN1A/FAS/DDX3X/DDB1/JUN/MYD88/IFNAR1/TGFB2/CHUK/IKBKE/TRAF6/MAPK1/MAPK14/TBK1/MAPK9/MAPK11/PIK3CA/TYK2/RAF1/TGFBR1/PRKCA/PRKCG/NFATC3/JAK2/PRKCB/MAP2K3/GR…
532	c2.cp.wikipathways	WP_TH17_CELL_DIFFERENTIATION_PATHWAY	WP_TH17_CELL_DIFFERENTIATION_PATHWAY	68	0.755553	1.95461	9.50408e-08	2.29195e-06	1.17743e-06	6505	tags=62%	list=18%	signal=51%	TGFB1/RUNX1/JAK1/CD4/FOS/PER1/IL4R/STAT5A/MTOR/STAT3/RXRA/IL1B/PLCG1/NR1D1/NFKB1/NFATC1/STAT6/SOCS3/JUN/PPP3CA/GATA3/MAPK1/AHR/MAPK14/IL2RA/CD3E/HIF1A/RARA/TYK2/TGFBR1/IL21R/JAK2/NFIL3/RORA/IFNGR1/PRKCQ/ZAP70/IRF4/CLOCK/SMAD2/IL6/CD247
533	c2.cp.wikipathways	WP_ONCOSTATIN_M_SIGNALING_PATHWAY	WP_ONCOSTATIN_M_SIGNALING_PATHWAY	65	0.765774	1.96548	1.00767e-07	2.34003e-06	1.20213e-06	4368	tags=58%	list=12%	signal=52%	SERPINE1/TIMP3/EGR1/CCN1/JAK1/FOS/PXN/LDLR/MTOR/OSMR/MMP13/IL6ST/STAT3/STAT5B/PTPN11/PIK3R1/JAK3/IRS1/NFKB1/OSM/KRAS/SRC/PTK2B/SHC1/PIAS3/JUNB/SOCS3/CASP7/MAPK1/MAPK14/MAPK9/HIF1A/TYK2/RAF1/PRKCH/PRKCA/JAK2/PRKCB
534	c2.cp.wikipathways	WP_REGULATION_OF_ACTIN_CYTOSKELETON	WP_REGULATION_OF_ACTIN_CYTOSKELETON	150	0.644081	1.85392	1.12358e-07	2.51602e-06	1.29254e-06	6850	tags=55%	list=19%	signal=45%	FN1/PDGFRB/PDGFRA/ARHGAP35/CD14/F2R/MYLK/VCL/PXN/DIAPH1/DOCK1/RAC2/WASF2/SSH1/EGFR/PIK3CD/ARHGEF6/VAV1/MSN/SLC9A1/MRAS/ARHGEF1/MYH10/WAS/PIP5K1C/GNA12/FGF7/PIK3R1/ACTN1/PIK3R5/FGF1/APC/PIK3C2B/ARHGEF7/GNG12/IQGAP1/KRAS/PIP4K2B/PIP4K2A/PIK3CB/PIK3CG/ITGA1/PDGFB/GSN/BDKRB2/BCAR1/PDGFA/PAK4/BAIAP2/MAPK1/GIT1/PIK3R4/PIK3CA/GNA13/RAF1/LIMK1/FGFR2/ROCK2/PTK2/CRK/SSH2/PIK3C2A/ENAH/PAK2/FGFR3/PAK3/PIP5K1…
535	c2.cp.wikipathways	WP_NUCLEAR_RECEPTORS_METAPATHWAY	WP_NUCLEAR_RECEPTORS_METAPATHWAY	314	0.550538	1.69547	1.39813e-07	3.02286e-06	1.55292e-06	5919	tags=40%	list=16%	signal=34%	SLCO2B1/MYOF/SNAI2/EGR1/ALOX5AP/GPX3/TGFB1/SLC2A3/TGFBR2/ABHD2/SRPX2/PLK2/THBD/CCND1/BHLHE40/HMOX1/GPR153/TNFAIP3/EPHA2/RGS2/FOXO1/EGFR/AKAP13/FKBP5/CYP1B1/MYC/VDR/NCOA3/SLC7A5/ENC1/GADD45B/NR3C1/NCOA2/NCOA6/STAT3/SREBF1/AMIGO2/RXRA/IRS2/TNS4/SERPINA1/ABCC5/SRGN/IL1B/SCD/STOM/PDK4/LRRC8A/SLC6A6/ABCC3/PDE4B/SLC39A14/TGFA/EP300/NRIP1/PPARA/HBEGF/CPEB4/SRC/SP1/SLC2A5/PLTP/JUNB/ABCC4/ARNT/PPARD/PDGFB…
536	c2.cp.wikipathways	WP_TGFBETA_RECEPTOR_SIGNALING_IN_SKELETAL_DYSPLASIAS	WP_TGFBETA_RECEPTOR_SIGNALING_IN_SKELETAL_DYSPLASIAS	59	0.780013	1.97131	2.24411e-07	4.6902e-06	2.40947e-06	4094	tags=63%	list=11%	signal=56%	SERPINE1/THBS1/FBN1/INHBA/TGFB1/TGFBR2/JAK1/SPP1/FOS/SKI/LIF/LTBP1/ENG/ADAMTS10/ITGB6/STAT3/BMP4/RUNX2/ZEB2/NFKB1/ADAMTSL2/EP300/SMAD3/CREBBP/RUNX3/ZFYVE9/FST/JUN/CTNNB1/MAPK9/SMAD5/LTBP3/TGFBR1/SKIL/SMAD9/SMAD7/TFE3
537	c2.cp.wikipathways	WP_MITOCHONDRIAL_COMPLEX_IV_ASSEMBLY	WP_MITOCHONDRIAL_COMPLEX_IV_ASSEMBLY	31	-0.874021	-2.06065	2.49996e-07	5.05637e-06	2.59758e-06	2690	tags=84%	list=7%	signal=78%	TACO1/COX18/PET117/COX20/TMEM177/HIGD1A/COX16/COX6C/COX7C/CMC1/SURF1/SMIM20/COX5A/NDUFA4/COX4I1/COX14/COX6A1/COX17/COX6B1/COA3/COX7B/COA6/COX5B/COX7A2/COX8A/PET100
538	c2.cp.wikipathways	WP_PRIMARY_FOCAL_SEGMENTAL_GLOMERULOSCLEROSIS_FSGS	WP_PRIMARY_FOCAL_SEGMENTAL_GLOMERULOSCLEROSIS_FSGS	72	0.745734	1.94391	2.58589e-07	5.06673e-06	2.60291e-06	4155	tags=54%	list=11%	signal=48%	SYNPO/TGFB1/ITGB4/PODXL/ITGB1/PLAUR/VCL/TLN1/NOTCH1/MYH9/FAT1/TLR4/ITGB3/LAMA5/ACTN4/PARVA/MYO1E/LAMB2/VIM/ILK/PLCG1/ITGA3/UTRN/MME/ITGAV/CDKN1A/DAG1/AGRN/CLDN1/CTNNB1/LIMS1/MKI67/COL4A5/INF2/PLCE1/LRP6/LRP5/DNM1/PTK2
539	c2.cp.wikipathways	WP_NRP1TRIGGERED_SIGNALING_PATHWAYS_IN_PANCREATIC_CANCER	WP_NRP1TRIGGERED_SIGNALING_PATHWAYS_IN_PANCREATIC_CANCER	54	0.784808	1.95583	3.18761e-07	6.05646e-06	3.11135e-06	3710	tags=59%	list=10%	signal=53%	COL1A1/COL1A2/MMP2/CCN2/SNAI2/MMP9/TGFBR2/PLXNA1/NRP1/PECAM1/EGFR/AKT3/RELB/TGFB3/CDH5/MET/KDR/SNAI1/NFKB1/AKT2/SMAD3/SRC/FLT1/PLXNA2/BCAR1/PLXNA4/CHD2/TGFB2/NFKB2/MAPK1/CHD1/TGFBR1
540	c2.cp.wikipathways	WP_TGFBETA_RECEPTOR_SIGNALING	WP_TGFBETA_RECEPTOR_SIGNALING	55	0.767268	1.91307	3.51047e-07	6.47371e-06	3.32571e-06	4094	tags=60%	list=11%	signal=53%	SERPINE1/THBS1/INHBA/TGFB1/TGFBR2/JAK1/SPP1/FOS/SKI/LIF/LTBP1/ENG/ITGB6/STAT3/BMP4/RUNX2/ZEB2/NFKB1/EP300/SMAD3/CREBBP/RUNX3/ZFYVE9/FST/JUN/CTNNB1/MAPK9/SMAD5/TGFBR1/SKIL/SMAD9/SMAD7/TFE3
541	c2.cp.wikipathways	WP_COMPLEMENT_SYSTEM	WP_COMPLEMENT_SYSTEM	96	0.691473	1.86038	4.36221e-07	7.81459e-06	4.01455e-06	2063	tags=32%	list=6%	signal=31%	F13A1/THBS1/C3/ITGB2/VSIG4/ICAM1/DCN/CD93/LAMB1/FCGR3A/C5AR1/C3AR1/SPP1/SELPLG/FPR1/C1S/PLAUR/CSNK1A1/CFH/C4A/ITGB3/TLR2/LAMA5/ITGAX/GNA15/WAS/ITGA2/ADM/CFD/C7/PROS1
542	c2.cp.wikipathways	WP_CHEMOKINE_SIGNALING_PATHWAY	WP_CHEMOKINE_SIGNALING_PATHWAY	165	0.616509	1.7912	4.52528e-07	7.88153e-06	4.04893e-06	7328	tags=58%	list=20%	signal=47%	CXCL12/CXCL14/CX3CR1/HCK/PXN/RAC2/PIK3CD/PREX1/ADCY7/VAV1/AKT3/VAV2/ADCY6/WAS/STAT3/ADCY9/STAT5B/DOCK2/CCR1/FGR/GNG2/PIK3R1/PIK3R5/STAT2/JAK3/NFKB1/PLCB2/AKT2/ADCY3/GNG12/KRAS/PTK2B/CCL11/SHC1/CXCL16/SHC2/PLCB3/PIK3CB/PIK3CG/CCL4/CXCL9/TIAM1/CCL3/BCAR1/FOXO3/GRK5/PARD3/CHUK/LYN/MAPK1/GNB4/ARRB1/CRKL/GSK3B/PIK3CA/RAP1B/RAF1/CCR2/ADCY8/ROCK2/CCL21/PTK2/CRK/JAK2/CXCR3/PRKX/PRKCB/CX3CL1/GNG7/GRK2/CCR…
543	c2.cp.wikipathways	WP_IL18_SIGNALING_PATHWAY	WP_IL18_SIGNALING_PATHWAY	273	0.552536	1.69159	5.02239e-07	8.51091e-06	4.37227e-06	5254	tags=40%	list=14%	signal=34%	FN1/COL1A1/COL3A1/COL1A2/ACTA2/MMP2/TIMP3/CCN4/MMP14/ICAM1/PPP1R13L/MMP9/HSPB8/TGM2/SPP1/HMOX1/NR4A1/RASA3/FOS/TNFAIP3/KLF2/DES/EEF2/RGS16/MMP13/EPS8/NCF2/SPON1/KIFC3/RUNX2/MEF2A/PIK3R1/IL1B/EPB41/PLCG1/NFKB1/ZBTB7A/CD36/SNTB1/FOXN3/IL18/IRAK1/LRRFIP1/SP1/PTEN/PYGB/CXCL16/CCL4/CCDC9/GPAT4/SOCS3/ZDHHC7/NFKBIZ/CCL3/FAS/TRPC4AP/CLDN1/JUN/TRPM7/CTNNB1/BIRC3/MYD88/ACACB/ATF3/CHUK/ZC3H12A/PTGS2/PLA2G7/…
544	c2.cp.wikipathways	WP_MICRORNAS_IN_CARDIOMYOCYTE_HYPERTROPHY	WP_MICRORNAS_IN_CARDIOMYOCYTE_HYPERTROPHY	97	0.687097	1.84967	5.30903e-07	8.75991e-06	4.50018e-06	6839	tags=62%	list=19%	signal=50%	TGFB1/FZD1/MYLK/LIF/PIK3CD/MTOR/RCAN1/IL6ST/STAT3/MIR23A/PLA2G2A/PIK3R1/NFKB1/PLCB2/AKT2/HDAC4/IGF1R/PRKG1/PIK3CB/PIK3CG/HDAC5/HDAC7/MIR27B/CTNNB1/PPP3CA/CHUK/PDPK1/MAPK7/IKBKE/MAPK1/MAPK14/LRP6/MAP3K14/CISH/GSK3B/PIK3CA/RAF1/LRP5/FGFR2/ROCK2/EDN1/MAP2K5/CAMK2D/PRKCB/WNT5A/MIR199A1/MAP2K3/MIR199A2/PPP3CB/EIF2B5/TNF/MAP2K1/NFATC4/MAP2K4/IKBKG/MAP2K2/ROCK1/NPPB/AGT/TAB1
545	c2.cp.wikipathways	WP_ANGIOPOIETINLIKE_PROTEIN_8_REGULATORY_PATHWAY	WP_ANGIOPOIETINLIKE_PROTEIN_8_REGULATORY_PATHWAY	131	0.650306	1.8231	5.64734e-07	9.07919e-06	4.6642e-06	6905	tags=63%	list=19%	signal=51%	RPS6KA2/RAPGEF1/MINK1/FOXO1/PIK3CD/MTOR/GYS1/SREBF1/PTPN1/RXRA/SREBF2/IRS2/MAP3K5/PIK3R1/SCD/INSR/IRS1/AKT2/CBLC/CBL/SHC1/MAP3K4/SHC2/MAP3K6/MAP3K1/PIK3CB/PIK3CG/MAP4K4/MAP3K3/RPS6KA1/MAP3K10/RPS6KA4/LPL/TSC1/FOXO3/PRKAB2/MAP3K9/DIO2/PDPK1/MAPK7/MAPK1/MAPK14/RPS6KA3/MAPK9/MAPK11/EXOC7/MAP3K14/PIK3R4/GSK3B/PIK3CA/MAP4K5/RAF1/FASN/TRIP10/SLC16A2/MAP3K12/THRA/CRK/MAP3K2/RPTOR/MAP2K5/FBP1/CBLB/PIK3C2…
546	c2.cp.wikipathways	WP_GLIOBLASTOMA_SIGNALING_PATHWAYS	WP_GLIOBLASTOMA_SIGNALING_PATHWAYS	82	0.709434	1.87638	7.07949e-07	1.10971e-05	5.70085e-06	5009	tags=63%	list=14%	signal=55%	PDGFRB/PDGFRA/CCND2/CCND1/CDKN2B/FOXO1/ERRFI1/EGFR/PIK3CD/CDK6/RB1/AKT3/MET/NF1/PIK3R1/PLCG1/IRS1/AKT2/PIK3C2B/EP300/KRAS/SRC/CBL/PTEN/IGF1R/PIK3CB/PIK3CG/PRKCI/CDKN1A/TSC1/FOXO3/ERBB2/FOXO4/PDPK1/MAPK1/PIK3CA/MDM2/PLCG2/RAF1/ERBB3/FGFR2/PRKCH/PRKCA/PRKCG/BRCA1/MAP2K5/PRKCB/ATM/PIK3C2A/GAB1/MAP2K3/PRKCQ
547	c2.cp.wikipathways	WP_NEUROINFLAMMATION_AND_GLUTAMATERGIC_SIGNALING	WP_NEUROINFLAMMATION_AND_GLUTAMATERGIC_SIGNALING	140	0.629614	1.7869	8.06392e-07	1.23319e-05	6.3352e-06	7387	tags=51%	list=20%	signal=41%	TGFB1/SLC2A3/TGFBR2/TNFRSF1B/JAK1/FOS/LIF/IL1R1/IL10RA/IL4R/TRPM4/SLC38A5/GRIN2D/IL6ST/STAT3/TGFB3/GRIK3/IL1B/LRRC8A/INSR/IRS1/NFKB1/PLCB2/ADCY3/CAMKK2/SMAD3/PLCB3/CAMK2G/STAT6/SOCS3/SLC38A1/TGFB2/IL13RA1/NFKB2/MAPK1/IL10/CAMKK1/GLUL/TRAF5/LRRC8C/TGFBR1/ADCY8/PRKCA/SLC1A1/PRKCG/SMAD7/CAMK2D/PRKCB/SLC2A1/IFNGR1/LRRC8B/NSMF/IL12A/GLS/TNF/DISC1/TNFRSF1A/LRRC8D/DLD/SMAD2/GRIN2A/IL6/SMAD4/PPP1CC/SHMT1…
548	c2.cp.wikipathways	WP_PROTEASOME_DEGRADATION	WP_PROTEASOME_DEGRADATION	62	-0.734809	-1.99462	9.30198e-07	1.38865e-05	7.13385e-06	4208	tags=63%	list=11%	signal=56%	PSMD6/UBE2D1/PSMD7/UBE2B/PSMC3/PSMA6/HLA-B/PSMA1/PSMB10/PSMD12/PSMC6/HLA-C/PSMA5/HLA-G/HLA-F/PSMB7/PSMD4/PSMA4/PSMD10/PSMB2/UBB/UCHL3/PSMB1/HLA-A/PSMB8/PSMA7/H2AC4/PSMB6/PSMA3/PSMB4/PSME1/PSMB3/PSMB5/PSMB9/PSME2/H2AZ1/H2AX/PSMA2/UCHL1
549	c2.cp.wikipathways	WP_GLUCOCORTICOID_RECEPTOR_PATHWAY	WP_GLUCOCORTICOID_RECEPTOR_PATHWAY	70	0.72539	1.88967	1.04122e-06	1.51824e-05	7.79957e-06	5919	tags=63%	list=16%	signal=53%	SNAI2/ALOX5AP/ABHD2/PLK2/THBD/BHLHE40/GPR153/TNFAIP3/RGS2/AKAP13/ENC1/GADD45B/NR3C1/AMIGO2/RXRA/TNS4/SRGN/STOM/LRRC8A/PDE4B/CPEB4/ANGPTL4/ACKR3/JUN/SERTAD2/BIRC3/PTGS2/NFKB2/SLC26A2/FGD4/SEC14L1/CDC42EP3/ANKRD1/POU5F1/TSC22D3/CAVIN2/NAV3/DNAJC15/CCL2/MFGE8/SLC19A2/ZIC2/SERPINB9/SCNN1A
550	c2.cp.wikipathways	WP_COMPLEMENT_SYSTEM_IN_NEURONAL_DEVELOPMENT_AND_PLASTICITY	WP_COMPLEMENT_SYSTEM_IN_NEURONAL_DEVELOPMENT_AND_PLASTICITY	105	0.6619	1.80824	1.09044e-06	1.55387e-05	7.98263e-06	5484	tags=46%	list=15%	signal=39%	C3/ITGB2/TGFB1/COLEC12/ATP11A/C5AR1/C3AR1/ITGAM/CRB2/C1QC/C1QB/CX3CR1/C1S/AXL/CFH/C4A/C1R/ITGB3/GAS6/ITGAX/C4B/ATP10A/TGFB3/CFD/APAF1/C1QA/C7/PROS1/PRKCI/ITGAV/ATP8B1/FAS/CASP7/PLSCR4/TGFB2/PARD3/ATP8B2/MBP/PATJ/MARK2/SCRIB/CX3CL1/VTN/MERTK/ATP11C/MFGE8/CD46/FCN1
551	c2.cp.wikipathways	WP_RANKLRANK_SIGNALING_PATHWAY	WP_RANKLRANK_SIGNALING_PATHWAY	55	0.748268	1.86569	2.07677e-06	2.77051e-05	1.42328e-05	4529	tags=58%	list=12%	signal=51%	CTSK/ICAM1/VCAM1/PAPSS2/FOS/MTOR/RELB/PIK3R1/PLCG1/SPI1/NFKB1/AKT2/SRC/CBL/TRAF3/TAB2/NFATC1/GAB2/JUN/CHUK/LYN/TRAF6/NFKB2/MAPK1/MAPK14/MITF/MAPK9/TRAF5/FHL2/TNFRSF11A/PTK2/SQSTM1
552	c2.cp.wikipathways	WP_HIPPO_SIGNALING_REGULATION_PATHWAYS	WP_HIPPO_SIGNALING_REGULATION_PATHWAYS	97	0.671549	1.80782	2.03536e-06	2.77051e-05	1.42328e-05	6426	tags=51%	list=17%	signal=42%	CSF1R/PDGFRB/CDH11/TEAD1/PDGFRA/LATS2/EPHA2/EGFR/MTOR/CDH5/MET/KDR/INSR/CDH13/PLCB2/SMAD3/IGF1R/FLT4/PLCB3/FLT1/PRKCI/LATS1/CTNNB1/PRKAB2/NGFR/GNA11/YY1AP1/FGFR2/PRKCH/PRKCA/PRKCG/CDH22/TCF7L2/PRKCB/KIT/FGFR3/PRKCQ/PRKAA1/PRKAG2/TEK/PRKAR1A/CDH1/PRKAR2A/GNAI2/TEAD2/SMAD2/PRKACB/CDH4/PRKAB1
553	c2.cp.wikipathways	WP_BRAINDERIVED_NEUROTROPHIC_FACTOR_BDNF_SIGNALING_PATHWAY	WP_BRAINDERIVED_NEUROTROPHIC_FACTOR_BDNF_SIGNALING_PATHWAY	144	0.623533	1.78001	1.99457e-06	2.77051e-05	1.42328e-05	6276	tags=53%	list=17%	signal=44%	EGR1/EGR2/SPP1/SIRPA/FOS/STAT5A/MTOR/EEF2/VAV2/NCF2/STAT3/STAT5B/PTPN11/MEF2A/IRS2/MEF2C/PIK3R1/PLCG1/APC/IRS1/NFKB1/NSF/KSR1/SRC/PTK2B/SHC1/MARCKS/SHC2/MAP3K1/ADAM17/DPYSL2/PTPRF/RPS6KA1/TIAM1/JUN/FOXO3/CTNNB1/CYFIP1/ACACB/CHUK/PDPK1/NGFR/FRS2/MAPK7/TRAF6/MAPK1/MAPK14/KIDINS220/RPS6KA3/GRIP1/MAPK9/GSK3B/CDKL5/RAF1/RHOG/BMP2/DLG1/CDK5R1/JAK2/MAP3K2/MAP2K5/SORT1/SQSTM1/CRTC1/NCF1/BCL2L11/PRKAA1/GR…
554	c2.cp.wikipathways	WP_GPCRS_CLASS_A_RHODOPSINLIKE	WP_GPCRS_CLASS_A_RHODOPSINLIKE	257	0.544422	1.65092	2.76128e-06	3.60693e-05	1.85297e-05	8073	tags=33%	list=22%	signal=26%	PTGER2/ADRA2A/FPR3/C3AR1/F2R/EDNRA/APLNR/FPR1/CX3CR1/GPR34/PTAFR/LPAR5/CCR1/HRH1/GPR68/P2RY13/CMKLR1/HRH2/GPR4/P2RY6/AVPR2/F2RL1/CCR5/PTGER4/P2RY2/ADORA1/ACKR3/BDKRB2/LPAR6/GPER1/OXTR/PTGIR/HCAR1/PTGER3/ADRA1B/AVPR1A/P2RY12/TBXA2R/CCR2/GPR12/CXCR3/GPR161/P2RY1/CCRL2/P2RY10/GPR65/HTR2B/NPY1R/AGTR1/CCR7/OPN1SW/AVPR1B/ACKR2/PTGFR/MC1R/HTR7/CCR4/GPR63/ACKR4/OPN3/ADORA2B/LPAR4/BDKRB1/HTR6/F2RL2/PTGDR/…
555	c2.cp.wikipathways	WP_SPINAL_CORD_INJURY	WP_SPINAL_CORD_INJURY	117	0.636231	1.75647	3.04896e-06	3.90143e-05	2.00426e-05	5426	tags=48%	list=15%	signal=41%	VCAN/ICAM1/EGR1/MMP9/TGFB1/ZFP36/COL4A1/SLIT3/CCND1/FCGR2A/NTN1/CHST11/NR4A1/C1QB/FOS/IL1R1/GJA1/AQP1/TLR4/EGFR/RB1/MYC/CSPG4/VIM/PLA2G2A/IL1B/EPHA4/AIF1/XYLT1/PLXNA2/MIR23B/FOXO3/PPP3CA/CCNG1/PTGS2/NGFR/MAPK1/RHOB/MBP/CCR2/PRKCA/ROCK2/GAP43/BTG2/MAG/SOX9/LILRB3/TNFSF13B/SLIT2/ACAN/SELP/CCL2/MMP12/EFNB2/TNF/TACR1
556	c2.cp.wikipathways	WP_CLOCKCONTROLLED_AUTOPHAGY_IN_BONE_METABOLISM	WP_CLOCKCONTROLLED_AUTOPHAGY_IN_BONE_METABOLISM	79	0.695515	1.82808	3.49887e-06	4.38758e-05	2.25401e-05	6837	tags=58%	list=19%	signal=47%	SERPINF1/CTSK/TGFB1/CTHRC1/CSF1/BHLHE40/NOTCH1/PER1/MTOR/FYCO1/ULK1/BECN1/BMP4/RUNX2/AMBRA1/PLEKHM1/NPAS2/NFATC1/ATG13/BHLHE41/CHRD/NR1D2/TRAF6/SMAD5/BMPR2/LRP5/BMP2/VCP/SMAD9/TNFRSF11A/JAK2/WNT5A/SQSTM1/SEMA4D/SMAD1/EFNB2/TRAP1/BMP6/CLOCK/ATG7/ATG12/IL6/PIK3C3/ATG16L1/DKK1/SMAD4
557	c2.cp.wikipathways	WP_NEURAL_CREST_CELL_MIGRATION_DURING_DEVELOPMENT	WP_NEURAL_CREST_CELL_MIGRATION_DURING_DEVELOPMENT	40	0.796869	1.91202	3.93062e-06	4.83236e-05	2.4825e-05	3466	tags=57%	list=9%	signal=52%	MMP2/CDH11/MMP9/FOS/PIK3CD/EPHB2/AKT3/STAT3/PIK3R5/EPHB3/AKT2/TRIO/EPHB4/TWIST1/PIK3CB/PIK3CG/TIAM1/JUN/PAK4/NGFR/PIK3R6/PIK3R4/PIK3CA
558	c2.cp.wikipathways	WP_LUNG_FIBROSIS	WP_LUNG_FIBROSIS	63	0.731728	1.87072	4.06571e-06	4.90231e-05	2.51844e-05	4149	tags=44%	list=11%	signal=39%	MMP2/PLAU/CCN2/MMP9/TGFB1/ATP11A/MUC5B/SPP1/HMOX1/ELN/SERPINA1/FGF7/IL1B/DPP9/FGF1/TGFA/GREM1/CCL11/CCL4/PDGFB/CCL3/PDGFA/MECP2/DSP/CCR2/SKIL/SMAD7/EDN1
559	c2.cp.wikipathways	WP_TOLLLIKE_RECEPTOR_SIGNALING_PATHWAY	WP_TOLLLIKE_RECEPTOR_SIGNALING_PATHWAY	102	0.654892	1.78298	4.21631e-06	4.98798e-05	2.56245e-05	7208	tags=59%	list=20%	signal=47%	CD14/SPP1/FOS/TICAM1/TLR4/PIK3CD/TLR2/AKT3/TLR7/PIK3R1/TLR1/PIK3R5/IL1B/NFKB1/CD86/AKT2/IRAK1/TRAF3/PIK3CB/TAB2/PIK3CG/CCL4/CXCL9/TLR8/CCL3/JUN/MYD88/IFNAR1/CHUK/IKBKE/TRAF6/MAPK1/MAPK14/TBK1/TLR6/MAPK9/MAPK11/PIK3CA/RIPK1/IFNAR2/LY96/TAB3/TOLLIP/IL12A/MAP2K3/TLR5/TNF/TLR3/MAP2K1/MAP2K4/IKBKG/IRF5/MAPK10/TIRAP/IL6/MAP2K2/TAB1/MAP3K8/RELA/IKBKB
560	c2.cp.wikipathways	WP_NEOVASCULARISATION_PROCESSES	WP_NEOVASCULARISATION_PROCESSES	37	0.804637	1.90495	4.67372e-06	5.4267e-05	2.78783e-05	5507	tags=84%	list=15%	signal=71%	CXCL12/MMP9/TGFB1/NOTCH1/EPHB2/RELB/TGFB3/KDR/ACVRL1/NFKB1/NOTCH3/SMAD3/EPHB4/FLT4/PDGFB/TGFB2/NFKB2/MAPK1/MAPK9/HIF1A/SMAD5/DLL4/TGFBR1/SMAD9/KITLG/ANGPT1/SMAD1/NOTCH4/KIT/REL/JAG1
561	c2.cp.wikipathways	WP_CORTICOTROPINRELEASING_HORMONE_SIGNALING_PATHWAY	WP_CORTICOTROPINRELEASING_HORMONE_SIGNALING_PATHWAY	92	0.67464	1.81023	4.86732e-06	5.48632e-05	2.81845e-05	7277	tags=55%	list=20%	signal=45%	FOSB/TGFB1/FOSL2/NR4A1/FOS/GJA1/TLR4/ECE1/NCOA2/MAP3K5/PLCG1/ACACA/NFKB1/IL18/SP1/RAPGEF3/JUNB/ERN1/CACNA1H/PRKCI/JUP/CTNNB1/GNA11/MAPK1/MAPK14/ARRB1/MAPK9/TCF4/GSK3B/RAP1B/PLCG2/RAF1/PRKCA/TBX19/PTK2/PRKCB/NOS3/PRKCQ/TFAP2A/TRIM28/MAP2K1/GNAI2/KRT14/GRK3/GNAQ/GNAI1/GNB1/CRHR1/RELA/PARP1/BRAF
562	c2.cp.wikipathways	WP_EPITHELIAL_TO_MESENCHYMAL_TRANSITION_IN_COLORECTAL_CANCER	WP_EPITHELIAL_TO_MESENCHYMAL_TRANSITION_IN_COLORECTAL_CANCER	159	0.591559	1.71359	4.90006e-06	5.48632e-05	2.81845e-05	5768	tags=52%	list=16%	signal=44%	FN1/MMP2/SPARC/ITGA5/SNAI2/MMP9/TGFB1/TGFBR2/NRP2/FZD1/COL4A1/COL4A2/NOTCH2/LATS2/NOTCH1/FOXQ1/PIK3CD/ZEB1/AKT3/MEF2D/WNT9A/TGFB3/PKD1/ZEB2/NR2C2/PIK3R1/SNAI1/AKT2/TJP1/NOTCH3/CLDN11/ID1/KRAS/SMAD3/SHC1/WNT7B/TWIST1/PIK3CB/FZD8/JUP/CLDN1/CTNNB1/TGFB2/COL4A5/TRAF6/OCLN/MAPK1/MAPK14/FMNL2/WNT7A/LRP6/FZD7/TWIST2/HIF1A/MAPK11/DSP/GSK3B/PIK3CA/JAG2/RAF1/DLL4/LRP5/TGFBR1/DLL1/EIF5A2/PKP1/WNT4/WNT5A/VTN…
563	c2.cp.wikipathways	WP_EGFR_TYROSINE_KINASE_INHIBITOR_RESISTANCE	WP_EGFR_TYROSINE_KINASE_INHIBITOR_RESISTANCE	84	0.682214	1.80971	5.28608e-06	5.81468e-05	2.98715e-05	5578	tags=62%	list=15%	signal=53%	PDGFRB/PDGFRA/CCND1/JAK1/PDGFD/AXL/EGFR/PIK3CD/MTOR/GAS6/MYC/AKT3/MRAS/STAT3/MET/KDR/NF1/PIK3R1/PLCG1/AKT2/TGFA/KRAS/SRC/PTEN/SHC1/SHC2/IGF1R/PIK3CB/PDGFB/FOXO3/ERBB2/PDGFA/PDPK1/MAPK1/GSK3B/PIK3CA/PLCG2/RAF1/ERBB3/FGFR2/PRKCA/PRKCG/JAK2/PRKCB/GAB1/VEGFA/FGFR3/PDGFC/HGF/BCL2L11/GRB2/MAP2K1
564	c2.cp.wikipathways	WP_MEASLES_VIRUS_INFECTION	WP_MEASLES_VIRUS_INFECTION	134	0.612775	1.72669	6.49065e-06	7.01662e-05	3.60461e-05	4485	tags=38%	list=12%	signal=34%	CCND2/CCND1/JAK1/FOS/TNFAIP3/STAT5A/IL2RB/TLR4/PIK3CD/CDK6/TLR2/CD209/MSN/STAT3/TLR7/STAT5B/HSPA8/PIK3R1/IL1B/STAT2/APAF1/JAK3/NFKB1/IRAK1/TRAF3/HSPA6/FCGR2B/PIK3CB/TAB2/MAVS/FAS/JUN/MYD88/BBC3/IFNAR1/IL2RG/CHUK/IKBKE/TRAF6/NFKB2/TBK1/IL2RA/CD3E/MAPK9/PIK3CA/TYK2/IFNAR2/ADAR/CD28/CBLB/EIF2AK4
565	c2.cp.wikipathways	WP_TCELL_ACTIVATION_SARSCOV2	WP_TCELL_ACTIVATION_SARSCOV2	88	0.66982	1.78761	6.97559e-06	7.41304e-05	3.80826e-05	7490	tags=66%	list=20%	signal=53%	CARD11/CCND1/CD4/FOS/PIK3CD/MTOR/PTPRC/PIK3R1/LCP2/PLCG1/NFKB1/CD86/PTEN/NFATC1/CDKN1A/TSC1/JUN/FOXO3/MYD88/IFNAR1/CHUK/PDPK1/MAPK1/RASGRP1/CD3E/GSK3B/TYK2/RAF1/IFNAR2/ITPR1/IL18R1/CD28/JAK2/RPTOR/MALT1/HLA-DRA/IL12A/PPP3CC/PRKCQ/ZAP70/GRB2/TNF/MAP2K1/IL12RB1/SOS1/IKBKG/STAT4/CD247/MAP2K2/TSC2/BCL10/RELA/RICTOR/IKBKB/BCL2L1/CD3G/GRAP2/TP53
566	c2.cp.wikipathways	WP_INFLAMMATORY_RESPONSE_PATHWAY	WP_INFLAMMATORY_RESPONSE_PATHWAY	30	0.836834	1.90157	8.05568e-06	8.41818e-05	4.32463e-05	3214	tags=53%	list=9%	signal=49%	FN1/COL1A1/COL3A1/COL1A2/THBS1/LAMB1/TNFRSF1B/IL4R/IL2RB/LAMA5/LAMB2/CD86/LAMC2/LAMC1/IL2RG/IL2RA
567	c2.cp.wikipathways	WP_NEURAL_CREST_CELL_MIGRATION_IN_CANCER	WP_NEURAL_CREST_CELL_MIGRATION_IN_CANCER	43	0.78082	1.87363	8.5031e-06	8.74007e-05	4.48999e-05	3466	tags=56%	list=9%	signal=51%	MMP2/CDH11/MMP9/FOS/PIK3CD/EPHB2/AKT3/STAT3/PIK3R5/EPHB3/AKT2/TRIO/EPHB4/TWIST1/PIK3CB/PIK3CG/TIAM1/JUN/PAK4/NGFR/KIDINS220/PIK3R6/PIK3R4/PIK3CA
568	c2.cp.wikipathways	WP_EBOLA_VIRUS_INFECTION_IN_HOST	WP_EBOLA_VIRUS_INFECTION_IN_HOST	128	0.611729	1.71566	1.03049e-05	0.000104212	5.35363e-05	7116	tags=63%	list=19%	signal=51%	ITGA5/FLNB/ITGB1/FLNA/FLNC/AXL/TLR4/EGFR/PIK3CD/DAB2IP/ITGB3/GAS6/CAV1/CD209/HAVCR2/VAV2/ACTN4/RELB/CD300A/ITGA2/ITGA4/PIK3R1/ACTN1/NFKB1/EP300/HLA-DQA2/ITGA3/IQGAP1/CREBBP/HLA-DQB2/IGF1R/VPS39/PIK3CB/ADAM17/HLA-DPA1/VPS18/ITGA1/GSN/SOCS3/CAV2/TIAM1/ITGAV/NPC1/NEDD4/CLEC10A/VPS41/IKBKE/NFKB2/CLTC/MAPK1/TBK1/TPCN2/HLA-DQA1/RHOB/PIK3CA/EPS15/HLA-DRA/MERTK/HLA-DQB1/TFAP2A/RAB5A/SCIN/MFGE8/VPS11/REL/…
569	c2.cp.wikipathways	WP_DNA_DAMAGE_RESPONSE_ONLY_ATM_DEPENDENT	WP_DNA_DAMAGE_RESPONSE_ONLY_ATM_DEPENDENT	109	0.63331	1.73782	1.12443e-05	0.000111907	5.74896e-05	4959	tags=49%	list=13%	signal=42%	PLAU/TGFB1/CCND2/CCND1/RAC2/PIK3CD/LDLR/MYC/AKT3/SOD2/PIK3R1/PIK3R5/INSR/APC/IRS1/NFKB1/AKT2/PIK3C2B/KRAS/SMAD3/RBL2/BCL6/PTEN/ABL1/SHC1/MAP3K4/WNT7B/MAP3K1/PIK3CB/PIK3CG/CDKN1A/JUN/FOXO3/CTNNB1/ERBB2/DVL3/BBC3/CAT/NFKB2/MAPK1/WNT7A/MAPK9/PIK3R4/GSK3B/PIK3CA/MDM2/TCF7L2/WNT4/WNT5A/ATM/PIK3C2A/MLKL/WNT11
570	c2.cp.wikipathways	WP_ERBB_SIGNALING_PATHWAY	WP_ERBB_SIGNALING_PATHWAY	91	0.659606	1.76991	1.21084e-05	0.000118624	6.09401e-05	5737	tags=56%	list=16%	signal=47%	CCND1/STAT5A/FOXO1/EGFR/PIK3CD/MTOR/MYC/AKT3/STAT5B/PIK3R1/PLCG1/AKT2/TGFA/HBEGF/KRAS/SRC/CBL/ABL1/SHC1/SHC2/CAMK2G/PIK3CB/ABL2/CDKN1A/JUN/ERBB2/PDPK1/PAK4/MAPK1/CRKL/MAPK9/GSK3B/PIK3CA/MDM2/PLCG2/RAF1/ERBB3/PRKCA/PRKCG/PTK2/CRK/CAMK2D/PRKCB/CBLB/GAB1/PAK2/PAK3/BCL2L11/GRB2/MAP2K1/MAP2K4
571	c2.cp.wikipathways	WP_PHOSPHOINOSITIDES_METABOLISM	WP_PHOSPHOINOSITIDES_METABOLISM	49	0.745934	1.82541	1.25688e-05	0.000119404	6.13408e-05	6320	tags=69%	list=17%	signal=58%	SBF1/PLCD3/PIK3CD/INPP5D/PIP5K1C/OCRL/MTMR6/PLCG1/PLCB2/PIK3C2B/SBF2/MTMR10/PIP4K2B/PTEN/PLCB3/PIP4K2A/PIK3CB/PIK3CG/MTMR1/PLCE1/PIK3R4/PIK3CA/PLCG2/PIKFYVE/PIK3C2A/PLCD1/MTMR4/PIP5K1A/MTMR12/PLCH2/MTMR3/MTMR11/PIP4K2C/PIP5K1B
572	c2.cp.wikipathways	WP_PROLACTIN_SIGNALING_PATHWAY	WP_PROLACTIN_SIGNALING_PATHWAY	76	0.687752	1.79474	1.23853e-05	0.000119404	6.13408e-05	4222	tags=55%	list=11%	signal=48%	JAK1/ITGB1/SIRPA/FOS/FLNA/RPS6KA2/PXN/STAT5A/MTOR/MYC/VAV1/VAV2/STAT3/STAT5B/PTPN1/PTPN11/CTSD/IRS2/PIK3R1/IRS1/NFKB1/SRC/CBL/SHC1/PIAS3/PIK3CB/PIK3CG/GAB2/SOCS3/JUN/ERBB2/YWHAG/MAPK1/MAPK14/MAPK9/CISH/GSK3B/PIK3CA/RAF1/PTK2/JAK2/AGAP2
573	c2.cp.wikipathways	WP_MYOMETRIAL_RELAXATION_AND_CONTRACTION_PATHWAYS	WP_MYOMETRIAL_RELAXATION_AND_CONTRACTION_PATHWAYS	156	0.589779	1.70093	1.28429e-05	0.000120186	6.17427e-05	6986	tags=54%	list=19%	signal=44%	ACTA2/ITPR3/RGS1/CALD1/CNN2/RGS4/FOS/IGFBP4/GJA1/RGS2/ADCY7/RGS16/ADCY6/ADCY9/ADM/GNG2/IL1B/GUCY1A1/ITPR2/PLCG1/PDE4B/NFKB1/ETS2/CNN1/IGFBP6/DGKZ/ADCY3/GNG12/SP1/RGS5/PLCB3/CAMK2G/PRKD1/IGFBP5/ACKR3/ATP2A2/JUN/ATP2A3/GRK5/LPAR1/ATF3/OXTR/YWHAG/GNB4/ARRB1/PLCG2/MAFF/PRKCH/ADCY8/PRKCA/ITPR1/PRKCG/ATF5/CALM3/CAMK2D/CACNB3/PRKCB/PLCD1/GNG7/NOS3/PRKCQ/RGS18/PDE4D/RGS3/CORIN/PRKAR1A/SLC8A1/PRKAR2A/CRCP…
574	c2.cp.wikipathways	WP_NONALCOHOLIC_FATTY_LIVER_DISEASE	WP_NONALCOHOLIC_FATTY_LIVER_DISEASE	150	-0.5624	-1.72983	1.31559e-05	0.000121305	6.23173e-05	4014	tags=43%	list=11%	signal=39%	NDUFV1/NDUFV3/NDUFS4/PIK3R2/NDUFA4L2/UQCRC1/BID/NDUFS7/CASP8/CXCL8/SDHD/NDUFA5/COX4I2/CYCS/CYC1/NDUFA9/UQCRFS1/UQCRB/COX7A2L/NDUFB5/COX6A2/UQCRH/UQCRHL/DDIT3/COX6C/COX7C/NDUFS3/NDUFA11/NDUFA12/COX5A/NDUFA4/NDUFB6/NDUFB9/COX4I1/NDUFA6/NDUFA8/COX6A1/NDUFB8/COX6B1/NDUFA2/NDUFV2/UQCR11/NDUFB2/NDUFB10/NDUFB3/NDUFA3/NDUFB7/NDUFB4/NDUFA1/NDUFAB1/COX7B/NDUFB11/NDUFS6/NDUFS8/COX5B/COX7A2/NDUFA7/UQCRQ/COX8…
575	c2.cp.wikipathways	WP_REGULATORY_CIRCUITS_OF_THE_STAT3_SIGNALING_PATHWAY	WP_REGULATORY_CIRCUITS_OF_THE_STAT3_SIGNALING_PATHWAY	78	0.679822	1.78309	1.49899e-05	0.000136212	6.99756e-05	4813	tags=54%	list=13%	signal=47%	PDGFRB/PDGFRA/F2R/JAK1/SETD7/IL10RA/IL2RB/EGFR/CSF2RB/MTOR/PTPRC/IL7R/OSMR/IL6ST/CSF2RA/STAT3/JAK3/SRC/CREBBP/PIAS3/SOCS3/PTPRD/GHR/IFNAR1/IL2RG/MAPK7/MAPK1/MAPK14/AKT1S1/IL2RA/MAPK9/MAPK11/TYK2/IFNAR2/IL21R/IL15RA/CSF3R/JAK2/RPTOR/PRKCB/IFNGR1/AGTR1
576	c2.cp.wikipathways	WP_WNT_SIGNALING	WP_WNT_SIGNALING	114	0.627241	1.73097	1.70366e-05	0.000152599	7.83939e-05	5240	tags=47%	list=14%	signal=41%	SFRP4/SFRP2/PLAU/SERPINF1/FZD1/CCND2/CCND1/NKD2/SFRP1/CSNK1A1/MYC/ROR2/NFATC2/APC/PLCB2/PRICKLE1/PRICKLE2/CHD8/WNT7B/PLCB3/CAMK2G/NFATC1/DAAM2/FZD8/JUN/CTNNB1/DVL3/PPP3CA/NKD1/PORCN/WNT7A/LRP6/FZD7/ROR1/MAPK9/GSK3B/DKK2/INVS/LRP5/PRKCA/ROCK2/PRKCG/NFATC3/TCF7L2/CAMK2D/PRKCB/WNT4/WNT5A/VANGL1/NLK/PPP3CC/WNT11/PPP3CB/CSNK2A2
577	c2.cp.wikipathways	WP_INFLAMMATORY_BOWEL_DISEASE_SIGNALING	WP_INFLAMMATORY_BOWEL_DISEASE_SIGNALING	43	0.771009	1.85009	1.82688e-05	0.000161331	8.28799e-05	6594	tags=58%	list=18%	signal=48%	TGFB1/IL4R/MAF/TLR4/TLR2/STAT3/NFKB1/IL18/NFATC1/STAT6/JUN/IL2RG/GATA3/IL10/IL21R/RORA/IFNGR1/IL12A/TLR5/TNF/IL12RB1/STAT4/SMAD2/IL6/NOD2
578	c2.cp.wikipathways	WP_GASTRIN_SIGNALING_PATHWAY	WP_GASTRIN_SIGNALING_PATHWAY	115	0.617352	1.70415	1.87509e-05	0.000163289	8.38857e-05	4183	tags=48%	list=11%	signal=43%	SERPINE1/EGR1/CCND1/ITGB1/FOS/PXN/FOXO1/EGFR/MTOR/CD44/MYC/MEF2D/SLC9A1/STAT3/PRKD2/PTPN11/MEF2C/PIK3R1/KLF4/PLCG1/IRS1/NFKB1/ANXA2/TJP1/KRAS/SRC/SP1/SHC1/PRKD1/HDAC7/BCAR1/CDKN1A/CLDN1/JUN/FOXO3/CTNNB1/BIRC3/CHUK/PTGS2/ARHGEF28/MAPK1/MAPK14/ARRB1/RHOB/MAPK9/TCF4/GSK3B/PIK3CA/RAF1/PRKCH/PRKCA/BMP2/PTK2/CRK/JAK2
579	c2.cp.wikipathways	WP_WNT_SIGNALING_PATHWAY	WP_WNT_SIGNALING_PATHWAY	51	0.739658	1.82353	2.07213e-05	0.000177976	9.14305e-05	6814	tags=71%	list=19%	signal=58%	CCND1/CSNK1A1/GJA1/MTOR/CDK6/MYC/ROR2/NFATC2/APC/CSNK1G1/TSC1/CTNNB1/DVL3/PI4K2A/MAPK1/LRP6/ROR1/MAPK9/TCF4/GSK3B/LRP5/PRKCA/PRKCG/AXIN2/TCF7L2/PRKCB/NLK/GSK3A/BCL9/TEK/PPARG/TCF3/PIP5K1B/RYK/TSC2/FRAT1
580	c2.cp.wikipathways	WP_PDGF_PATHWAY	WP_PDGF_PATHWAY	39	0.780579	1.86919	2.12804e-05	0.000178202	9.15467e-05	4111	tags=56%	list=11%	signal=50%	PDGFRB/JAK1/FOS/RASA1/VAV1/VAV2/STAT3/PTPN11/PIK3R1/PLCG1/NFKB1/SRC/SHC1/MAP3K1/PDGFB/TIAM1/JUN/CHUK/PDGFA/MAPK1/RAF1/SRF
581	c2.cp.wikipathways	WP_NETRINUNC5B_SIGNALING_PATHWAY	WP_NETRINUNC5B_SIGNALING_PATHWAY	52	0.743982	1.83905	2.1316e-05	0.000178202	9.15467e-05	5578	tags=62%	list=15%	signal=52%	COL1A1/UNC5B/CCN2/ICAM1/VCAM1/ITGB4/NTN1/NTN4/INPP5D/DAPK1/CDH5/PTPN11/KDR/ARHGEF12/SRC/PTK2B/ROBO4/JUN/MAPK1/MAPK14/IL10/RLF/PIK3CA/RAF1/PRKCA/NEO1/PTK2/AGAP2/PPP2R1B/CCL2/TNF/MAP2K1
582	c2.cp.wikipathways	WP_MECHANOREGULATION_AND_PATHOLOGY_OF_YAPTAZ_VIA_HIPPO_AND_NONHIPPO_MECHANISMS	WP_MECHANOREGULATION_AND_PATHOLOGY_OF_YAPTAZ_VIA_HIPPO_AND_NONHIPPO_MECHANISMS	46	0.750817	1.82526	2.24358e-05	0.000185095	9.50878e-05	6610	tags=65%	list=18%	signal=54%	ACTA2/ITGB2/ACTG2/TEAD1/ITGB4/ITGB1/ITGB3/ITGB6/ITGB8/ITGB5/CTNNA1/SRC/MAP4K4/LATS1/CTNNB1/ITGB7/SGMS1/PAK4/MAPK9/MAP4K5/YY1AP1/LIMD1/PAK2/PAK3/CDH1/ACTG1/TEAD2/MAPK10/ACTB/MAP4K2
[truncated: 3,352 more rows]

## Sheet: Supplementary Table S6
Supplementary Table S6. 6441 differentially expressed genes detected by RNA-seq analysis after AC027348.1 knockdown in OVCAR8 cells
Gene ID	Gene Symbol	Type	log2 (Sh32 / PL)	Qvalue (Sh32 / PL)	Sh32_2 TPM	Sh32_3 TPM	Sh32_1 TPM	PL_3 TPM	PL_2 TPM	PL_1 TPM
1	'A1BG'	mRNA	-0.407768	0.0336964	4.95	3.94	5.11	5.72	5.5	4.9
[truncated: 6,440 more rows]

## Sheet: Supplementary Table S7
Supplementary Table S7. 3509 Differentially expressed genes enrichment analysis
[truncated: 84 more rows]

[truncated: 1 more sheets: Supplementary Table S8]
